# Supplementary material for: Mapping chromatin interactions at melanoma susceptibility loci and cell-type specific dataset integration uncovers distant gene targets of cis-regulation
Source: medRxiv. 2024 Nov 15:2024.11.14.24317204. Preprint. [Version 1] doi: 10.1101/2024.11.14.24317204 (PMC11722502; doi:10.1101/2024.11.14.24317204)
Supplement: Supplement 2 [file media-2.xlsx]

## Sheet: TS1_2020_GWAS_signals_and_loci
Supplementary Table 1. Summary of 54 loci and 68 independent risk signals identified in 2020 melanoma GWAS meta-analysis
Melanoma GWAS locus number	Melanoma GWAS signal number	Chromosome	Position (hg19)	Leading SNP rsID	Nearest gene	Chromsomal band
1	1	1	63727542	rs670318	LINC00466	1p31.3
2	2	1	150938571	rs8444	RP11-316M1.12	1q21.3
3	3	1	154994978	rs76798800	DCST2	1q21.3
4	4	1	205181062	rs2369633	DSTYK	1q32.1
5	5	1	226603635	rs2695237	RP11-118H4.3	1q42.12
6	6	2	25778637	rs12473635	DTNB	2p23.3
7	7	2	38298139	rs1800440	CYP1B1	2p22.2
8	8	2	202143928	rs10931936	CASP8	2q33.1
9	9	3	70014091	rs149617956	MITF	3p13
10	10	3	169493283	rs3950296	MYNN	3q26.2
11	11	5	1285974	rs7705526	TERT	5p15.33
11	12	5	1300070	rs2853667	TERT	5p15.33
11	13	5	1323212	rs13178866	CLPTM1L	5p15.33
12	14	5	33951693	rs16891982	SLC45A2	5p13.2
13	15	5	90262612	rs12523094	CTD-2266L18.1	5p14.3
14	16	5	149211868	rs32578	PPARGC1B	5q32
15	17	6	1145265	rs12215602	snoU13	5p25.3
16	18	6	21163919	rs6914598	CDKAL1	6p22.3
17	19	6	22719379	rs72834823	RP1-309H15.2	6p22.3
18	20	6	32748953	rs28986343	HLA-DQB2	6p21.32
19	21	6	91005743	rs6908626	BACH2	6q15
20	22	7	16996528	rs73069846	AGR3	7p21.1
20	23	7	17134708	rs117132860	AHR	7p21.1
21	24	7	22115454	rs12539524	RAPGEF5	7p15.3
22	25	7	124396645	rs4731207	GPR37	7p31.33
23	26	7	130738666	rs7778378	MKLN1	7q32.3
24	27	8	21951009	rs6994183	FAM160B2	8p21.3
25	28	8	72864240	rs13263376	RP11-383H13.1	8q13.3
26	29	9	12587153	rs10960710	TYRP1	9p23
27	30	9	21803880	rs871024	MTAP	9p21.3
27	31	9	21956492	rs2027939	C9orf53	9p21.3
27	32	9	21995044	rs55797833	CDKN2B-AS1	9p21.3
27	33	9	22005330	rs3217986	CDKN2B	9p21.3
27	34	9	22011360	rs79356439	UBA52P6	9p21.3
27	35	9	22067910	rs75883022	CDKN2B-AS1	9p21.3
28	36	9	109054417	rs10739220	RP11-308N19.1	9q31.2
29	37	9	110711586	rs1339759	RPS15AP27	9q31.2
30	38	9	134457580	rs3780269	RAPGEF1	9q34.13
31	39	10	105694301	rs7902587	OBFC1	10q24.33
32	40	11	16041305	rs7941496	CTD-3096P4.1	11p15.2
33	41	11	69380898	rs4354713	CCND1	11q13.3
34	42	11	89017961	rs1126809	TYR	11q14.3
35	43	11	108175462	rs1801516	ATM	11q22.3
36	44	11	120195702	rs12290699	TMEM136	11q23.3
37	45	12	13070752	rs1056927	MIR614	12p13.1
38	46	12	17275460	rs4237963	RPL7P40	12p12.3
39	47	12	96378807	rs10859996	HAL	12q23.1
40	48	12	116580291	rs113469387	MIR620	12q24.21
41	49	13	113535949	rs1278768	MCF2L	13q34
42	50	15	28206623	rs141514981	RPL5P32	15q13.1
42	51	15	28365618	rs12913832	HERC2	15q13.1
43	52	15	33277710	rs117648907	SNORD77	15q13.3
44	53	16	68822971	rs4420522	CDH1	16q22.1
45	54	16	82217153	rs2967383	RN7SKP190	16q23.3
46	55	16	89743627	rs116927526	CDK10	16q24.3
46	56	16	89986117	rs1805007	MC1R	16q24.3
46	57	16	89986144	rs1805008	MC1R	16q24.3
46	58	16	89986546	rs1805009	MC1R	16q24.3
46	59	16	89987201	rs3212371	TUBB3	16q24.3
47	60	17	7571752	rs78378222	TP53	17p13.1
47	61	17	7574779	rs1641548	TP53	17p13.1
48	62	19	3540539	rs12984831	MFSD12	19p13.3
49	63	20	32665748	rs6059655	RALY	20q11.22
50	64	20	62291767	rs143190905	RTEL1	20q13.33
51	65	21	42743496	rs408825	MX2	22q22.3
52	66	22	38545942	rs132941	BAIAP2L2	22q13.1
53	67	22	45622684	rs5766565	KIAA0930	22q13.31
54	68	22	50722408	rs79966207	PLXNB2	22q13.33

## Sheet: TS2_capture_bait_design
Supplementary Table 2. Custom capture bait design
Probe ID	Bait sequence	Genomic coordinate for the baited region
BA_j195992_027822	CAAACATTACGGCCCAGGAGTCAGGCCTAAGTCAGAATCCCATTACTATCACACTTACATAAGCCAGTATTCCAATACCAGCACAGTGCTTTCTACAGAGCAAGTGCTTAATAAATACTT	chr1:63635392-63635511
BA_j195992_027823	AAGCCAGTATTCCAATACCAGCACAGTGCTTTCTACAGAGCAAGTGCTTAATAAATACTTGTTAAATAAATGAATGAATGAACAACTAAGCAAATTCAAATCAGTCCATTCTGGGCTGAT	chr1:63635452-63635571
BA_j195992_027824	GTTAAATAAATGAATGAATGAACAACTAAGCAAATTCAAATCAGTCCATTCTGGGCTGATCAGCAACTCTGGTGAAAGGACAGAGACTGAAGTGGAAGATGGTTAGTTTATTTATTTGTG	chr1:63635512-63635631
BA_j195992_027825	CAGCAACTCTGGTGAAAGGACAGAGACTGAAGTGGAAGATGGTTAGTTTATTTATTTGTGTTCGTTTGCTTTTAAGGTAGGCAGTTTACCTGTCGTACTCTTGTTTAGAAAATTAAATTT	chr1:63635572-63635691
BA_j195992_027826	TTCGTTTGCTTTTAAGGTAGGCAGTTTACCTGTCGTACTCTTGTTTAGAAAATTAAATTTGTTTAATAACCAAACAACATTACTTTTTCAGGGAAATAACATTGACTTTTCTTCTTAGTA	chr1:63635632-63635751
BA_j195992_027827	GTTTAATAACCAAACAACATTACTTTTTCAGGGAAATAACATTGACTTTTCTTCTTAGTAAGAAGCTAACATATGATTATGGTAGAAAGTGCAGACAAAAAAAAAGGAAGAAAATAAATT	chr1:63635692-63635811
BA_j195992_027828	AGAAGCTAACATATGATTATGGTAGAAAGTGCAGACAAAAAAAAAGGAAGAAAATAAATTACTGGTCATTCCAGCATCTGGAGATAATCTTTTTATTGGCAGGGCGTGGTGGCTCACGTC	chr1:63635752-63635871
BA_j195992_027829	AGATCGCACCACTGTACTCCAGCCTGGGCGACAAAGTGAGACTCTGTTTCAAAAAGAAAAAAGAGAGATAATATTTATTGAAATTTTATTATCTTTTTTCTAGGCATATAGGTGAATTTT	chr1:63636053-63636172
BA_j195992_027830	AAGAGAGATAATATTTATTGAAATTTTATTATCTTTTTTCTAGGCATATAGGTGAATTTTTTTTTACCTCCTGTTTGTTGCCTCCTGTTTTCATCTCATATCATATAATGAATGTCCTTC	chr1:63636113-63636232
BA_j195992_027831	TTTTTACCTCCTGTTTGTTGCCTCCTGTTTTCATCTCATATCATATAATGAATGTCCTTCTAAATTATTATACGTCTTTCTCTAACATATTTCTTTTCTTTTTTATCTTTCTTTTTTTTT	chr1:63636173-63636292
BA_j195992_027832	TTGGCCTCCCAAAGTGCTAGGATTACAGCCATGAGCCACCACGCCCAGCCTCTAACATATTTCTTAATATGTACATATTCTATATTATTTGAATGTACACAGAAATAAAGTGAGTTTTTA	chr1:63636542-63636661
BA_j195992_027833	TTCTTAATATGTACATATTCTATATTATTTGAATGTACACAGAAATAAAGTGAGTTTTTAAATAAATATTATTTTTTATCCACATTATTCCTGTCCCATCTCATCATCAGCCAGAAAAAC	chr1:63636602-63636721
BA_j195992_027834	AATAAATATTATTTTTTATCCACATTATTCCTGTCCCATCTCATCATCAGCCAGAAAAACTATGAATCAGAAATAATATAGAAGGAAACACTAAGTAAATTCAAAGGATCTACCAAAGCA	chr1:63636662-63636781
BA_j195992_027835	TATGAATCAGAAATAATATAGAAGGAAACACTAAGTAAATTCAAAGGATCTACCAAAGCACTTTTACCTTTCCTTCACTGTCATAAGCACCATGGCAATGAGTAACACGCATGGCAGAAA	chr1:63636722-63636841
BA_j195992_027836	CCAGCACTTTGGGATGCTGAGGTGGGGGGATCATCTGAGGTCAGGAGTTTGAGACTAGCCTGGCCAAGATGGCAAAACCCCATCTCCACTAGAAATACAAAAACTAGCCAGGGATGGTGG	chr1:63636911-63637030
BA_j195992_027837	TGGCCAAGATGGCAAAACCCCATCTCCACTAGAAATACAAAAACTAGCCAGGGATGGTGGCAGGCACATGTAATCCCAGCTACTCGGGAGGCTGAAGCAAGAGAATCCCTTGAGCCCGGG	chr1:63636971-63637090
BA_j195992_027838	AATAAATAAATAAATAAACCTAGAATGCCCACAAATAAGATATTTTAAGATGTATCTAGAAAGAAATAAACCTGGATCATGTAGCCAGGGAGAAAAAATTTCCCCCTTGGGAAGCTGCAC	chr1:63637165-63637284
BA_j195992_027839	AAGAAATAAACCTGGATCATGTAGCCAGGGAGAAAAAATTTCCCCCTTGGGAAGCTGCACAGGAAAAGTGCTCGAGGATGGGATGTATGTAAACAGTTCAGATGGTCCATAGAAAGTTAA	chr1:63637225-63637344
BA_j195992_027840	AGGAAAAGTGCTCGAGGATGGGATGTATGTAAACAGTTCAGATGGTCCATAGAAAGTTAACTCAGAAGCTGCAGGAAATGAATGGGCAGAGACATAAAGCAAAAAATAAGTAAGGCTTGA	chr1:63637285-63637404
BA_j195992_027841	CTCAGAAGCTGCAGGAAATGAATGGGCAGAGACATAAAGCAAAAAATAAGTAAGGCTTGAAGAATAAAGAACTCTGCTACTGCCTAGCTAAAAGGGACTTTTAGGTGGAGGTTAAGGACA	chr1:63637345-63637464
BA_j195992_027842	AGAATAAAGAACTCTGCTACTGCCTAGCTAAAAGGGACTTTTAGGTGGAGGTTAAGGACACTTCATTCTAAATTCCCTGCTTCAGTTCTTCGAAATTCATGTCTCTATTTTGAACTTTCT	chr1:63637405-63637524
BA_j195992_027843	CTTCATTCTAAATTCCCTGCTTCAGTTCTTCGAAATTCATGTCTCTATTTTGAACTTTCTTCTTAACTTCAAAGATAGTACAGTCTGTTGAATATAAAGGAAACATCCAATTGAGAAGAA	chr1:63637465-63637584
BA_j195992_027844	TCTTAACTTCAAAGATAGTACAGTCTGTTGAATATAAAGGAAACATCCAATTGAGAAGAACACTACCAAAGAGAGAGAAGAAGTCAACAGGCAACAGAGCAAGATTACAAATAAGAGGGA	chr1:63637525-63637644
BA_j195992_027845	CACTACCAAAGAGAGAGAAGAAGTCAACAGGCAACAGAGCAAGATTACAAATAAGAGGGAGATGAAGTGGAACTGGATGGTCCCGAAGATGTAGTCTCTCACTCTCCCCTGCCTCTCAGA	chr1:63637585-63637704
BA_j195992_027846	GATGAAGTGGAACTGGATGGTCCCGAAGATGTAGTCTCTCACTCTCCCCTGCCTCTCAGAATATCTCCTATAACCTAATGTATGTACTAAATCAGGAGTCTGGGAACAGCAAGTAATTTC	chr1:63637645-63637764
BA_j195992_027847	ATATCTCCTATAACCTAATGTATGTACTAAATCAGGAGTCTGGGAACAGCAAGTAATTTCTGAATTTTAGTAAGATTGGAAAGGTGATTTTTACTCAACATGGTTCAGTGGCTTAACTAA	chr1:63637705-63637824
BA_j195992_027848	TGAATTTTAGTAAGATTGGAAAGGTGATTTTTACTCAACATGGTTCAGTGGCTTAACTAAGATTCAGAGAGTTCCAAGTTCTAGTCTCAGCTCTTTCAATAACGTATTGAAAAAAACCTA	chr1:63637765-63637884
BA_j195992_027849	GATTCAGAGAGTTCCAAGTTCTAGTCTCAGCTCTTTCAATAACGTATTGAAAAAAACCTAAGCCCCTCAGACCAGCATTCCACATCCTTAATTTACACTTAATTTAAACTTCTCAACTTC	chr1:63637825-63637944
BA_j195992_027850	AGCCCCTCAGACCAGCATTCCACATCCTTAATTTACACTTAATTTAAACTTCTCAACTTCGTTATTCCTTCAATGTCATTCATCCAGTGAAATATGTCCACTCCATCCAAGCCAATCTCA	chr1:63637885-63638004
BA_j195992_027851	GTTATTCCTTCAATGTCATTCATCCAGTGAAATATGTCCACTCCATCCAAGCCAATCTCACTTCAAATCTTTGAATATATCTTGCTAAAAAAGCCTGCCTCCAAGTACTTACTTATGTAA	chr1:63637945-63638064
BA_j195992_027852	CTTCAAATCTTTGAATATATCTTGCTAAAAAAGCCTGCCTCCAAGTACTTACTTATGTAATTCCTTCTTTCTCCCATTTGTTCCTTCAATCAGATCAAAATGCACCTGCCACCTCTGCAA	chr1:63638005-63638124
BA_j195992_027853	TTCCTTCTTTCTCCCATTTGTTCCTTCAATCAGATCAAAATGCACCTGCCACCTCTGCAATGTTCCTTAAATAATCCCCCTCTGTTTTGATCATCCAGTTATTCCACTCGTTTTAAAGAA	chr1:63638065-63638184
BA_j195992_027854	TGTTCCTTAAATAATCCCCCTCTGTTTTGATCATCCAGTTATTCCACTCGTTTTAAAGAACATTGTAAGTGTGTGGACAAAAAAATAATTAGAAAAGTTTATTCAAACTATCATTGGCAT	chr1:63638125-63638244
BA_j195992_027855	CATTGTAAGTGTGTGGACAAAAAAATAATTAGAAAAGTTTATTCAAACTATCATTGGCATATTGCTCTCAAATTGTTTAATTTGGGCCTTTTTTATTCCTTGATTGGATTGTAAATTTCC	chr1:63638185-63638304
BA_j195992_027856	ATTGCTCTCAAATTGTTTAATTTGGGCCTTTTTTATTCCTTGATTGGATTGTAAATTTCCTGAGAGGCACTATGGCATCTAATTTTTTTTTCAAGACAATGGAAAATAGAAAAAAGAAAA	chr1:63638245-63638364
BA_j195992_027857	TGAGAGGCACTATGGCATCTAATTTTTTTTTCAAGACAATGGAAAATAGAAAAAAGAAAAAAGGAAGAAAGGGAAAAGAAAGAAAAAAGGAAAATGGAGAAGGGACAAGAAAAGAAAGTA	chr1:63638305-63638424
BA_j195992_027858	AAGGAAGAAAGGGAAAAGAAAGAAAAAAGGAAAATGGAGAAGGGACAAGAAAAGAAAGTAGAGAAACAAAAGATAAATCTGAGAAGTTCTATTTTCTAACATATAAAATGAAAATAATGA	chr1:63638365-63638484
BA_j195992_027859	GAGAAACAAAAGATAAATCTGAGAAGTTCTATTTTCTAACATATAAAATGAAAATAATGACATGGAGCTGCTTTGTGAAAGTCATATTGACATAAATAGATCTAATTCTAATGACCAGTC	chr1:63638425-63638544
BA_j195992_027860	CATGGAGCTGCTTTGTGAAAGTCATATTGACATAAATAGATCTAATTCTAATGACCAGTCAATTTAAGATTGAAATCAAACTCCCCCAACCCCCGCAGGCTGCTTACTTTTTCTTTTATA	chr1:63638485-63638604
BA_j195992_027861	AATTTAAGATTGAAATCAAACTCCCCCAACCCCCGCAGGCTGCTTACTTTTTCTTTTATACACTTATCACCTTTTAACACAGTATATAATTCATTTACTTATTGTTTATATTTTATTATT	chr1:63638545-63638664
BA_j195992_027862	CACTTATCACCTTTTAACACAGTATATAATTCATTTACTTATTGTTTATATTTTATTATTATCTCTGTACCCCTACCAACTTGAAGCAAGCTCTATGGTGGCAGGGATCATCAACTGTTT	chr1:63638605-63638724
BA_j195992_027863	ATCTCTGTACCCCTACCAACTTGAAGCAAGCTCTATGGTGGCAGGGATCATCAACTGTTTTCCTCACTGATGTTTCCCTCCAACCCCTGGTAAACTCTCACTGAATGAAGAAAGCTCTCT	chr1:63638665-63638784
BA_j195992_027864	TCCTCACTGATGTTTCCCTCCAACCCCTGGTAAACTCTCACTGAATGAAGAAAGCTCTCTGAAAACGTCATATATAAGCTCTGGAATTTTCACAAATGCCCACAACAGAGTCACAATGAT	chr1:63638725-63638844
BA_j195992_027865	GAAAACGTCATATATAAGCTCTGGAATTTTCACAAATGCCCACAACAGAGTCACAATGATCAATGGAAAAATACTCCCTCATTAATGCCACATACCAGCATTATCAACCACCTAAAAGAT	chr1:63638785-63638904
BA_j195992_027866	CAATGGAAAAATACTCCCTCATTAATGCCACATACCAGCATTATCAACCACCTAAAAGATGAATGATTTAGACCCCAATTAAACACCATGAAAAGCATATGTTACAGAGAATCAAGCAGA	chr1:63638845-63638964
BA_j195992_027867	GAATGATTTAGACCCCAATTAAACACCATGAAAAGCATATGTTACAGAGAATCAAGCAGAACTCTACAGAGAATGTGGTAAGTGTGGACTTCAACACAGGCCCCCTAAGGGGGTAGGTGT	chr1:63638905-63639024
BA_j195992_027868	ACTCTACAGAGAATGTGGTAAGTGTGGACTTCAACACAGGCCCCCTAAGGGGGTAGGTGTTAACCAAATGAAATGGTGATAAGGGTAACCGGAGTCCAGTCTGACTTAGGAACCTTAAAT	chr1:63638965-63639084
BA_j195992_027869	TAACCAAATGAAATGGTGATAAGGGTAACCGGAGTCCAGTCTGACTTAGGAACCTTAAATGCTCCCTCCTCACTCTTAGTGAAAGCCACAAAGTGCCTATAAAAGGGCCTGGCTGTCTCC	chr1:63639025-63639144
BA_j195992_027870	GCTCCCTCCTCACTCTTAGTGAAAGCCACAAAGTGCCTATAAAAGGGCCTGGCTGTCTCCAGAAATCTCTCCAGGCAAGTCTCATATTTCCCCCTCCAGAATCTCACTCCAGGTGGTTGA	chr1:63639085-63639204
BA_j195992_027871	AGAAATCTCTCCAGGCAAGTCTCATATTTCCCCCTCCAGAATCTCACTCCAGGTGGTTGACTTGATATAGGCTCTCTGCTTCCAGCTTAGTTGTCATCCCCTGCCCTGTCTCTTTGGATG	chr1:63639145-63639264
BA_j195992_027872	CTTGATATAGGCTCTCTGCTTCCAGCTTAGTTGTCATCCCCTGCCCTGTCTCTTTGGATGAAGTCCTGGATTCAGTAGGCCTATTTTATTCTAAACTAATTGATTATAGTTTCCCCTGGC	chr1:63639205-63639324
BA_j195992_027873	AAGTCCTGGATTCAGTAGGCCTATTTTATTCTAAACTAATTGATTATAGTTTCCCCTGGCTCAACTCCAGTCCCTTGTTTGTTGAGGGGAGAAGTTTATAAAACCTTTAAAAGAGATTTC	chr1:63639265-63639384
BA_j195992_027874	TCAACTCCAGTCCCTTGTTTGTTGAGGGGAGAAGTTTATAAAACCTTTAAAAGAGATTTCAGGAAGAAAGAATATGAAAAACACAGCCTTGCCTCAACCTCAGTAATTGTTTTCAGGGTA	chr1:63639325-63639444
BA_j195992_027875	AGGAAGAAAGAATATGAAAAACACAGCCTTGCCTCAACCTCAGTAATTGTTTTCAGGGTAGCCAGAACAGTCAAGTCAGCAGGTAGGGATTCAAATACTGGTTCTACCACCTCCTATTTG	chr1:63639385-63639504
BA_j195992_027876	GCCAGAACAGTCAAGTCAGCAGGTAGGGATTCAAATACTGGTTCTACCACCTCCTATTTGATTGATCTATGAAAAATGCATGACTTTCTCACACTAGGTTTCCTAATCTTCAAAACAGGT	chr1:63639445-63639564
BA_j195992_027877	ATTGATCTATGAAAAATGCATGACTTTCTCACACTAGGTTTCCTAATCTTCAAAACAGGTGATGGCGTTCAGGACACACCACCCCAAATATGGCACTTTGGTATTTGAGAAAACAGCAGA	chr1:63639505-63639624
BA_j195992_027878	GATGGCGTTCAGGACACACCACCCCAAATATGGCACTTTGGTATTTGAGAAAACAGCAGAAGCAGGAGGGTCACTCTCCTCTTCTCCCACCTTTCTCCCATGAAACAGGCCATGAAAGAA	chr1:63639565-63639684
BA_j195992_027879	TTGGGAGGCCAAGGCGGACAGATCATTTGGGGTCAGGAGTTCTCGACCAGCCTAGCCAACGTGGTGAAACCCCGCCTCTACTAAAAACACAAAAATCAGCAGGGCGTGGTGGCGTGCATC	chr1:63639755-63639874
BA_j195992_027880	AAAAAAAAGAAAAAAAAGTAGGACACAAGGACCTCACTCCAAAGGTATCCTCGCTATACCCAGAGGAAAGGAATGCTCTTATCGCTGAAGATATGGAGACACAGAGAAGAATCTGAACAA	chr1:63640009-63640128
BA_j195992_027881	CAGAGGAAAGGAATGCTCTTATCGCTGAAGATATGGAGACACAGAGAAGAATCTGAACAAATGAGCCTTGCTAAGTTCCCCCAGTTTATTACAATTATATCATAGTCTTTGTCCTCCAAT	chr1:63640069-63640188
BA_j195992_027882	ATGAGCCTTGCTAAGTTCCCCCAGTTTATTACAATTATATCATAGTCTTTGTCCTCCAATCATACTGCATGGCTGTCCATAAAAATACAGTTTTCCCAGTTTCTTTGGGTCTTCATTTCT	chr1:63640129-63640248
BA_j195992_027883	CATACTGCATGGCTGTCCATAAAAATACAGTTTTCCCAGTTTCTTTGGGTCTTCATTTCTGAAAGCAGCCATGTCACATAAAACTTATACAGGCATGCCTCGGAGATAGTGTGGGTTTGG	chr1:63640189-63640308
BA_j195992_027884	GAAAGCAGCCATGTCACATAAAACTTATACAGGCATGCCTCGGAGATAGTGTGGGTTTGGTTCCAGATCCCTGCAACAAAGCAAGTGTCACTATAGAGAGTCACAAGATTTTTTGGTTTC	chr1:63640249-63640368
BA_j195992_027885	CCAGTGCATATAAAAGTTATGTTTACACTATACTGTAATCTATTAAGTATGCTATAACATTATGTCTAAAAAAATGTACAACATACCTTCATTTGAAAATACTTTATTGCTAAAAAATAC	chr1:63640369-63640488
BA_j195992_027886	TATGTCTAAAAAAATGTACAACATACCTTCATTTGAAAATACTTTATTGCTAAAAAATACTAATGATCATATAAGCCTTCAGCAAGTCATCGTCTTTCTGCTGTGGAGGGTCTTGTCTTG	chr1:63640429-63640548
BA_j195992_027887	TAATGATCATATAAGCCTTCAGCAAGTCATCGTCTTTCTGCTGTGGAGGGTCTTGTCTTGATGTTGATGGCTGCTAACTGATCAGGGTAGTGGTTGCTGAAGGCTGAGGTGGTTGTGGCA	chr1:63640489-63640608
BA_j195992_027888	ATGTTGATGGCTGCTAACTGATCAGGGTAGTGGTTGCTGAAGGCTGAGGTGGTTGTGGCAATTTCTTAAAATAAGACTACAGTGAAGTTTGCCTCATCATTCAACTCTTCTTTCAGGAAA	chr1:63640549-63640668
BA_j195992_027889	ATTTCTTAAAATAAGACTACAGTGAAGTTTGCCTCATCATTCAACTCTTCTTTCAGGAAAGATTTCTCTGTAGCATGTGATACTGTTGATAGCATTTTATCTGCAGTAGAACTTCTTTTA	chr1:63640609-63640728
BA_j195992_027890	GATTTCTCTGTAGCATGTGATACTGTTGATAGCATTTTATCTGCAGTAGAACTTCTTTTAAAATTGGAGTTAATCCTCTCAAGACCTGTTGCTGCTCTATCAACTAAGTTTATGGAATAT	chr1:63640669-63640788
BA_j195992_027891	AAATTGGAGTTAATCCTCTCAAGACCTGTTGCTGCTCTATCAACTAAGTTTATGGAATATTCTAAATCCTTTGTTGCCCTTTCAACAATTTTCACAGCATCTTCACAAGAAATAGACTCC	chr1:63640729-63640848
BA_j195992_027892	TCTAAATCCTTTGTTGCCCTTTCAACAATTTTCACAGCATCTTCACAAGAAATAGACTCCATTCCATCTCAGAAACCACTTTCTTTGCTCATCCATAAGAAGCAACTCGTAGTTCATTCA	chr1:63640789-63640908
BA_j195992_027893	ATTCCATCTCAGAAACCACTTTCTTTGCTCATCCATAAGAAGCAACTCGTAGTTCATTCAAATTTTATCATGAGATTGCAGCAATTCAGTCATACCTTCAGGCTCCACTTCTAATTCTAC	chr1:63640849-63640968
BA_j195992_027894	AATTTTATCATGAGATTGCAGCAATTCAGTCATACCTTCAGGCTCCACTTCTAATTCTACTTCTCTTGCTATTTCTACATCTTCAGTTCCTTCCTCCACCAAAGTCTTGAACCCCTCTAA	chr1:63640909-63641028
BA_j195992_027895	CCCTCTAAGTCATCCATGAGGGTTAGAATCAACTTCTTCCAAACTCTTATTAATGTTGATATTTTGACCTCCTTTCATGAATCACAAATGTTCTCATGGCATCTAGAATGGTGAATTATT	chr1:63641021-63641140
BA_j195992_027896	ATTTTGACCTCCTTTCATGAATCACAAATGTTCTCATGGCATCTAGAATGGTGAATTATTTCCTGAAGGTTTTCAGTTTACTTTGCCCAGATCATCACATGATTCACTATCCATGGTAGC	chr1:63641081-63641200
BA_j195992_027897	TCCTGAAGGTTTTCAGTTTACTTTGCCCAGATCATCACATGATTCACTATCCATGGTAGCTATAACCTTATGAAATGTGTTTCTGAAATCACAAGACTTGAAGGTTGGAAATCACTACAT	chr1:63641141-63641260
BA_j195992_027898	TATAACCTTATGAAATGTGTTTCTGAAATCACAAGACTTGAAGGTTGGAAATCACTACATGATTGATAGGCTGCAGAATGGATGTTGTGTTAGCAGGCATGAACACATTTATCTCCTAGT	chr1:63641201-63641320
BA_j195992_027899	GATTGATAGGCTGCAGAATGGATGTTGTGTTAGCAGGCATGAACACATTTATCTCCTAGTACATCTCCATCCAAGCTCTTGGGTGACCAGGTGCATTGTCAATGAGCAGTAATCTTTTGA	chr1:63641261-63641380
BA_j195992_027900	ACATCTCCATCCAAGCTCTTGGGTGACCAGGTGCATTGTCAATGAGCAGTAATCTTTTGAAAGGAATCTTTGTTTCTGAGCAGTAGGTCTCAACAGGGGGCTTAAAATATTCAGTAAACC	chr1:63641321-63641440
BA_j195992_027901	AAGGAATCTTTGTTTCTGAGCAGTAGGTCTCAACAGGGGGCTTAAAATATTCAGTAAACCACACCATAAACTGATGTGCTGTTATCCAGGATTTATTGTTCCATTTCTAAGAGCACAGGC	chr1:63641381-63641500
BA_j195992_027902	GAGTAGATTTAGCATAATTCTTAAGGGCCTTAGGATCTTTGGAATGGTAAATGAGCATTGGCTTCAACTTAAGGTCACCAGCTACATTAGCCCCTAACAAGAGAGTCAGCCTGTCCTTTG	chr1:63641502-63641621
BA_j195992_027903	GCTTCAACTTAAGGTCACCAGCTACATTAGCCCCTAACAAGAGAGTCAGCCTGTCCTTTGAAACTCTGAAGCCAGGTATTGATTTTTCTCTATGAAAGTCCTAGATGACATCTTCTAATA	chr1:63641562-63641681
BA_j195992_027904	AAACTCTGAAGCCAGGTATTGATTTTTCTCTATGAAAGTCCTAGATGACATCTTCTAATAGAAGGCTGTTTCATCTACGTTGAAAATCTGTTGTTTAGTGTAGCCACCTTCATCGATTAT	chr1:63641622-63641741
BA_j195992_027905	ACCTTCATCGATTATCTTAGCTAGATCTCCTGGATAACTTGCTGCAGCTTCTACATCATCATTTGCTGCTTCATCTTGCATTTTTATATTATGGATATGGCTTCTTTCCTTAAGCCTCAT	chr1:63641727-63641846
BA_j195992_027906	ATTTGCTGCTTCATCTTGCATTTTTATATTATGGATATGGCTTCTTTCCTTAAGCCTCATTAACCAATCTCTGCTAACTTCCAACTTTCCTTCTGTAGCTTCTTCACCTCTCTCAGCCTT	chr1:63641787-63641906
BA_j195992_027907	TAACCAATCTCTGCTAACTTCCAACTTTCCTTCTGTAGCTTCTTCACCTCTCTCAGCCTTCATAGAATGGAAAAGAATCAGGGCTTTGCTTTGGATTAGGCTTTGGCTCAAGGGAAGGTT	chr1:63641847-63641966
BA_j195992_027908	CATAGAATGGAAAAGAATCAGGGCTTTGCTTTGGATTAGGCTTTGGCTCAAGGGAAGGTTGTGGCTGGTTTGATCTTCTATCCAAACCACTCAATTTTTCTGCATATCAACAATAAGCCT	chr1:63641907-63642026
BA_j195992_027909	GTGGCTGGTTTGATCTTCTATCCAAACCACTCAATTTTTCTGCATATCAACAATAAGCCTGCTTTGGCTGTTTTGCTTTCTTACCATTCTTGTGTTCACTGGAATAGCACTTTTAATTTC	chr1:63641967-63642086
BA_j195992_027910	GCTTTGGCTGTTTTGCTTTCTTACCATTCTTGTGTTCACTGGAATAGCACTTTTAATTTCTTTGAAGAACTTTTCCTTTAAATTCACAACTTGGCTAACTGTTTGACTCAAAAGACCTAG	chr1:63642027-63642146
BA_j195992_027911	TTTGAAGAACTTTTCCTTTAAATTCACAACTTGGCTAACTGTTTGACTCAAAAGACCTAGCTTTTGGCCTATTTTGGCTTTTGACATGCCTTCGTCACTAAGCTTAACCATTTCTAACTT	chr1:63642087-63642206
BA_j195992_027912	CTTTTGGCCTATTTTGGCTTTTGACATGCCTTCGTCACTAAGCTTAACCATTTCTAACTTTTGACTTAACTTGACTTATCTTGAATGCTTAGAAGCCGCTGTAGGGTTATTAATTGGCCT	chr1:63642147-63642266
BA_j195992_027913	TTGACTTAACTTGACTTATCTTGAATGCTTAGAAGCCGCTGTAGGGTTATTAATTGGCCTAATTTCAATATTGTTGTGTGTCAGGAAATAAGGAGACCCAAGGAGACAGAGAGATGGGAG	chr1:63642207-63642326
BA_j195992_027914	AATTTCAATATTGTTGTGTGTCAGGAAATAAGGAGACCCAAGGAGACAGAGAGATGGGAGAATAGCTAGTTAGTGGAGCAGTCAGAACACACACAATATTTCTTGAATAACTTCACTGTC	chr1:63642267-63642386
BA_j195992_027915	AATAGCTAGTTAGTGGAGCAGTCAGAACACACACAATATTTCTTGAATAACTTCACTGTCTTATATGGGTGCTGTTCATGGACACCAAAATAATTATGATAGTAACATCAAAGACTACTG	chr1:63642327-63642446
BA_j195992_027916	TTATATGGGTGCTGTTCATGGACACCAAAATAATTATGATAGTAACATCAAAGACTACTGATCACAGATCACTATAATAGATATAATCATGATGAAAATGTTTGAAATACTGTGAGAATT	chr1:63642387-63642506
BA_j195992_027917	ATCACAGATCACTATAATAGATATAATCATGATGAAAATGTTTGAAATACTGTGAGAATTACCAAAATGTGATATAGAGACATGAAGTGAACACATGCTATTGGAAAAAAAAAATAGGGT	chr1:63642447-63642566
BA_j195992_027918	ACCAAAATGTGATATAGAGACATGAAGTGAACACATGCTATTGGAAAAAAAAAATAGGGTTGACACAAACTAATTTTTTTAAAACGCAGTATCTGTGAAGTGCAATATAATAAAGTATGC	chr1:63642507-63642626
BA_j195992_027919	TGACACAAACTAATTTTTTTAAAACGCAGTATCTGTGAAGTGCAATATAATAAAGTATGCCTGTATTAAATAAGTCTGTACGTTTGCTTTTTTTTCTTGTTAATCTGTCTTTTGCTATAG	chr1:63642567-63642686
BA_j195992_027920	CTGTATTAAATAAGTCTGTACGTTTGCTTTTTTTTCTTGTTAATCTGTCTTTTGCTATAGGGGTCTCCACCATGAACCTAGCAATGGGTAAGGAAAGAAATCTTTTCTCCACTACACAGG	chr1:63642627-63642746
BA_j195992_027921	GGGTCTCCACCATGAACCTAGCAATGGGTAAGGAAAGAAATCTTTTCTCCACTACACAGGCAAACTTTCTTCTCCGTGTTAGTATGCACACAGGCTCTTTTCTCTCATCTCTAGAGCTAG	chr1:63642687-63642806
BA_j195992_027922	CAAACTTTCTTCTCCGTGTTAGTATGCACACAGGCTCTTTTCTCTCATCTCTAGAGCTAGACTAATTTAACTTGAACTTAAAAATGTTGACTCTGTGTGCTACATAACGTATAGTCTCAA	chr1:63642747-63642866
BA_j195992_027923	ACTAATTTAACTTGAACTTAAAAATGTTGACTCTGTGTGCTACATAACGTATAGTCTCAAAAAGCTGACAATATTCATAAAATATGTTTATAAGTCCCAAAGAAAATGTTTTGGCAAGGT	chr1:63642807-63642926
BA_j195992_027924	AAAGCTGACAATATTCATAAAATATGTTTATAAGTCCCAAAGAAAATGTTTTGGCAAGGTGCAGTGGTTCATGCCTGTAATCCCAGGACTTTAGGAGGCCAAGGTGAGAGGGTCATTTGA	chr1:63642867-63642986
BA_j195992_027925	GCAGTGGTTCATGCCTGTAATCCCAGGACTTTAGGAGGCCAAGGTGAGAGGGTCATTTGAGATCAGGAGTTCAAGACAGCCTGGGTGACATAGCAAGACTCCAAGAAGAAAGAAAGAAAG	chr1:63642927-63643046
BA_j195992_027926	AAAGAAAGGAAGGAAGGAAGGGAGAGAGGAAGGAAGGAAGGAGAAAGAGAGAAAGAAAGAAACAAAAAGAAAGAAAGAAAGAATTTCCATTACACCTGGAAACACCTGGGCATTGCAGTC	chr1:63643149-63643268
BA_j195992_027927	AACAAAAAGAAAGAAAGAAAGAATTTCCATTACACCTGGAAACACCTGGGCATTGCAGTCAGGTCTGAATTAGTCAGCACAGCTAATTTCTAAGATGATCTTTGTTAAGCTACTTTTCCT	chr1:63643209-63643328
BA_j195992_027928	AGGTCTGAATTAGTCAGCACAGCTAATTTCTAAGATGATCTTTGTTAAGCTACTTTTCCTCATCTATAAAACAAGTATATAATTAATATTCACAAACTTGCCGTAAGGATCAAAACCGAT	chr1:63643269-63643388
BA_j195992_027929	CATCTATAAAACAAGTATATAATTAATATTCACAAACTTGCCGTAAGGATCAAAACCGATAACGTACATGGAGTGCTTGGCACAGCTTGGTATATTTTGGGGGCTTAAGGACTAATCACT	chr1:63643329-63643448
BA_j195992_027930	AACGTACATGGAGTGCTTGGCACAGCTTGGTATATTTTGGGGGCTTAAGGACTAATCACTATTATTATTAATATTAAGACTAGGGCACGGCACCATGGCTCACACTTGTAATCCCAGTGC	chr1:63643389-63643508
BA_j195992_027931	GAGCCAAGATCACGCCATTGCGCTCCACCCTGGGCAACAAGAGCGAAACTCTGTCTCAAAACAAAACAAACAAACATATATATATATATGTATGTATATACTAGATATGGCCTAATATAT	chr1:63643696-63643815
BA_j195992_027932	ACAAAACAAACAAACATATATATATATATGTATGTATATACTAGATATGGCCTAATATATTTTCTAATGAGACTAGTGCTGGGATAGAAGAGACCTGGGATACTTTCCTTGAAAGCTAGA	chr1:63643756-63643875
BA_j195992_027933	TTTCTAATGAGACTAGTGCTGGGATAGAAGAGACCTGGGATACTTTCCTTGAAAGCTAGATCTGAGTCTTCCTTTCCCTGAGAATACAGTACATGGTAGGTGCTCAATTTTTATAGAGTA	chr1:63643816-63643935
BA_j195992_027934	TCTGAGTCTTCCTTTCCCTGAGAATACAGTACATGGTAGGTGCTCAATTTTTATAGAGTAAGTCAATGAATGAATGAACAACATAATAGAAAGAATACTACAAAGGAATTCAAGAGTCCT	chr1:63643876-63643995
BA_j195992_027935	AGTCAATGAATGAATGAACAACATAATAGAAAGAATACTACAAAGGAATTCAAGAGTCCTAGCTACTTGACTTACTTCAACCACTAATTAAATAACTGAGGACCTGTGGATTTTAGATGC	chr1:63643936-63644055
BA_j195992_027936	AGCTACTTGACTTACTTCAACCACTAATTAAATAACTGAGGACCTGTGGATTTTAGATGCCCACTGTGGTCCCTTTTGTCTTTCACACTGCTTGATTCTGATGTGAAATGAAAAGGTCCA	chr1:63643996-63644115
BA_j195992_027937	CCACTGTGGTCCCTTTTGTCTTTCACACTGCTTGATTCTGATGTGAAATGAAAAGGTCCAAAATAAACATGAGAAAAGAAAATAAAACTCTTATTCTGTCCCTGAAAATTGTTCCTGTGG	chr1:63644056-63644175
BA_j195992_027938	AAATAAACATGAGAAAAGAAAATAAAACTCTTATTCTGTCCCTGAAAATTGTTCCTGTGGACAGAATTTTGCCCCCTCGATATCCATATATTGAAGCCCCAACCTCCAATGTGGCTAATT	chr1:63644116-63644235
BA_j195992_027939	ACAGAATTTTGCCCCCTCGATATCCATATATTGAAGCCCCAACCTCCAATGTGGCTAATTGGGAAATTGGGCCCTGATGGAAATTATTAAGGTTAAATTCATAAGGATATGTCTCTGATG	chr1:63644176-63644295
BA_j195992_027940	GGGAAATTGGGCCCTGATGGAAATTATTAAGGTTAAATTCATAAGGATATGTCTCTGATGCAATAAAATTAGTTACTTAAACAATTGCAAAAATATGGAACCAGCCCAAATGCCCATCAA	chr1:63644236-63644355
BA_j195992_027941	TCAATGGAGTGGATAAAGAAAATGTGAGATATATCTATATCTATATCTATATCTATATCTATATCTATATCTATACACACACACAATGGAATATTACTCAGTCATAAAAAGAAACAAAAT	chr1:63644352-63644471
BA_j195992_027942	TTACTCAGTCATAAAAAGAAACAAAATAATGGCATTTGCAGCAACATGTATGGAATTGGAGACTATCATTCTAAGTGAAGTAACTCAGGAATAGGAAACCAAACATCATATACTCTTACA	chr1:63644445-63644564
BA_j195992_027943	GACTATCATTCTAAGTGAAGTAACTCAGGAATAGGAAACCAAACATCATATACTCTTACACATAAGTGGGAGCTAAGCTATGAGGATGCAAAGGCATAGGAATGATACAATGGAGTTTGG	chr1:63644505-63644624
BA_j195992_027944	GGGAGCTAAGCTATGAGGATGCAAAGGCATAGGAATGATACAATGGAGTTTGGGGACTTAGGGGAAAAGGTGGGAGGGCTGAGGGATAAAAGACTGCACACTGGGTACAGTGTACTCCGT	chr1:63644572-63644691
BA_j195992_027945	GGGGAAAAGGTGGGAGGGCTGAGGGATAAAAGACTGCACACTGGGTACAGTGTACTCCGTTAGGTACACATTGGGTACAGTGTACACAACCTCTTTAAAAAAAAAAAAAGAAGGAGAAGA	chr1:63644632-63644751
BA_j195992_027946	TAGGTACACATTGGGTACAGTGTACACAACCTCTTTAAAAAAAAAAAAAGAAGGAGAAGAAGAGACACTAGCACCTATAGCCTCAGCTACGCAGGAGCATGAGGCAGGAAGGATCCCTTG	chr1:63644692-63644811
BA_j195992_027947	TCCCGCTTGGGAGACAAAGCAAGACCCCATCTCTAAGAAAAAAAAAAAAAGAGAGAGAGAGAGAGACCAAAGAGCTTACTCTCTCTCCACCATGCGAGGACACAATAAAGAGGTGGCCAA	chr1:63644859-63644978
BA_j195992_027948	GAGAGACCAAAGAGCTTACTCTCTCTCCACCATGCGAGGACACAATAAAGAGGTGGCCAACTGCAAGCCAGGAAACGAGCCCCTAGCCAGACGCCAAATCTGCTGGTACCTTGATCTTGG	chr1:63644919-63645038
BA_j195992_027949	CTGCAAGCCAGGAAACGAGCCCCTAGCCAGACGCCAAATCTGCTGGTACCTTGATCTTGGATTTCCCAGACTCCACAACTGTGAGAAAATAAATTTCTGTTGTTTAAGCTGCCCAGTCTG	chr1:63644979-63645098
BA_j195992_027950	ATTTCCCAGACTCCACAACTGTGAGAAAATAAATTTCTGTTGTTTAAGCTGCCCAGTCTGTGATGTTTTGTTATGGTGGCCCAAGCTAAGACACCTGTTATATACCATATCCATTAGAAA	chr1:63645039-63645158
BA_j195992_027951	TGATGTTTTGTTATGGTGGCCCAAGCTAAGACACCTGTTATATACCATATCCATTAGAAATATCCAACTCTATATTTGGAGTTCTCTAAGAATATCATTTTTAATCTCCACATTGCACCG	chr1:63645099-63645218
BA_j195992_027952	TATCCAACTCTATATTTGGAGTTCTCTAAGAATATCATTTTTAATCTCCACATTGCACCGCATTCGAAACCCCTGTAAGTTTTATATCCAGCTGTTCCTTAAATGAAATTACTGCATCAC	chr1:63645159-63645278
BA_j195992_027953	CATTCGAAACCCCTGTAAGTTTTATATCCAGCTGTTCCTTAAATGAAATTACTGCATCACAGCAACAGATAGGAAATTCTAATAAACTACTCATTGAGTTGAATTTACAAACACTTAGGT	chr1:63645219-63645338
BA_j195992_027954	AGCAACAGATAGGAAATTCTAATAAACTACTCATTGAGTTGAATTTACAAACACTTAGGTACTACACTTCAGAACATTAATCATCATTTTTGTAAAGCTGACATTCTTTACTCTTTTGTT	chr1:63645279-63645398
BA_j195992_027955	ACTACACTTCAGAACATTAATCATCATTTTTGTAAAGCTGACATTCTTTACTCTTTTGTTTACTTGACATTTATCGAACAAATTCATGTTTGTTAAAGAAGTTTAAAGAAGTATTCGATG	chr1:63645339-63645458
BA_j195992_027956	TACTTGACATTTATCGAACAAATTCATGTTTGTTAAAGAAGTTTAAAGAAGTATTCGATGCAAAGTCTCTAAGATACTAAAGTAAATTTAATCATCAATTTATCCTAACAAACTGAATTC	chr1:63645399-63645518
BA_j195992_027957	AGCGAGACTCCGTCTCAGAAAAAAAAAAAAGAATGGGAAATTCCTTTCATTTACCTAAGGAAAAATGAGGCTTTTGACAAATTCTAAGACCAACTAGAGTAGGGCATGGTTTCCTGGTGA	chr1:63645829-63645948
BA_j195992_027958	AAAAATGAGGCTTTTGACAAATTCTAAGACCAACTAGAGTAGGGCATGGTTTCCTGGTGAAGATGAAATTTCTGAATAAACAGGTTCCACCTGGGAGATATTTACAGCTTCCAAACCTAT	chr1:63645889-63646008
BA_j195992_027959	AGATGAAATTTCTGAATAAACAGGTTCCACCTGGGAGATATTTACAGCTTCCAAACCTATGCTGCTCCATATGGTAGCTACCAGCCAAATGTGACTATGGAGCACTAGAAATATTGCTAG	chr1:63645949-63646068
BA_j195992_027960	GCTGCTCCATATGGTAGCTACCAGCCAAATGTGACTATGGAGCACTAGAAATATTGCTAGGAAAAATTGAGATGTTCTGTAAGTGATATATCTCATTAATAATCTTTATATTTATTGTAT	chr1:63646009-63646128
BA_j195992_027961	GAAAAATTGAGATGTTCTGTAAGTGATATATCTCATTAATAATCTTTATATTTATTGTATGTTAAAATAATAACATTTTGGATATATTGGGATAAATACAACATATTATTAAAATTAATT	chr1:63646069-63646188
BA_j195992_027962	GTTAAAATAATAACATTTTGGATATATTGGGATAAATACAACATATTATTAAAATTAATTTTACCCTTTTTTAAACTTTTTAATGTGGCTACTAGAAAATTTAAAATTATATATGTGGAT	chr1:63646129-63646248
BA_j195992_027963	TTACCCTTTTTTAAACTTTTTAATGTGGCTACTAGAAAATTTAAAATTATATATGTGGATGGCATTACATTTCTATTGAATAGTACTGTTCTAATTAATTCCTTGTCATATCTGAAAGTC	chr1:63646189-63646308
BA_j195992_027964	GGCATTACATTTCTATTGAATAGTACTGTTCTAATTAATTCCTTGTCATATCTGAAAGTCTGTAGTTAGTTGAAGTATAAGGCAAGGACTAAATACAACCAACAAATATATTTTATTTGG	chr1:63646249-63646368
BA_j195992_027965	TGTAGTTAGTTGAAGTATAAGGCAAGGACTAAATACAACCAACAAATATATTTTATTTGGCCCACACAATTAAAACAATTTGTAATTGATTGGCAGCATTTAAACATTGACAGATTTCAC	chr1:63646309-63646428
BA_j195992_027966	CCCACACAATTAAAACAATTTGTAATTGATTGGCAGCATTTAAACATTGACAGATTTCACATCAAAATGCAGGCTCTCACCTTCCTTTGAAAAGTCAGATCAAGAAACACTGGACCTGCA	chr1:63646369-63646488
BA_j195992_027967	ATCAAAATGCAGGCTCTCACCTTCCTTTGAAAAGTCAGATCAAGAAACACTGGACCTGCATTTCTGAATGGCAACAGAAGGAGCAATGGCTGAAACTGATTAGTAGCTCTCCTCTTTGAG	chr1:63646429-63646548
BA_j195992_027968	TTTCTGAATGGCAACAGAAGGAGCAATGGCTGAAACTGATTAGTAGCTCTCCTCTTTGAGCAAGACATGAGCTTTGCAGTTCACCCTGGCCTATTTCCCCTTTTCTGTCAGGTTCTTGTG	chr1:63646489-63646608
BA_j195992_027969	CAAGACATGAGCTTTGCAGTTCACCCTGGCCTATTTCCCCTTTTCTGTCAGGTTCTTGTGGAATTTTGATGTTTGGCTATAGAGAGAGGGGCTTTAAACATGAGTGGAGTGAAGGGGAAG	chr1:63646549-63646668
BA_j195992_027970	GAATTTTGATGTTTGGCTATAGAGAGAGGGGCTTTAAACATGAGTGGAGTGAAGGGGAAGTGCATTTTTCAGCCATGTACGGATCTCTGATTGAATTCCAGTTCAAGCATGTAAATGGCC	chr1:63646609-63646728
BA_j195992_027971	TGCATTTTTCAGCCATGTACGGATCTCTGATTGAATTCCAGTTCAAGCATGTAAATGGCCCTGTGACTTTGGGGTACAGGGTACTCAATTGATTTCCTCATCAGTAAAATGGGAATGATA	chr1:63646669-63646788
BA_j195992_027972	CTGTGACTTTGGGGTACAGGGTACTCAATTGATTTCCTCATCAGTAAAATGGGAATGATAATAGCTACATTGTAGAAACTACTAACAATTAAATAAGGTAAAATATATTTGGGAGTTGCC	chr1:63646729-63646848
BA_j195992_027973	ATAGCTACATTGTAGAAACTACTAACAATTAAATAAGGTAAAATATATTTGGGAGTTGCCTCACAGTAGTTGTTTAATGAATTATTATTTCTCTCCTTTGGCTGACTCAATATTTTTGGG	chr1:63646789-63646908
BA_j195992_027974	TCACAGTAGTTGTTTAATGAATTATTATTTCTCTCCTTTGGCTGACTCAATATTTTTGGGGGAACTGGGGGTGTTGATGCAGTCAGATATAGCAAGATGCTAAGTGGTTTTTACAATGCC	chr1:63646849-63646968
BA_j195992_027975	GGAACTGGGGGTGTTGATGCAGTCAGATATAGCAAGATGCTAAGTGGTTTTTACAATGCCCAGTATTAACAAAAGTGTAGATGCTATTTCCCTAGAGTGCAAGGCAAAGATCTTGGGAGA	chr1:63646909-63647028
BA_j195992_027976	CAGTATTAACAAAAGTGTAGATGCTATTTCCCTAGAGTGCAAGGCAAAGATCTTGGGAGAAAGGAAATCTTTCAACATTTTTCTTAGGAGCCACACATAATTAAAACGCTCTTATTAACT	chr1:63646969-63647088
BA_j195992_027977	AAGGAAATCTTTCAACATTTTTCTTAGGAGCCACACATAATTAAAACGCTCTTATTAACTGAAGATGATTTTTTATTTCTCAATTAGAAATGAAGACTTTGGATGTTTGACATCTATGCA	chr1:63647029-63647148
BA_j195992_027978	GAAGATGATTTTTTATTTCTCAATTAGAAATGAAGACTTTGGATGTTTGACATCTATGCAGGTTTATCAAGTCACACCGAACCCCAATAAGGGCAGGTTTGGGGTGCCATGGTTCAGCTT	chr1:63647089-63647208
BA_j195992_027979	GGTTTATCAAGTCACACCGAACCCCAATAAGGGCAGGTTTGGGGTGCCATGGTTCAGCTTTGTTTCACATCCCCAGTAGCACACATAATTGCACAAGCCAAACTTTTCATACCTATAGAT	chr1:63647149-63647268
BA_j195992_027980	TGTTTCACATCCCCAGTAGCACACATAATTGCACAAGCCAAACTTTTCATACCTATAGATACTATGATTTACTGTGACCAAAAGACAAGGAGAAAAAAACGGAATGAAAAGGATGCAAAA	chr1:63647209-63647328
BA_j195992_027981	ACTATGATTTACTGTGACCAAAAGACAAGGAGAAAAAAACGGAATGAAAAGGATGCAAAAGATTAGAGAGCCAGGCATCTGATAAGGGTTTAATATCTAAAATATATAAGAAACTCAAAC	chr1:63647269-63647388
BA_j195992_027982	GATTAGAGAGCCAGGCATCTGATAAGGGTTTAATATCTAAAATATATAAGAAACTCAAACAACTCAATAGTAAGAGAACAGATAATCCAATTTTAAAATGGGCCGAGGATCTGAACAGAC	chr1:63647329-63647448
BA_j195992_027983	AACTCAATAGTAAGAGAACAGATAATCCAATTTTAAAATGGGCCGAGGATCTGAACAGACATTTCTGTAAAAAAGACATGCAATGGACAAGAGGTATATTAAAAAATGCTCCACATCATT	chr1:63647389-63647508
BA_j195992_027984	ATTTCTGTAAAAAAGACATGCAATGGACAAGAGGTATATTAAAAAATGCTCCACATCATTAATCATCAGAGAAATGCAAAATAAAACCACAATGAGATATCACCACACACCTGTTACAGC	chr1:63647449-63647568
BA_j195992_027985	AATCATCAGAGAAATGCAAAATAAAACCACAATGAGATATCACCACACACCTGTTACAGCAGCAATTATCAAAAAGGCAAAAGACAAGGGTTGGAGAGGATGTGGAAAAGAAGGAATCCT	chr1:63647509-63647628
BA_j195992_027986	AGCAATTATCAAAAAGGCAAAAGACAAGGGTTGGAGAGGATGTGGAAAAGAAGGAATCCTTGCACATTGCTGGTGGAAATAGAAACTAGTACAGCCATTATGAAAAACAATATGGAGGTT	chr1:63647569-63647688
BA_j195992_027987	TGCACATTGCTGGTGGAAATAGAAACTAGTACAGCCATTATGAAAAACAATATGGAGGTTGCTCCAAAAATTTAAAAAAGAACTAGCATGATTTAGAAATCCCACTACTGGGTATACATC	chr1:63647629-63647748
BA_j195992_027988	GCTCCAAAAATTTAAAAAAGAACTAGCATGATTTAGAAATCCCACTACTGGGTATACATCCAAAGAATATGAAATCAGTATGTCAAAGAGATAACTGCACTCTCATGTTCATTGCGGCAT	chr1:63647689-63647808
BA_j195992_027989	CAAAGAATATGAAATCAGTATGTCAAAGAGATAACTGCACTCTCATGTTCATTGCGGCATTATTCACAATAGCTAAGAGGTAAAATCGACCTACATACATACATACTATGTATGTATATA	chr1:63647749-63647868
BA_j195992_027990	TATTCACAATAGCTAAGAGGTAAAATCGACCTACATACATACATACTATGTATGTATATATACATACTGGATGCTTCTTTGGCCTTGTATGTATATGTATATGTCATATATGTATACGTA	chr1:63647809-63647928
BA_j195992_027991	TACATACTGGATGCTTCTTTGGCCTTGTATGTATATGTATATGTCATATATGTATACGTATATGCATACGTATACGTATATGTATATACATATACATATAGGTAGAATCAACCTAAGCGT	chr1:63647869-63647988
BA_j195992_027992	TATGCATACGTATACGTATATGTATATACATATACATATAGGTAGAATCAACCTAAGCGTCCAGTATGTATATACACATATATACACATATGTGTGTATACCCATATATGTACACATGTG	chr1:63647929-63648048
BA_j195992_027993	CCAGTATGTATATACACATATATACACATATGTGTGTATACCCATATATGTACACATGTGTATATACCCATATATGTATACATATGTGGGTACCCATATATATGTACATATGTGGGTACC	chr1:63647989-63648108
BA_j195992_027994	TATATACCCATATATGTATACATATGTGGGTACCCATATATATGTACATATGTGGGTACCCATATATATGTACATATATACATATATGGGTACCCATATATACCCATATACCCATATACC	chr1:63648049-63648168
BA_j195992_027995	CATATATATGTACATATATACATATATGGGTACCCATATATACCCATATACCCATATACCCATATGTACCCATATATATGTATACATATATGGGTATATACACATATATATAGAGAGAGA	chr1:63648109-63648228
BA_j195992_027996	CATATGTACCCATATATATGTATACATATATGGGTATATACACATATATATAGAGAGAGAGGGAGAGGAAGAGGAAGAGAGAGAGTGAGAGAGAAGCATATTGGAATGGAATACAATAGT	chr1:63648169-63648288
BA_j195992_027997	GGGAGAGGAAGAGGAAGAGAGAGAGTGAGAGAGAAGCATATTGGAATGGAATACAATAGTATATACACACACAATGGAATACTATCCACCCTTTAAAAAGAAGAAACTCCTGTCATTTGG	chr1:63648229-63648348
BA_j195992_027998	ATATACACACACAATGGAATACTATCCACCCTTTAAAAAGAAGAAACTCCTGTCATTTGGAATAAGTGGATGAACCTGGGGGACATTATGGTAAGTGAAATAAACTAGGCATGGAAAGAT	chr1:63648289-63648408
BA_j195992_027999	AATAAGTGGATGAACCTGGGGGACATTATGGTAAGTGAAATAAACTAGGCATGGAAAGATGAACACTGCATGATCTCATTTATAAGTGGAGTATAAAAAAGTTGAATTCATAAAAATAGA	chr1:63648349-63648468
BA_j195992_028000	GAACACTGCATGATCTCATTTATAAGTGGAGTATAAAAAAGTTGAATTCATAAAAATAGAGAGTAAAATGGTGGTTAGAGGGGCTCAGGGCATGAAGGACTGGGGAGATGTGGGCAAAGG	chr1:63648409-63648528
BA_j195992_028001	GAGTAAAATGGTGGTTAGAGGGGCTCAGGGCATGAAGGACTGGGGAGATGTGGGCAAAGGATACAAAGGATACAAAATTTCAATTAGATGGGAGAAATAAAGAGATCTATTGTGCAACAT	chr1:63648469-63648588
BA_j195992_028002	ATACAAAGGATACAAAATTTCAATTAGATGGGAGAAATAAAGAGATCTATTGTGCAACATGGTGACTATAGTTAATAACAATGTATTATATTCTTGAGAATTGCTAAAATAATAGACTTT	chr1:63648529-63648648
BA_j195992_028003	GGTGACTATAGTTAATAACAATGTATTATATTCTTGAGAATTGCTAAAATAATAGACTTTTGTAATGTTCTCATTACAAAAAGGATAAATGTGAAGTAATGCACATTAATTAGTTCAACT	chr1:63648589-63648708
BA_j195992_028004	TGTAATGTTCTCATTACAAAAAGGATAAATGTGAAGTAATGCACATTAATTAGTTCAACTTAGACATTTCACATATAGTATACATATTTCAAAACAACATGTATACAATAAATATACACA	chr1:63648649-63648768
BA_j195992_028005	TAGACATTTCACATATAGTATACATATTTCAAAACAACATGTATACAATAAATATACACAATTTTTGTCAATTTAAAAATAAATTTAAAAAATTAAAGAAACGCTAATGAACTATGGACT	chr1:63648709-63648828
BA_j195992_028006	ATTTTTGTCAATTTAAAAATAAATTTAAAAAATTAAAGAAACGCTAATGAACTATGGACTATAGTTAATTTTTTTAAATGAGAGAGCAAAAATTGATGAAAAAATTTCCTATTTTACAGA	chr1:63648769-63648888
BA_j195992_028007	ATAGTTAATTTTTTTAAATGAGAGAGCAAAAATTGATGAAAAAATTTCCTATTTTACAGAAGCTGGGGCACAAACCAGAATGATTTGTTCTGTAGACTTGCCCCTCTTGGCATAAAATTT	chr1:63648829-63648948
BA_j195992_028008	AGCTGGGGCACAAACCAGAATGATTTGTTCTGTAGACTTGCCCCTCTTGGCATAAAATTTGTATCTCATTTGAGTACCATCCTGTTCAATAATAGCCGCTGACTGGACTCAAATACCTGC	chr1:63648889-63649008
BA_j195992_028009	GTATCTCATTTGAGTACCATCCTGTTCAATAATAGCCGCTGACTGGACTCAAATACCTGCCCTTCACAGTTCTTACATCATGATTCATATACTCTCCCAGCTCTTTTTGACTGCCCGCAA	chr1:63648949-63649068
BA_j195992_028010	CCTTCACAGTTCTTACATCATGATTCATATACTCTCCCAGCTCTTTTTGACTGCCCGCAATTACTTGTGACAAATGATTCTTCAGTGTATTGTCTGCTTTACCTTTTCCAAACGTTTCCA	chr1:63649009-63649128
BA_j195992_028011	TTACTTGTGACAAATGATTCTTCAGTGTATTGTCTGCTTTACCTTTTCCAAACGTTTCCATGGTTCACAAATAAGTCATCTGGTGTATACTGTACTGTCTCTCCAACAGTAAAGCCAGGC	chr1:63649069-63649188
BA_j195992_028012	TGGTTCACAAATAAGTCATCTGGTGTATACTGTACTGTCTCTCCAACAGTAAAGCCAGGCATCGAGGGGCTCCTCCCAAAATTCTATTGTATTCTGCAAGTTGGCTACTCAAAGTAAGAA	chr1:63649129-63649248
BA_j195992_028013	ATCGAGGGGCTCCTCCCAAAATTCTATTGTATTCTGCAAGTTGGCTACTCAAAGTAAGAATCCTTGTAGAACACACAAATAAATTTCGTTTGAATACTTTAGTTAACTATAACAAAAACA	chr1:63649189-63649308
BA_j195992_028014	TCCTTGTAGAACACACAAATAAATTTCGTTTGAATACTTTAGTTAACTATAACAAAAACAAACAGATAAAAACTAGAAGAAAATATAAGTTATTAGTTATCTGTCTCAGATTGGGAAGGA	chr1:63649249-63649368
BA_j195992_028015	AACAGATAAAAACTAGAAGAAAATATAAGTTATTAGTTATCTGTCTCAGATTGGGAAGGACTATCCAAAGTAATGGTAAAAATTCCAAATAATAGATCAAAATATTTGATGACACAAACA	chr1:63649309-63649428
BA_j195992_028016	CTATCCAAAGTAATGGTAAAAATTCCAAATAATAGATCAAAATATTTGATGACACAAACATGTTGTAATTTAATTTTTTATGGCTTAAAAAGGAATCTGGAAAAAATAAATGAATAAACT	chr1:63649369-63649488
BA_j195992_028017	TGTTGTAATTTAATTTTTTATGGCTTAAAAAGGAATCTGGAAAAAATAAATGAATAAACTGGAAAAATATGTTACAAATATGAGAAAGAATAATTATCTTTCATATGTGATGAATGCATA	chr1:63649429-63649548
BA_j195992_028018	CAGTGAGACTCCATCTCAAAAAAAAAAAAAAAAAAAAACAAACAAAAAAAGAAAAATGAATAAAGAAAATGAAAAATTAATAGAATCAAAGGTAAGAAATAGCTAATAAAGTACTAGAAG	chr1:63649859-63649978
BA_j195992_028019	TAAAGAAAATGAAAAATTAATAGAATCAAAGGTAAGAAATAGCTAATAAAGTACTAGAAGTACTCTCAACCTTGCCAGTAACCAAATAATTTTGAATTAAGAAATCTTTTTTTTTTTAAC	chr1:63649919-63650038
BA_j195992_028020	TACTCTCAACCTTGCCAGTAACCAAATAATTTTGAATTAAGAAATCTTTTTTTTTTTAACCCATCAGATAGATCAAGTTTTGTCTAAATGTTAATACTCACTTTGGGACAGGATATGGTA	chr1:63649979-63650098
BA_j195992_028021	CCATCAGATAGATCAAGTTTTGTCTAAATGTTAATACTCACTTTGGGACAGGATATGGTAAAATGAGCAAACTCATTCACTGATACATTAGTACCTTTCTAGAAAGCAAAGCCTTTAAAA	chr1:63650039-63650158
BA_j195992_028022	AAATGAGCAAACTCATTCACTGATACATTAGTACCTTTCTAGAAAGCAAAGCCTTTAAAAATTTCCAACATCTTTCAACTTTCCTGTAAAACTGAAATTTTTCAAAATAAAAAATTGAAA	chr1:63650099-63650218
BA_j195992_028023	ATTTCCAACATCTTTCAACTTTCCTGTAAAACTGAAATTTTTCAAAATAAAAAATTGAAATATAAAAAGAGGAAAGAATCCTCATAGCAAAACCAATACATATTTTCTTTTCTTTTTTTT	chr1:63650159-63650278
BA_j195992_028024	GAGATGGGGTTTCACTATGTTGGCCAGGATGATCTCGATCTCTTGACCTCGTGCTCTGCCTGCTTTGGCCTCTTAAAATGCTGGGATTACAGGCATCAGCCACCACGCCCGGCCCATATT	chr1:63650451-63650570
BA_j195992_028025	TGCTTTGGCCTCTTAAAATGCTGGGATTACAGGCATCAGCCACCACGCCCGGCCCATATTTTCTTAAGAAAATACTTCAAACATATTGTATGGGAGAAAAGATATCTTACACCTCGCTGG	chr1:63650511-63650630
BA_j195992_028026	TTCTTAAGAAAATACTTCAAACATATTGTATGGGAGAAAAGATATCTTACACCTCGCTGGTTATGGCTGAGTCACCCGTAACAAATGACAGATTAACAACAGAACAGCATACATATATAA	chr1:63650571-63650690
BA_j195992_028027	TTATGGCTGAGTCACCCGTAACAAATGACAGATTAACAACAGAACAGCATACATATATAAGTTTTACATGATGCAGAAGCCTTCAAAAATGAAGACCCAAAGAAACAAGGAAACCTGTGC	chr1:63650631-63650750
BA_j195992_028028	GTTTTACATGATGCAGAAGCCTTCAAAAATGAAGACCCAAAGAAACAAGGAAACCTGTGCCATTTTGTGCTAAGTTTGATGAAGAAGTGTATAGCTGTGGAGAAGTATGATTGCACAAAG	chr1:63650691-63650810
BA_j195992_028029	CATTTTGTGCTAAGTTTGATGAAGAAGTGTATAGCTGTGGAGAAGTATGATTGCACAAAGCGGGTATGACCTAATGGTGATAAACTAGGGGGAACTTAGAAAGGCCTATCTATTCAGATT	chr1:63650751-63650870
BA_j195992_028030	CGGGTATGACCTAATGGTGATAAACTAGGGGGAACTTAGAAAGGCCTATCTATTCAGATTCTTCTCTGTGTCCTTGTGTCTTCAGAGATAAAGATGCCCCTCTCCTCCAGGTATAGGGAG	chr1:63650811-63650930
BA_j195992_028031	CTTCTCTGTGTCCTTGTGTCTTCAGAGATAAAGATGCCCCTCTCCTCCAGGTATAGGGAGAGTACTTCTCCAATGAGAGTTTTACAACCTGCTTCAGAGGAGAAGGACGGCATAAGGTCA	chr1:63650871-63650990
BA_j195992_028032	AGTACTTCTCCAATGAGAGTTTTACAACCTGCTTCAGAGGAGAAGGACGGCATAAGGTCAGAGTGACCTTCCTGTTTCTGATGTTTCCTTAAATGCCAGGATGCCTTATTTGGGGGCAGC	chr1:63650931-63651050
BA_j195992_028033	GAGTGACCTTCCTGTTTCTGATGTTTCCTTAAATGCCAGGATGCCTTATTTGGGGGCAGCATGCTTTGAATCCCATCTTATATGTCATATATATGTAATTTTAAAAATTATAAATCTAAC	chr1:63650991-63651110
BA_j195992_028034	ATGCTTTGAATCCCATCTTATATGTCATATATATGTAATTTTAAAAATTATAAATCTAACCATTCTTTTAAAGGGATCTAATTTTTTCTCTAAAGTGGTAATTCTTAAAGTGTGGTCTTT	chr1:63651051-63651170
BA_j195992_028035	CATTCTTTTAAAGGGATCTAATTTTTTCTCTAAAGTGGTAATTCTTAAAGTGTGGTCTTTGGACCGTTTGCAAAAGCATCACCTGGAAATATGTTAGAAATGCAAATTCTCGCACTCACC	chr1:63651111-63651230
BA_j195992_028036	GGACCGTTTGCAAAAGCATCACCTGGAAATATGTTAGAAATGCAAATTCTCGCACTCACCCAGCTTTACTGATCCAGAAATTCTGGGGGTGTGGCCCAGCAATACGTGTTTTCACAAGCC	chr1:63651171-63651290
BA_j195992_028037	CAGCTTTACTGATCCAGAAATTCTGGGGGTGTGGCCCAGCAATACGTGTTTTCACAAGCCTTCCAGGTGATTCTGATGCACACTGAGGTCTGAGAACCACTGCTGTAAAGTTACAAAAAA	chr1:63651231-63651350
BA_j195992_028038	TTCCAGGTGATTCTGATGCACACTGAGGTCTGAGAACCACTGCTGTAAAGTTACAAAAAATACAATGGATAGGATAATGTATTAAATAATTCTATGAGAACACAACCAAACAAAACTAGA	chr1:63651291-63651410
BA_j195992_028039	TACAATGGATAGGATAATGTATTAAATAATTCTATGAGAACACAACCAAACAAAACTAGAGTGTGGGAAATTCTATGCAATCAATTCTCCATTTTTTTCAACAAATAAATGACTTGAGAG	chr1:63651351-63651470
BA_j195992_028040	GTGTGGGAAATTCTATGCAATCAATTCTCCATTTTTTTCAACAAATAAATGACTTGAGAGAGAAAAAAAGAAAAGGAAAGTACTAAAGGTTAAAGGAAGCTTAAGAGTTATAACAACGAA	chr1:63651411-63651530
BA_j195992_028041	AGAAAAAAAGAAAAGGAAAGTACTAAAGGTTAAAGGAAGCTTAAGAGTTATAACAACGAAATAAATGTGTGGGTCTTATTTAATCCTGTTTCAACTTTTTTAAAAAGATGTTTTGAGACA	chr1:63651471-63651590
BA_j195992_028042	ATAAATGTGTGGGTCTTATTTAATCCTGTTTCAACTTTTTTAAAAAGATGTTTTGAGACAATTAGGAAAAATTAGACATGATTTTAAAGAATTATTATTTGTTTTACTGTGTGTGAACAT	chr1:63651531-63651650
BA_j195992_028043	CTTAAACTGATTTTTTAAATTTTAAAACTAGTATTAAAAATAAATGAAGTAAATATAGCAAAATATTAAAAACTATAAAACTTAGGTTATTAAAAATTGGAAGTTGAGTTCTTTCTACTT	chr1:63651722-63651841
BA_j195992_028044	AAATATTAAAAACTATAAAACTTAGGTTATTAAAAATTGGAAGTTGAGTTCTTTCTACTTTTCTGTTCTTTTAAAATTTTCATAGTAAAAAATAGAAGCAAACAAAAACTTCAGATTGTT	chr1:63651782-63651901
BA_j195992_028045	TTCTGTTCTTTTAAAATTTTCATAGTAAAAAATAGAAGCAAACAAAAACTTCAGATTGTTTAGCCAATAATTTCAATTTTAGAAATTTACCTTAAGAAAATATTCAGTCTCAGAAAATAT	chr1:63651842-63651961
BA_j195992_028046	TAGCCAATAATTTCAATTTTAGAAATTTACCTTAAGAAAATATTCAGTCTCAGAAAATATTTTATTTTATTTTTATTTTATTTTATTTTATTTTATATATTTTAAAGCCTGTAGCACCTG	chr1:63651902-63652021
BA_j195992_028047	TTTATTTTATTTTTATTTTATTTTATTTTATTTTATATATTTTAAAGCCTGTAGCACCTGAAATTCCCAGATGTTCTCCCATTCAAGTACTAACCAGGCTTAACTCTGCCTCATCTCCAA	chr1:63651962-63652081
BA_j195992_028048	AAATTCCCAGATGTTCTCCCATTCAAGTACTAACCAGGCTTAACTCTGCCTCATCTCCAAGATCAGATGAGATCAAGAGAAAAGATTTACTTATAAAGACCTTTATGGGCCTGACGTGGT	chr1:63652022-63652141
BA_j195992_028049	AGAAAGAAAGAAAGAAAGAAAGAAAGAAAGAAAGAAAGACCTTTATGACAGCATTATTTATACTAGCTAATAATTGTTAGAATGAACCCAAACATCCAAAAACAGTAGAAAGGTATAATA	chr1:63652438-63652557
BA_j195992_028050	TACTAGCTAATAATTGTTAGAATGAACCCAAACATCCAAAAACAGTAGAAAGGTATAATAAATTATGAGACTTTCATGTAATATAAATATAATACAGTATATTCAGTAACATACTAAAGA	chr1:63652498-63652617
BA_j195992_028051	AATTATGAGACTTTCATGTAATATAAATATAATACAGTATATTCAGTAACATACTAAAGATGTTATTATTTTTTTAAAAAGTGAGATACAACAAAACACATACAGTATGATTCTTGTTTT	chr1:63652558-63652677
BA_j195992_028052	TGTTATTATTTTTTTAAAAAGTGAGATACAACAAAACACATACAGTATGATTCTTGTTTTGTTAAAGTAAAAAACACATCCAAGAAAAAAAGAGGAGATGGATTTTCAGGGGCCAATTTA	chr1:63652618-63652737
BA_j195992_028053	GTTAAAGTAAAAAACACATCCAAGAAAAAAAGAGGAGATGGATTTTCAGGGGCCAATTTAAAAAAAAAAATTTTTTTTTTAAAGACTAGAAGGAACTATATCAAAATGTTAAGTGGAGTT	chr1:63652678-63652797
BA_j195992_028054	AAAAAAAAAATTTTTTTTTTAAAGACTAGAAGGAACTATATCAAAATGTTAAGTGGAGTTTTCTCTAAACATTGGAGTTATAGATCATGTATATCTTCTTCTCTGAAACTTTCCACATTT	chr1:63652738-63652857
BA_j195992_028055	TTCTCTAAACATTGGAGTTATAGATCATGTATATCTTCTTCTCTGAAACTTTCCACATTTTCCAAATGAACTATAAAGTGTATGCACTCTTCAGTAATATAAAAACATTTTTAATAAAAG	chr1:63652798-63652917
BA_j195992_028056	TCCAAATGAACTATAAAGTGTATGCACTCTTCAGTAATATAAAAACATTTTTAATAAAAGCAAAAGAGCTGGGTGCAGTGACTCATTTCTGTAATCCCAGCACTTTGGAAGACTGAGGTG	chr1:63652858-63652977
BA_j195992_028057	CAAAAGAGCTGGGTGCAGTGACTCATTTCTGTAATCCCAGCACTTTGGAAGACTGAGGTGGGAGGATTGCTTGAGCCTAGGAGCTCAAGACCAGCCTGAGCCAACATAGTGATACCCCTC	chr1:63652918-63653037
BA_j195992_028058	GGAGGATTGCTTGAGCCTAGGAGCTCAAGACCAGCCTGAGCCAACATAGTGATACCCCTCATCTCTACAAAAATCTTTAAAAAATCAGGGCCGGGCGTGGTAGCTCACACCTTTAATCCC	chr1:63652978-63653097
BA_j195992_028059	AAAAAAAAAAAAAAAAAAGAAAAAGAAAAAAATTAACCCGTTTCTTTATAAAGAAGAACTTTTTAACATTAGATCTGTTCAAAGTTGCATTTGCCTCAGGAGGCAAAGATGCTTCCTTCT	chr1:63653206-63653325
BA_j195992_028060	TTTTAACATTAGATCTGTTCAAAGTTGCATTTGCCTCAGGAGGCAAAGATGCTTCCTTCTCTGGAAATATTCAAACACAATGAACTACCAGAGGGTAAGGATGCTCCAAAGGGAGTACAA	chr1:63653266-63653385
BA_j195992_028061	CTGGAAATATTCAAACACAATGAACTACCAGAGGGTAAGGATGCTCCAAAGGGAGTACAAGTGTCAGACGGTGAGTGAGGTAGATGACCTGTTATAGTCTCTTACATCATTTAATATTCA	chr1:63653326-63653445
BA_j195992_028062	GTGTCAGACGGTGAGTGAGGTAGATGACCTGTTATAGTCTCTTACATCATTTAATATTCAACAAATATTATTGAGTAATGAACAAGACCAAAATCCCTGCTCTTCTGAATTCATAATCTT	chr1:63653386-63653505
BA_j195992_028063	ACAAATATTATTGAGTAATGAACAAGACCAAAATCCCTGCTCTTCTGAATTCATAATCTTGTCAGCACCTGAATAGCTACTACAAACCTACTAGATTGCCAAATAGTCGATGCTAATTAA	chr1:63653446-63653565
BA_j195992_028064	GTCAGCACCTGAATAGCTACTACAAACCTACTAGATTGCCAAATAGTCGATGCTAATTAAAAAACAAGGAACCCCCCTTCTTTAGAAGTGAGCAATTTATAAAGTCATTCATGTGTTCCT	chr1:63653506-63653625
BA_j195992_028065	AAAACAAGGAACCCCCCTTCTTTAGAAGTGAGCAATTTATAAAGTCATTCATGTGTTCCTCTACTTCTTAGGAGACTTTCTTATTCATATTTAATCTCCATTATCTGGTATAAAGATCTT	chr1:63653566-63653685
BA_j195992_028066	CTACTTCTTAGGAGACTTTCTTATTCATATTTAATCTCCATTATCTGGTATAAAGATCTTTACTAATTGTTGACAAAAACATTCTCTTGAATACACTCCATATTCTCTGGTATTTCTTCA	chr1:63653626-63653745
BA_j195992_028067	TACTAATTGTTGACAAAAACATTCTCTTGAATACACTCCATATTCTCTGGTATTTCTTCAGCCCCTAACCTGGCATTTAGTAGTTAATTATGTTGTTAATGGAAAAGTGAGTAAGGCATA	chr1:63653686-63653805
BA_j195992_028068	GCCCCTAACCTGGCATTTAGTAGTTAATTATGTTGTTAATGGAAAAGTGAGTAAGGCATAACCACAAACAACAATCACAAACTGAAAACGTATTTACAATTAATTTGGTTCTTTTTTTTT	chr1:63653746-63653865
BA_j195992_028069	ACCACAAACAACAATCACAAACTGAAAACGTATTTACAATTAATTTGGTTCTTTTTTTTTACATTAAACATGATCCTGAGGCAATGGCATTGATTTCAAGTTGAATATTGCCTGTATTGA	chr1:63653806-63653925
BA_j195992_028070	ACATTAAACATGATCCTGAGGCAATGGCATTGATTTCAAGTTGAATATTGCCTGTATTGAAATTGCCGAAAGGAATATCAACCTTTATTTGCTCATATATTCCTTTTTTTAAGGTTAATC	chr1:63653866-63653985
BA_j195992_028071	AATTGCCGAAAGGAATATCAACCTTTATTTGCTCATATATTCCTTTTTTTAAGGTTAATCATGTGTTCTTAATAGGAGTCTCCATAGGTTAAACTGGAGATCTTTTAAGTAATAGTATCT	chr1:63653926-63654045
BA_j195992_028072	ATGTGTTCTTAATAGGAGTCTCCATAGGTTAAACTGGAGATCTTTTAAGTAATAGTATCTACAAACAATAGCATAGAGTTAACCAATTGAATATTAATATTCAAAGAGTAAACAGACCAC	chr1:63653986-63654105
BA_j195992_028073	ACAAACAATAGCATAGAGTTAACCAATTGAATATTAATATTCAAAGAGTAAACAGACCACATACCCATGGGGAAAAAAAATTAATGTTCACCATGGATGTATTTGCTAGAATGAGGGGAC	chr1:63654046-63654165
BA_j195992_028074	ATACCCATGGGGAAAAAAAATTAATGTTCACCATGGATGTATTTGCTAGAATGAGGGGACTTTTTAAAGAAAGTTTATCCTTTCTCACGTAACAGTCCAGTGAAGGGATTCAGGTCAGGG	chr1:63654106-63654225
BA_j195992_028075	TTTTTAAAGAAAGTTTATCCTTTCTCACGTAACAGTCCAGTGAAGGGATTCAGGTCAGGGGTAGCTCTGCTCTACATGGTCATTCAACTACTCAGCTGATAACAGCTTTGCCATCTTCAA	chr1:63654166-63654285
BA_j195992_028076	GTAGCTCTGCTCTACATGGTCATTCAACTACTCAGCTGATAACAGCTTTGCCATCTTCAACACACAGCTTCCAAGGTTACCCTGGGCATCACTATTCCAGTCAGTCAGAAAGAGGAAAGG	chr1:63654226-63654345
BA_j195992_028077	CACACAGCTTCCAAGGTTACCCTGGGCATCACTATTCCAGTCAGTCAGAAAGAGGAAAGGGTATGAGGATCATAACTAGAAGGTTTTAAGGGCCAGACTTGAAAGTGTTACAGAGCACCT	chr1:63654286-63654405
BA_j195992_028078	GTATGAGGATCATAACTAGAAGGTTTTAAGGGCCAGACTTGAAAGTGTTACAGAGCACCTCCACTCACATTCCACATCACAAAACCACGTCTAACTTCAAAAGAAGCCAGAAAACATAGT	chr1:63654346-63654465
BA_j195992_028079	CCACTCACATTCCACATCACAAAACCACGTCTAACTTCAAAAGAAGCCAGAAAACATAGTCAAGCTCTGATCCAGGAAGAGAAGACTGTATTTTATAGACTATAGGTTATCTCTGACATA	chr1:63654406-63654525
BA_j195992_028080	CAAGCTCTGATCCAGGAAGAGAAGACTGTATTTTATAGACTATAGGTTATCTCTGACATAATAGAATTGTAAATGAAACCTTAATTCTCTAAAATATTCTTCTCCCTAGAATATTTGCCA	chr1:63654466-63654585
BA_j195992_028081	ATAGAATTGTAAATGAAACCTTAATTCTCTAAAATATTCTTCTCCCTAGAATATTTGCCAGTGGTTAGCCTCCAGTTAAATGTGCATGCTAGAGAAGACCCTTACAGAACATGGCCTCAC	chr1:63654526-63654645
BA_j195992_028082	GTGGTTAGCCTCCAGTTAAATGTGCATGCTAGAGAAGACCCTTACAGAACATGGCCTCACAGTTCACAATTTATGAAGGGATTGTGTTGCGCAAGTTCACTTGTGAGTTTTCTAAAATAT	chr1:63654586-63654705
BA_j195992_028083	AGTTCACAATTTATGAAGGGATTGTGTTGCGCAAGTTCACTTGTGAGTTTTCTAAAATATATTTTCTGATAGAAGAATAATAATAGACCAACTCACTTCATAAGATAAATTATTTATACT	chr1:63654646-63654765
BA_j195992_028084	ATTTTCTGATAGAAGAATAATAATAGACCAACTCACTTCATAAGATAAATTATTTATACTAAGTAATTTATCTTATGTAGACAAACACTATGAAACCTGCTGAGTTTTGGACACAGTATA	chr1:63654706-63654825
BA_j195992_028085	TTAAAAAGCAAGTATTTTAATTCAACACCTTATTACTTTGTTACTCTGCTTTCCTGAGGTGCCTATCCCCTTCATACTATGCCAAACGTCTCACGCAAGCTTATCCTAGTTTCCATTTCC	chr1:63654875-63654994
BA_j195992_028086	GCCTATCCCCTTCATACTATGCCAAACGTCTCACGCAAGCTTATCCTAGTTTCCATTTCCCAATCATTACTCTCATCAATGTTGCCATCCTTTTTGTTAGTTTTTTTTTTAAGGCTAGTC	chr1:63654935-63655054
BA_j195992_028087	CAATCATTACTCTCATCAATGTTGCCATCCTTTTTGTTAGTTTTTTTTTTAAGGCTAGTCAAGTGAAGCAGTCGGAGTGGAGAAGAAAATGCTGCCATTCTTATCTGAATGCTAAAGTAG	chr1:63654995-63655114
BA_j195992_028088	AAGTGAAGCAGTCGGAGTGGAGAAGAAAATGCTGCCATTCTTATCTGAATGCTAAAGTAGAGGATTTGTATTTTTAAAAGTACTTTCACAGATAAGCTTATAATAGTTAACATTTATTGA	chr1:63655055-63655174
BA_j195992_028089	AGGATTTGTATTTTTAAAAGTACTTTCACAGATAAGCTTATAATAGTTAACATTTATTGAATATTTATCCTATACCAAAACTATGTTCTCCAAACTTCATTTTGCTCATTTACAAAATGG	chr1:63655115-63655234
BA_j195992_028090	ATATTTATCCTATACCAAAACTATGTTCTCCAAACTTCATTTTGCTCATTTACAAAATGGAGATAATAATGTTAACACTGATCTCATGAAGTTATTGTAAGGATGAAATGAGATAATGCC	chr1:63655175-63655294
BA_j195992_028091	AGATAATAATGTTAACACTGATCTCATGAAGTTATTGTAAGGATGAAATGAGATAATGCCTGTAAAGTGCCTTGCACCTTGCCTGACATTAATAAATTTACAAAATAAATGTTAGCTATT	chr1:63655235-63655354
BA_j195992_028092	TGTAAAGTGCCTTGCACCTTGCCTGACATTAATAAATTTACAAAATAAATGTTAGCTATTATTTTCCTAATTAGTTTATTATTACTCAGTGAGAGGGTGAAAGTGTGAAGAGCTCATTAT	chr1:63655295-63655414
BA_j195992_028093	ATTTTCCTAATTAGTTTATTATTACTCAGTGAGAGGGTGAAAGTGTGAAGAGCTCATTATCATTCAGCTGTGCTCCCTTCTCCCCCAGCAATCTCCTATCCTTCCAACTTACAAAGGAAA	chr1:63655355-63655474
BA_j195992_028094	CATTCAGCTGTGCTCCCTTCTCCCCCAGCAATCTCCTATCCTTCCAACTTACAAAGGAAATGACAGTCACACTTTTTTCAATGTTGACATTGGTTCTCGATGCTAATGTACCTGAAGTGC	chr1:63655415-63655534
BA_j195992_028095	TGACAGTCACACTTTTTTCAATGTTGACATTGGTTCTCGATGCTAATGTACCTGAAGTGCTTGCTAAAAATGTAAATTCCCAGGCCTCACAGTCAGAATTCCCCATTCAGTCAGAGGTAA	chr1:63655475-63655594
BA_j195992_028096	TTGCTAAAAATGTAAATTCCCAGGCCTCACAGTCAGAATTCCCCATTCAGTCAGAGGTAAGCACTGCTGCCACATTGAACAACACCAGGGGGCATCATTCACATGGTATTGCATATAAAT	chr1:63655535-63655654
BA_j195992_028097	GCACTGCTGCCACATTGAACAACACCAGGGGGCATCATTCACATGGTATTGCATATAAATGGTGCTTCCTGAAGTTTTGCAAATTTGTAGTTCTGAAGTTGAAGGCCAGGAAATTATATT	chr1:63655595-63655714
BA_j195992_028098	GGTGCTTCCTGAAGTTTTGCAAATTTGTAGTTCTGAAGTTGAAGGCCAGGAAATTATATTTTTAACAAACACACTGGTGATATAGACAATTCTCCTCGGGTTGAGACTTTGAGAAAGACT	chr1:63655655-63655774
BA_j195992_028099	TTTAACAAACACACTGGTGATATAGACAATTCTCCTCGGGTTGAGACTTTGAGAAAGACTGTTCTAGAGTGACTGTTTAAAGTTCAGGGACCTCAGAAAGAACTTGTTCCACTGGCTAGT	chr1:63655715-63655834
BA_j195992_028100	GTTCTAGAGTGACTGTTTAAAGTTCAGGGACCTCAGAAAGAACTTGTTCCACTGGCTAGTTCAGTGTCTAAAAGTAGCTGTAACCAAATATCAACAAAATAACGTTTTAAAAGCCTGATC	chr1:63655775-63655894
BA_j195992_028101	TCAGTGTCTAAAAGTAGCTGTAACCAAATATCAACAAAATAACGTTTTAAAAGCCTGATCACAGCTTTGTTATTCAGTACTCTTATCAGTAGCCTAATTCACTGGAACTAGACTTTTATC	chr1:63655835-63655954
BA_j195992_028102	ACAGCTTTGTTATTCAGTACTCTTATCAGTAGCCTAATTCACTGGAACTAGACTTTTATCTGTAATCTCCTTCCAAAGGCTTCACATGGCTCTCCAGACATTATCTCATTAATCCTCAGG	chr1:63655895-63656014
BA_j195992_028103	TGTAATCTCCTTCCAAAGGCTTCACATGGCTCTCCAGACATTATCTCATTAATCCTCAGGACAGATCTACCAGACAGGTGGCAGACAATGGACTTTTCATCACAGGTAGCTTGAGGCATG	chr1:63655955-63656074
BA_j195992_028104	ACAGATCTACCAGACAGGTGGCAGACAATGGACTTTTCATCACAGGTAGCTTGAGGCATGAGTAGGGTTCCTGGTCCCAGAAGACCGCATCAGTACCTGGATGGGTCTTTTGCAATCTCC	chr1:63656015-63656134
BA_j195992_028105	AGTAGGGTTCCTGGTCCCAGAAGACCGCATCAGTACCTGGATGGGTCTTTTGCAATCTCCCCAGTCTTCATCTATGAAACACTGAGCTTCTACTTTTTGCTGGGGAAATCTTCACCAGTT	chr1:63656075-63656194
BA_j195992_028106	CCAGTCTTCATCTATGAAACACTGAGCTTCTACTTTTTGCTGGGGAAATCTTCACCAGTTCCTACATAAGAAAGATTGTTAAGAAGGTAAATTTCATACATCTGTTGATTCCATTAATTC	chr1:63656135-63656254
BA_j195992_028107	CCTACATAAGAAAGATTGTTAAGAAGGTAAATTTCATACATCTGTTGATTCCATTAATTCACACATATTTAATAGCTACTACTCAACAGACCTAATACTTTCTGGACATAGATGGATGTT	chr1:63656195-63656314
BA_j195992_028108	ACACATATTTAATAGCTACTACTCAACAGACCTAATACTTTCTGGACATAGATGGATGTTGAATCATAAATGCACAAGTAAGCAACTATATACTGAGCAAATCTCTGTGGGACCCTAATG	chr1:63656255-63656374
BA_j195992_028109	GAATCATAAATGCACAAGTAAGCAACTATATACTGAGCAAATCTCTGTGGGACCCTAATGGATAAAGAAAACACATTAATTGAGCATTAATTAATGAAGAAACCCACTACTGTCACAAGA	chr1:63656315-63656434
BA_j195992_028110	GATAAAGAAAACACATTAATTGAGCATTAATTAATGAAGAAACCCACTACTGTCACAAGAAGAGGGTCTTGGCTTGTTTTACAAGACCCCAAGAAGTATATATTTGAGACCAATTGTCAG	chr1:63656375-63656494
BA_j195992_028111	AGAGGGTCTTGGCTTGTTTTACAAGACCCCAAGAAGTATATATTTGAGACCAATTGTCAGAAGCTTCAGAGAGACAGATTTTGGTTGGAAATAAAGAAGATCTTAAGAACAGAGTGATCC	chr1:63656435-63656554
BA_j195992_028112	AAGCTTCAGAGAGACAGATTTTGGTTGGAAATAAAGAAGATCTTAAGAACAGAGTGATCCAAGTGTTGCCTCTGGAGGAAGAGAATTTTCCTTCTTAGGAGATGTGTAAACATAGGCTAA	chr1:63656495-63656614
BA_j195992_028113	AAGTGTTGCCTCTGGAGGAAGAGAATTTTCCTTCTTAGGAGATGTGTAAACATAGGCTAATTGCCACTTTAAAGAGACATTATAGATATTATTCCCTTATGCCAAGAATGTTCTCTTGTT	chr1:63656555-63656674
BA_j195992_028114	TTGCCACTTTAAAGAGACATTATAGATATTATTCCCTTATGCCAAGAATGTTCTCTTGTTCTTTGCTAAACATCCCATTTCTGCTTTGACCTCACATTTCAACCTAAATATCACTTCCTC	chr1:63656615-63656734
BA_j195992_028115	CTTTGCTAAACATCCCATTTCTGCTTTGACCTCACATTTCAACCTAAATATCACTTCCTCAGAGACATCCTTTCAGATGCTCCACACTAAGAACCCCCCATTACATATTGCCTTAGCTCC	chr1:63656675-63656794
BA_j195992_028116	AGAGACATCCTTTCAGATGCTCCACACTAAGAACCCCCCATTACATATTGCCTTAGCTCCTGTATACTCTTTCATAGTGCTTATAACTTTAATTAAATAACTAACTATGAAATTAATAAT	chr1:63656735-63656854
BA_j195992_028117	TGTATACTCTTTCATAGTGCTTATAACTTTAATTAAATAACTAACTATGAAATTAATAATGGAATGTAAGTTTTTAAGGGGCAGAGACCATGTGAGTTTTTTTTTTTATCCCACCTGGTG	chr1:63656795-63656914
BA_j195992_028118	GGAATGTAAGTTTTTAAGGGGCAGAGACCATGTGAGTTTTTTTTTTTATCCCACCTGGTGCCTACCAGCGTCTGGAATGTGTTAGATGCTCAATAAATATTTGTTGAGTGAGTGAATGAA	chr1:63656855-63656974
BA_j195992_028119	CCTACCAGCGTCTGGAATGTGTTAGATGCTCAATAAATATTTGTTGAGTGAGTGAATGAATGTTGATGGATGATTGGACCAGATGTGGATTCTCAGAACAAATCCAGCTGAAGATATAAA	chr1:63656915-63657034
BA_j195992_028120	TGTTGATGGATGATTGGACCAGATGTGGATTCTCAGAACAAATCCAGCTGAAGATATAAACTTCACCTGCTAAACTGACTTGAAAATTTTAGAGCTAACGCGTGTTCTTGGGGCCTTTCA	chr1:63656975-63657094
BA_j195992_028121	CTTCACCTGCTAAACTGACTTGAAAATTTTAGAGCTAACGCGTGTTCTTGGGGCCTTTCACCCACCTGTTAAAGCATCCACTTCGTTGCAAACTCATTTTTACTTTACCTATTCCTTTGT	chr1:63657035-63657154
BA_j195992_028122	CCCACCTGTTAAAGCATCCACTTCGTTGCAAACTCATTTTTACTTTACCTATTCCTTTGTTACCAAGCAGCTCAGTGTCAAAACTTCAACCATGCTGGTCCATCCTTATGCTGGAAACTG	chr1:63657095-63657214
BA_j195992_028123	TACCAAGCAGCTCAGTGTCAAAACTTCAACCATGCTGGTCCATCCTTATGCTGGAAACTGCACAGCAAGGACTAGCATTCATTTCCAACACCCTTGGCTTCTCTGCACCAATTCATTTCA	chr1:63657155-63657274
BA_j195992_028124	CACAGCAAGGACTAGCATTCATTTCCAACACCCTTGGCTTCTCTGCACCAATTCATTTCACGTTCATCCATGGGCTTTGGCCTGCCTATCTCCCTTGTCCATCTGTTTGGACAGCAATGT	chr1:63657215-63657334
BA_j195992_028125	CGTTCATCCATGGGCTTTGGCCTGCCTATCTCCCTTGTCCATCTGTTTGGACAGCAATGTGTCTGCTTGTGAGTGGTTAGATCCTTGGCAAGGGATAGAGACTCCAAACAATGCAAGAGG	chr1:63657275-63657394
BA_j195992_028126	GTCTGCTTGTGAGTGGTTAGATCCTTGGCAAGGGATAGAGACTCCAAACAATGCAAGAGGTTTACATGGGCAAGCTCCACTGCATAGTCAGAGACATCTGTCTTATGGGGAGGGTCTTCT	chr1:63657335-63657454
BA_j195992_028127	TTTACATGGGCAAGCTCCACTGCATAGTCAGAGACATCTGTCTTATGGGGAGGGTCTTCTATCAGAAAGCCCGGGTGACACATGCCCCCTCTATACTTGCTTATACCTATAGACATGTAG	chr1:63657395-63657514
BA_j195992_028128	ATCAGAAAGCCCGGGTGACACATGCCCCCTCTATACTTGCTTATACCTATAGACATGTAGATGCCCAAACCAGAAGGAAATCAAAACTCAAAAGGAAAATAAAAAATAAACACAAAACAT	chr1:63657455-63657574
BA_j195992_028129	ATGCCCAAACCAGAAGGAAATCAAAACTCAAAAGGAAAATAAAAAATAAACACAAAACATTCATTTGACAAACATGACTGACAGCCTATTCTGGGCTGGGCAGTGTGGGTAGATGCTAGG	chr1:63657515-63657634
BA_j195992_028130	TCATTTGACAAACATGACTGACAGCCTATTCTGGGCTGGGCAGTGTGGGTAGATGCTAGGGGTATATGACTTACCAACCAAGAAAAAGCAATGTGTTAAGTGTGGCATAGAGGAAGTCAT	chr1:63657575-63657694
BA_j195992_028131	GGTATATGACTTACCAACCAAGAAAAAGCAATGTGTTAAGTGTGGCATAGAGGAAGTCATGAGAGCATAGAGAAGAGATGAGGATGCTTGATATACCTAAATAGTCACTGGAAAAACTTA	chr1:63657635-63657754
BA_j195992_028132	TGGGGTTTTTGAATGAGCCAGGGGCCTTCAGAATGTGAAATCCTGTGTATAAAATCACACAGCCCTTTTAGAATGACCAAGACCTCAGGGCCCTATGAACTCCACAACAAATTAAACCAT	chr1:63658212-63658331
BA_j195992_028133	AGCCCTTTTAGAATGACCAAGACCTCAGGGCCCTATGAACTCCACAACAAATTAAACCATAAGGTGGTAAATGAAAATGGGAATGAAGAAAGTGTAAAGTAAAAATCATAAAGGAGCAAG	chr1:63658272-63658391
BA_j195992_028134	AAGGTGGTAAATGAAAATGGGAATGAAGAAAGTGTAAAGTAAAAATCATAAAGGAGCAAGAAAAGGGAGAACATTACGATGAAGACTAGAAAAACAGAAGCTGAGATAAAGAGAAAATAA	chr1:63658332-63658451
BA_j195992_028135	AAAAGGGAGAACATTACGATGAAGACTAGAAAAACAGAAGCTGAGATAAAGAGAAAATAATGCCCTGACTTTCATATGCTTTTATTCATCAAAGGGAGACAAGCAACAATTACAATAAAT	chr1:63658392-63658511
BA_j195992_028136	TGCCCTGACTTTCATATGCTTTTATTCATCAAAGGGAGACAAGCAACAATTACAATAAATAAGTAAATTAACAAACAAATTGTATAATTTTCAGAAGGTGGTCAAATTGGACTATGGGGA	chr1:63658452-63658571
BA_j195992_028137	AAGTAAATTAACAAACAAATTGTATAATTTTCAGAAGGTGGTCAAATTGGACTATGGGGAGGCAATCTTAGGCAGATGGCCAGGGAGTCCCTATCTGTGGAGGCGACGTTTGAGCTGAGA	chr1:63658512-63658631
BA_j195992_028138	GGCAATCTTAGGCAGATGGCCAGGGAGTCCCTATCTGTGGAGGCGACGTTTGAGCTGAGATCTAAATGTTGAGAGAGTCATGCAAGTACGTAGGGAAAGAGCAGAACAGGCAGAAAGAAG	chr1:63658572-63658691
BA_j195992_028139	TCTAAATGTTGAGAGAGTCATGCAAGTACGTAGGGAAAGAGCAGAACAGGCAGAAAGAAGCTAAAGTGCAAAGGCCCTGAGGCAGGAAAATACTTGGTCTGTTCAGAGAACAGCAAGGCC	chr1:63658632-63658751
BA_j195992_028140	CTAAAGTGCAAAGGCCCTGAGGCAGGAAAATACTTGGTCTGTTCAGAGAACAGCAAGGCCAAGGTAGCTGGAGCACAGTGAACAAGGAGGATGTGGCAAAAGGCAAAGCTGAAGCGAGGT	chr1:63658692-63658811
BA_j195992_028141	AAGGTAGCTGGAGCACAGTGAACAAGGAGGATGTGGCAAAAGGCAAAGCTGAAGCGAGGTAGGCAGGAGCCAGGTCACAGAGGGCTGGGCGGGCCATAGAGAGAAGCTTGGATTTTATTG	chr1:63658752-63658871
BA_j195992_028142	AGGCAGGAGCCAGGTCACAGAGGGCTGGGCGGGCCATAGAGAGAAGCTTGGATTTTATTGCCAGTAAAATGGAAAGCCATTGGAGGATTTTAAGTAAGGGAGTAACGTGATAGGATGTGC	chr1:63658812-63658931
BA_j195992_028143	CCAGTAAAATGGAAAGCCATTGGAGGATTTTAAGTAAGGGAGTAACGTGATAGGATGTGCATTTTTGAGAGATTATGCTGTCTGTGAAGTGAAAAATAAACTGTAGGAAGGCAAGAGTGG	chr1:63658872-63658991
BA_j195992_028144	ATTTTTGAGAGATTATGCTGTCTGTGAAGTGAAAAATAAACTGTAGGAAGGCAAGAGTGGAATCAAAGAGACCTATTAGAAACGTATTGCAATAGTCCAGGCAAAGTCTGGTGGATGGTG	chr1:63658932-63659051
BA_j195992_028145	AATCAAAGAGACCTATTAGAAACGTATTGCAATAGTCCAGGCAAAGTCTGGTGGATGGTGGTGAGAGATGGTCAGATTGGAATATATTATGTTTGAAGAAATATATTTTGTATTCTTAAC	chr1:63658992-63659111
BA_j195992_028146	GTGAGAGATGGTCAGATTGGAATATATTATGTTTGAAGAAATATATTTTGTATTCTTAACCACCATGCCACATTTTTTACTTATTACATATTATTTTATACTCTCTATCATGCTTTTTGG	chr1:63659052-63659171
BA_j195992_028147	CACCATGCCACATTTTTTACTTATTACATATTATTTTATACTCTCTATCATGCTTTTTGGCCTGATCTCCTTAGATTGTGATAATCATAACTTATTTATAAAATTCTATGTATTATGATT	chr1:63659112-63659231
BA_j195992_028148	CCTGATCTCCTTAGATTGTGATAATCATAACTTATTTATAAAATTCTATGTATTATGATTAATTCATTTAGTTAGCATTTATGTGTACCCCAAGTGCTACAGTAGTTCTTAGGTAGACAA	chr1:63659172-63659291
BA_j195992_028149	AATTCATTTAGTTAGCATTTATGTGTACCCCAAGTGCTACAGTAGTTCTTAGGTAGACAAAAATTACAAAGCATTTTTTCACAAAATGCATCATTTAATACAACAATCTTATAAGATAGC	chr1:63659232-63659351
BA_j195992_028150	AAATTACAAAGCATTTTTTCACAAAATGCATCATTTAATACAACAATCTTATAAGATAGCTAATGAGGATAATATTAATGCTTTTTGTTTTTTTTTTTTTTAGACAGAGTCTTGCTCTGA	chr1:63659292-63659411
BA_j195992_028151	CTATTAATGTTTTTTTACAGATAAGCAAAGTGAGGCTCAGAGAGGTTAAACAATTTGCCCAAAGCTGTAAGGGTAGTCAGAGGACAAAGCTAGAGCAGAGCCAAGGTTCCCTGACCCCTA	chr1:63659673-63659792
BA_j195992_028152	AAAGCTGTAAGGGTAGTCAGAGGACAAAGCTAGAGCAGAGCCAAGGTTCCCTGACCCCTAAATCAATGTCTTTCTACCATACTACCATGTATCCTATGTCTTCCCTGCTTTGAGTCCACA	chr1:63659733-63659852
BA_j195992_028153	AATCAATGTCTTTCTACCATACTACCATGTATCCTATGTCTTCCCTGCTTTGAGTCCACAGCATTGTACCATAGATAAGAAGTGCTTATGCAAAGTAGATGATCAATAACTGTGAAGATG	chr1:63659793-63659912
BA_j195992_028154	GCATTGTACCATAGATAAGAAGTGCTTATGCAAAGTAGATGATCAATAACTGTGAAGATGGGGATGACGATGCTATCTTTCTGCCTTCGATGTGTTGATTTGTCTATTTGTGTAGCTAAT	chr1:63659853-63659972
BA_j195992_028155	GGGATGACGATGCTATCTTTCTGCCTTCGATGTGTTGATTTGTCTATTTGTGTAGCTAATGTATTTCTCACCATGCCAAAATTTACCTTAGATTTATCCTATGTAGATTTTACCAAGAAA	chr1:63659913-63660032
BA_j195992_028156	GTATTTCTCACCATGCCAAAATTTACCTTAGATTTATCCTATGTAGATTTTACCAAGAAATTAAAAGTTAGAAAAGACTAGGGCTCAATTTTTTGCATTTGGACAGATTAGTCAAGATTT	chr1:63659973-63660092
BA_j195992_028157	TTAAAAGTTAGAAAAGACTAGGGCTCAATTTTTTGCATTTGGACAGATTAGTCAAGATTTAATTAAAAGCTATCTTACTGAGTACCTACCATGTGCCATAAATATTTACTGGAAGAATGA	chr1:63660033-63660152
BA_j195992_028158	AATTAAAAGCTATCTTACTGAGTACCTACCATGTGCCATAAATATTTACTGGAAGAATGAATAATCTTATGTAGAATTATATAAAATAATAATCTTGTATAGAATAATCCTGATAATAAT	chr1:63660093-63660212
BA_j195992_028159	GCAAGACTCTGTCTCAAAAAAAAAAAAAAAAAAAGTAAGTTGCTATTATCACAATCCAGTTGGAGAAAAAACATCTTATTTTATAAGACCATAAAATAATATGTAATAAGTGCAGCCCTC	chr1:63660508-63660627
BA_j195992_028160	TGGAGAAAAAACATCTTATTTTATAAGACCATAAAATAATATGTAATAAGTGCAGCCCTCTGGCATAGTGGTTAAGAGCACAATATGCATTCACCTTTTTAAGGTTCTGGGGATAGAAGT	chr1:63660568-63660687
BA_j195992_028161	TGGCATAGTGGTTAAGAGCACAATATGCATTCACCTTTTTAAGGTTCTGGGGATAGAAGTGAAGAAGACAAAATGATTCCTGCTGTCATGAAGCTTCTACTCTGGCCTTCTCTCATAACT	chr1:63660628-63660747
BA_j195992_028162	GAAGAAGACAAAATGATTCCTGCTGTCATGAAGCTTCTACTCTGGCCTTCTCTCATAACTGCTACTCTTACCTTAAAAGCCCTGGACACTTCCTAAGGCTCTACATAATTAATAATAACT	chr1:63660688-63660807
BA_j195992_028163	GCTACTCTTACCTTAAAAGCCCTGGACACTTCCTAAGGCTCTACATAATTAATAATAACTGCTATCACTTAGAGTATGCTTACTAAGATTAGTGTGTTTGATCCTCTCAACAACCCTATG	chr1:63660748-63660867
BA_j195992_028164	GCTATCACTTAGAGTATGCTTACTAAGATTAGTGTGTTTGATCCTCTCAACAACCCTATGAAGAAGGTAGCATTACTGTCAACCCTATTTTCCAGCTAAGAAAACTAAGGCACAGAGAAG	chr1:63660808-63660927
BA_j195992_028165	AAGAAGGTAGCATTACTGTCAACCCTATTTTCCAGCTAAGAAAACTAAGGCACAGAGAAGATCACACAGCTAATAACTAGTAGAACTGGCTTTGTACCCAGGCAGTCTGTCTACAAAGCT	chr1:63660868-63660987
BA_j195992_028166	ATCACACAGCTAATAACTAGTAGAACTGGCTTTGTACCCAGGCAGTCTGTCTACAAAGCTCATATGCTTAGCCAACATGTGGGAGGATATCAAGGTCTTGTGGGACATGAAGCTTATATA	chr1:63660928-63661047
BA_j195992_028167	CATATGCTTAGCCAACATGTGGGAGGATATCAAGGTCTTGTGGGACATGAAGCTTATATAATTCTAGGAGCTCTCTTTGAGAAAAAAGAATACAACACTACAAACACAAAACTAGGTACA	chr1:63660988-63661107
BA_j195992_028168	ATTCTAGGAGCTCTCTTTGAGAAAAAAGAATACAACACTACAAACACAAAACTAGGTACAGGGCCTTGGAAGGGGCCCATGAAAGAGTTACATTTTATAAGATTCACAGTAAATCTGCCT	chr1:63661048-63661167
BA_j195992_028169	GGGCCTTGGAAGGGGCCCATGAAAGAGTTACATTTTATAAGATTCACAGTAAATCTGCCTTTAGCTTCATGGTAAACCCATCTGTGCCTCTATGCAATACCCTAAGCATGAGCTCTGTTG	chr1:63661108-63661227
BA_j195992_028170	TTAGCTTCATGGTAAACCCATCTGTGCCTCTATGCAATACCCTAAGCATGAGCTCTGTTGTTATAATAAAGACTGCCCTAACCCAAATACCTAGAAGGTGGTTGAGTGAAGACAGCATGA	chr1:63661168-63661287
BA_j195992_028171	TTATAATAAAGACTGCCCTAACCCAAATACCTAGAAGGTGGTTGAGTGAAGACAGCATGAAAATAAGCATTATCATTTTCCAAATGTGCAACTGTAGATAGGACTTTCTGGTGCTCCACG	chr1:63661228-63661347
BA_j195992_028172	AAATAAGCATTATCATTTTCCAAATGTGCAACTGTAGATAGGACTTTCTGGTGCTCCACGCCAAGTCAGTGAGCATTCATAAAGCACCAGCTATATGCTGAGCATTATGCTAATATGCTA	chr1:63661288-63661407
BA_j195992_028173	CCAAGTCAGTGAGCATTCATAAAGCACCAGCTATATGCTGAGCATTATGCTAATATGCTAACCTGCAGAAAATACAAAAGCCTATAATCCCAGCACCTTGGCAGGCCGAGGCCGGTGGAT	chr1:63661348-63661467
BA_j195992_028174	ACCTGCAGAAAATACAAAAGCCTATAATCCCAGCACCTTGGCAGGCCGAGGCCGGTGGATCACCTGACGTCAGGAGCTCGAGACCAGCCCGACTAATATGGTGAAACCTCATCTCCACTA	chr1:63661408-63661527
BA_j195992_028175	CACCTGACGTCAGGAGCTCGAGACCAGCCCGACTAATATGGTGAAACCTCATCTCCACTAAAAATAGAAGAAAAAAAAAAAAATTAGCCAAGCGTGCTGGCGTGCACCTGTAGTTCCGGC	chr1:63661468-63661587
BA_j195992_028176	CTCCAGCCTGGGTGACAGAGCGAGACTCCATTTCAAAAAAAAAAAAAAATGTATACATATCTGTAGATATACTCTCAATGAGCTAGTTTATGTGTCCAGCACTATATAAATGCAAAATGA	chr1:63661666-63661785
BA_j195992_028177	CTGTAGATATACTCTCAATGAGCTAGTTTATGTGTCCAGCACTATATAAATGCAAAATGAGACTGATACAACAGTAGCTGCCCTTGAGAAATTGAAATAACAAATAAGCACTTAATGTTT	chr1:63661726-63661845
BA_j195992_028178	GACTGATACAACAGTAGCTGCCCTTGAGAAATTGAAATAACAAATAAGCACTTAATGTTTATTATGTAAATGGTATTCCTATAAACGGATTATAATTTGTGAGTTAGATACTAACATTAC	chr1:63661786-63661905
BA_j195992_028179	ATTATGTAAATGGTATTCCTATAAACGGATTATAATTTGTGAGTTAGATACTAACATTACTGTCATCCTTATTTTACAGAGGGAGAAACAGATCAAGGAGTGGCAAAGCTTGGATCTGAA	chr1:63661846-63661965
BA_j195992_028180	TGTCATCCTTATTTTACAGAGGGAGAAACAGATCAAGGAGTGGCAAAGCTTGGATCTGAATTCAGATGCGCTCATTCTCAAGCCGTATTCTTAACCACTCTACTACTCTTCTCCAATTGT	chr1:63661906-63662025
BA_j195992_028181	TTCAGATGCGCTCATTCTCAAGCCGTATTCTTAACCACTCTACTACTCTTCTCCAATTGTTTTGGAAATATGAAACAATTGGAGATCTGAAGCTTCAAAACTCCTACCAACCACCATCTC	chr1:63661966-63662085
BA_j195992_028182	TTTGGAAATATGAAACAATTGGAGATCTGAAGCTTCAAAACTCCTACCAACCACCATCTCCTTCGTGAAGCCTTCCCTGCCCACCCCAGATAGGTCAGGTTTCTCTCCACATAGCTTTCC	chr1:63662026-63662145
BA_j195992_028183	CTTCGTGAAGCCTTCCCTGCCCACCCCAGATAGGTCAGGTTTCTCTCCACATAGCTTTCCACATTCTCCTCTCTCATAGCTGTATTAATAAGTCCCTGTTGCCTCCTTTCTTAGACCATA	chr1:63662086-63662205
BA_j195992_028184	ACATTCTCCTCTCTCATAGCTGTATTAATAAGTCCCTGTTGCCTCCTTTCTTAGACCATAGGCTTCTTGAAGGCTATGTCCCAAGAACCTGGTAGGTAATCAACAAATATTTGAGAAATC	chr1:63662146-63662265
BA_j195992_028185	GGCTTCTTGAAGGCTATGTCCCAAGAACCTGGTAGGTAATCAACAAATATTTGAGAAATCAATGAATAAATGAGCAACACATGTTAGGGTATGGTCAAGTGGTCTGTTGGTGCTATGGTA	chr1:63662206-63662325
BA_j195992_028186	AATGAATAAATGAGCAACACATGTTAGGGTATGGTCAAGTGGTCTGTTGGTGCTATGGTAAATAATTTACCTGCTGTAGGTTTTAAGTGAGACTTGAGCATGAAAGTAAGATTAGAAAAG	chr1:63662266-63662385
BA_j195992_028187	AATAATTTACCTGCTGTAGGTTTTAAGTGAGACTTGAGCATGAAAGTAAGATTAGAAAAGTGGAAGGGAAAGGAAAATATTTCAGGGGATGGAAACAGCCTGAGCACAAGAGCAGCACTG	chr1:63662326-63662445
BA_j195992_028188	TGGAAGGGAAAGGAAAATATTTCAGGGGATGGAAACAGCCTGAGCACAAGAGCAGCACTGGGAACGATCATGTCATGAAAAATGCATTTGTTTCCCACTGCTTCTGTAATGAACTACCAC	chr1:63662386-63662505
BA_j195992_028189	GGAACGATCATGTCATGAAAAATGCATTTGTTTCCCACTGCTTCTGTAATGAACTACCACCAAATGAGTGGTTTAAAACAACACACATATATTCTCTGATAGTTCTGGAAGTTAGAAGCC	chr1:63662446-63662565
BA_j195992_028190	CAAATGAGTGGTTTAAAACAACACACATATATTCTCTGATAGTTCTGGAAGTTAGAAGCCTAAAATCAAAGTATCAGCAGGGCTGTGTTCATTCTGCAGGCTTCAGTGGATAATCTGTTT	chr1:63662506-63662625
BA_j195992_028191	TAAAATCAAAGTATCAGCAGGGCTGTGTTCATTCTGCAGGCTTCAGTGGATAATCTGTTTCCTCACCTCTTTCAGCTTCTGAGGCCACTCACATCCCCAGACTTGTGGCCCCTTCCTCCC	chr1:63662566-63662685
BA_j195992_028192	CCTCACCTCTTTCAGCTTCTGAGGCCACTCACATCCCCAGACTTGTGGCCCCTTCCTCCCATCACTCCAACTCCTTGCTTCCATAGTCTCATCTTCTGCGACTGCCTCTGACTCTCCAGC	chr1:63662626-63662745
BA_j195992_028193	ATCACTCCAACTCCTTGCTTCCATAGTCTCATCTTCTGCGACTGCCTCTGACTCTCCAGCCTCCCTCTTAAAAGGACCCTTGTTATTATTACTATTGGGCCCACTCAGACAACCTAGGAT	chr1:63662686-63662805
BA_j195992_028194	CTCCCTCTTAAAAGGACCCTTGTTATTATTACTATTGGGCCCACTCAGACAACCTAGGATAAACTTACCATCTCAGGATCCTTAACCACATCCTCAAAGTTCCTTTTCCTATGTTAGGTG	chr1:63662746-63662865
BA_j195992_028195	AAACTTACCATCTCAGGATCCTTAACCACATCCTCAAAGTTCCTTTTCCTATGTTAGGTGATGTATTCACAGGTTCCCTAGGTTCTGGGGATTAAGATGTAGACATCTTTGGAAGGCCAA	chr1:63662806-63662925
BA_j195992_028196	ATGTATTCACAGGTTCCCTAGGTTCTGGGGATTAAGATGTAGACATCTTTGGAAGGCCAATATTCAGCCAACCACGAAAGGGAACAGTAAAAGCACAGTGCAGGCTCTGCAAAGGTTCTG	chr1:63662866-63662985
BA_j195992_028197	TATTCAGCCAACCACGAAAGGGAACAGTAAAAGCACAGTGCAGGCTCTGCAAAGGTTCTGTCTCTGTAAGGCCACAGGGTAAATGGATAGAACGTGGGCCAGGCTTCTTTCCAGGCTCAG	chr1:63662926-63663045
BA_j195992_028198	TCTCTGTAAGGCCACAGGGTAAATGGATAGAACGTGGGCCAGGCTTCTTTCCAGGCTCAGGCGTCTGGACCTTTTCTGATAGACAACAGAGAGCCACCATAGAGTGTTAAGAAGGATCAA	chr1:63662986-63663105
BA_j195992_028199	GCGTCTGGACCTTTTCTGATAGACAACAGAGAGCCACCATAGAGTGTTAAGAAGGATCAAGTCACTAAGAAAATGATGTTTTTAAAAGATTTATTTGGCAACTGTGTTTACTTGCTTCAA	chr1:63663046-63663165
BA_j195992_028200	GTCACTAAGAAAATGATGTTTTTAAAAGATTTATTTGGCAACTGTGTTTACTTGCTTCAATTGAAACCATCTTTTTTCAACATGGTAATAATAACTGGTTGTATATAGGGTTTTATTTTT	chr1:63663106-63663225
BA_j195992_028201	TTGAAACCATCTTTTTTCAACATGGTAATAATAACTGGTTGTATATAGGGTTTTATTTTTATAAAAGTTTCACATATAAACCTATCTAGGAGGTATTATTATCTCTATTTTAAAGATGAG	chr1:63663166-63663285
BA_j195992_028202	ATAAAAGTTTCACATATAAACCTATCTAGGAGGTATTATTATCTCTATTTTAAAGATGAGGAAACTGAGCTCAGAGCAGTTGAGTGACTTTTTACAGAAGATTTTATATACATACCCTAC	chr1:63663226-63663345
BA_j195992_028203	GAAACTGAGCTCAGAGCAGTTGAGTGACTTTTTACAGAAGATTTTATATACATACCCTACACGTGACAGAACAGAGCTAGATACTTTGAGGAGGCAGTGCTGTGCCTGCGGTAAGTTTCT	chr1:63663286-63663405
BA_j195992_028204	ACGTGACAGAACAGAGCTAGATACTTTGAGGAGGCAGTGCTGTGCCTGCGGTAAGTTTCTGCTTACCCCCGTAAGTACAAAAGGCTTTGGAAGCTGACCAGAGTCCAAATATTAATTCTG	chr1:63663346-63663465
BA_j195992_028205	GCTTACCCCCGTAAGTACAAAAGGCTTTGGAAGCTGACCAGAGTCCAAATATTAATTCTGCCCTTTACTCACTATGTGACTTTGACCAAGTTATATCACTTCTCTAAATTTCATTTCCCT	chr1:63663406-63663525
BA_j195992_028206	CCCTTTACTCACTATGTGACTTTGACCAAGTTATATCACTTCTCTAAATTTCATTTCCCTTATCTATAAAATGTGACTAATAATAGTGCCTGCCTCACAGGTTTTATGAGGATTAAATAA	chr1:63663466-63663585
BA_j195992_028207	TATCTATAAAATGTGACTAATAATAGTGCCTGCCTCACAGGTTTTATGAGGATTAAATAAGATAATGCTAGTAAAGAAAGTACTTGGCATAGAGCAATCGATAAACAGTAGCTACTATTA	chr1:63663526-63663645
BA_j195992_028208	GATAATGCTAGTAAAGAAAGTACTTGGCATAGAGCAATCGATAAACAGTAGCTACTATTATTATAAATACCACCTCCTTTCTATAACATTTCTCTCAGATGAGACCATCTAAGATTACAC	chr1:63663586-63663705
BA_j195992_028209	TTATAAATACCACCTCCTTTCTATAACATTTCTCTCAGATGAGACCATCTAAGATTACACTTTAGATCAGCTTACATTTCAACACAGGAAGATTCAAAACTGAATTTAAAAGAAGCTACT	chr1:63663646-63663765
BA_j195992_028210	TTTAGATCAGCTTACATTTCAACACAGGAAGATTCAAAACTGAATTTAAAAGAAGCTACTGAAGATAGGTTTCACAGTACCTTCTAATACATGAGCTTTCTAGTTCCTCTCAATTAAAAA	chr1:63663706-63663825
BA_j195992_028211	GAAGATAGGTTTCACAGTACCTTCTAATACATGAGCTTTCTAGTTCCTCTCAATTAAAAAAAAGTAAATGTCTTCATAATATGTATTAGACAATGCCCTAAAAGTATGTTAATAATTTAA	chr1:63663766-63663885
BA_j195992_028212	AAAGTAAATGTCTTCATAATATGTATTAGACAATGCCCTAAAAGTATGTTAATAATTTAAATTCCAACCCTCTGCTGTTTTCAATGTAATATTCTGTAAACCATAGTTATTCTTCAATCA	chr1:63663826-63663945
BA_j195992_028213	ATTCCAACCCTCTGCTGTTTTCAATGTAATATTCTGTAAACCATAGTTATTCTTCAATCAAGGTCTGATTTTGTTTGGATGGGTTACATTGTGAAAGACCAAATAAGGTACATGGAGTTT	chr1:63663886-63664005
BA_j195992_028214	AGGTCTGATTTTGTTTGGATGGGTTACATTGTGAAAGACCAAATAAGGTACATGGAGTTTTGCGGTCAACCTGCATGAATTGGTTTGTAAACTTCACTGGACAAGCAAGCACTTGCCAAG	chr1:63663946-63664065
BA_j195992_028215	TGCGGTCAACCTGCATGAATTGGTTTGTAAACTTCACTGGACAAGCAAGCACTTGCCAAGTGGTCTGAATTAACCTTTACTTTGTGCCCATCTCTAGGAGGAATGAATGAACACCAGTAG	chr1:63664006-63664125
BA_j195992_028216	TGGTCTGAATTAACCTTTACTTTGTGCCCATCTCTAGGAGGAATGAATGAACACCAGTAGTCTGCTGGCCTGCCTGGTCTGCCTGGTGTCTGGCATCCAGAGACTTTTCCTGGCTGACCT	chr1:63664066-63664185
BA_j195992_028217	TCTGCTGGCCTGCCTGGTCTGCCTGGTGTCTGGCATCCAGAGACTTTTCCTGGCTGACCTTTTGGAGAATGTCCAACATTGAGAAAATGGAATCCAAAAGAAGACACAGAACCGGGCTCC	chr1:63664126-63664245
BA_j195992_028218	TTTGGAGAATGTCCAACATTGAGAAAATGGAATCCAAAAGAAGACACAGAACCGGGCTCCATGTTTTCAGAGACTGCACCACATTGGTCATTGGAGTTAAATGTGTTCATATCCATCGGC	chr1:63664186-63664305
BA_j195992_028219	ATGTTTTCAGAGACTGCACCACATTGGTCATTGGAGTTAAATGTGTTCATATCCATCGGCTCTGTGCTCTGTCACGCAAAATATTAAAATGAAATGCTAGGAGAACAGTTTGAAGCAATC	chr1:63664246-63664365
BA_j195992_028220	TCTGTGCTCTGTCACGCAAAATATTAAAATGAAATGCTAGGAGAACAGTTTGAAGCAATCCTTCCTGTTCTTGAAACTCACCTTTAGCTGCTGAGAACGCTGGTAATCCCTTTGTAGCTT	chr1:63664306-63664425
BA_j195992_028221	CTTCCTGTTCTTGAAACTCACCTTTAGCTGCTGAGAACGCTGGTAATCCCTTTGTAGCTTACTGGGGGCACATTTATCAGTGAGGCAGCTAAGCCAATTGTAGCTGCATTCACAGGTGAC	chr1:63664366-63664485
BA_j195992_028222	ACTGGGGGCACATTTATCAGTGAGGCAGCTAAGCCAATTGTAGCTGCATTCACAGGTGACCGTGCTGTCTGCCTGCCTTCCCAGAGATACAAGAAACAAAACCAAACTGATAGAGAGGAT	chr1:63664426-63664545
BA_j195992_028223	CGTGCTGTCTGCCTGCCTTCCCAGAGATACAAGAAACAAAACCAAACTGATAGAGAGGATCTGGCATTGCAAATTCACCCAAGAGAGGAGCCCAGGCCAGACTTCTGTTTTTATGGACAG	chr1:63664486-63664605
BA_j195992_028224	CTGGCATTGCAAATTCACCCAAGAGAGGAGCCCAGGCCAGACTTCTGTTTTTATGGACAGGAACATTCGGTCCTCAGCAGACTTGCCTCTGAATTCACAGGCTCCTCTTACAATGCAAGC	chr1:63664546-63664665
BA_j195992_028225	GAACATTCGGTCCTCAGCAGACTTGCCTCTGAATTCACAGGCTCCTCTTACAATGCAAGCCACAATTCTGAAAAATAAAAGGGGATCTCAAGCAGAAAAAGAGATTACAAATAAGGATCA	chr1:63664606-63664725
BA_j195992_028226	CACAATTCTGAAAAATAAAAGGGGATCTCAAGCAGAAAAAGAGATTACAAATAAGGATCATTCAACAACAATAACCAAAACATAAACCCTGGCAACCACTGTGCTAAGCAGCCCTGGCGG	chr1:63664666-63664785
BA_j195992_028227	TTCAACAACAATAACCAAAACATAAACCCTGGCAACCACTGTGCTAAGCAGCCCTGGCGGATGCCAGTCTTGCCTTCTCAGTTCCTGCTCTGATCGGTAGCACAACAAATTATCTAGTTT	chr1:63664726-63664845
BA_j195992_028228	ATGCCAGTCTTGCCTTCTCAGTTCCTGCTCTGATCGGTAGCACAACAAATTATCTAGTTTCCTAAATCCAGTGGGCTCTGACCGCAGACACAGGAGAGCAAGCCGCATTTAAATGTGAAA	chr1:63664786-63664905
BA_j195992_028229	CCTAAATCCAGTGGGCTCTGACCGCAGACACAGGAGAGCAAGCCGCATTTAAATGTGAAAAGCTGTTACTGATAGAGCCCTCCTGGCATTTACAAAAAGTACTTTTTACATATAAAAAGC	chr1:63664846-63664965
BA_j195992_028230	AGCTGTTACTGATAGAGCCCTCCTGGCATTTACAAAAAGTACTTTTTACATATAAAAAGCATGTTTGGCAAATTCCGCTGTTTTTGCTGCTAAGTTATACAACGTTGTAACAGACAACAA	chr1:63664906-63665025
BA_j195992_028231	ATGTTTGGCAAATTCCGCTGTTTTTGCTGCTAAGTTATACAACGTTGTAACAGACAACAAAAAGCAACAAATTAACACCCATCTTCCCATTAACAAATGACCCCACCCATCCCTTCATAG	chr1:63664966-63665085
BA_j195992_028232	AAAGCAACAAATTAACACCCATCTTCCCATTAACAAATGACCCCACCCATCCCTTCATAGGTTTTAGATTTCCTTTAGAAATCAGAGAATTTGAAATGAAAAAAAAATCCCATTACTGTT	chr1:63665026-63665145
BA_j195992_028233	GTTTTAGATTTCCTTTAGAAATCAGAGAATTTGAAATGAAAAAAAAATCCCATTACTGTTCTGTTGCTCCTAAAACACCTCTTTTTTTAAAAAGCAATAACTAAAAGCATTTTTTAAAAG	chr1:63665086-63665205
BA_j195992_028234	CTGTTGCTCCTAAAACACCTCTTTTTTTAAAAAGCAATAACTAAAAGCATTTTTTAAAAGTCAAAATCACAATAAACTGTTAGGCTCAGATCACGTCTATAGTAATGTAAGTTATTTCCC	chr1:63665146-63665265
BA_j195992_028235	TCAAAATCACAATAAACTGTTAGGCTCAGATCACGTCTATAGTAATGTAAGTTATTTCCCTTCTCTTAAGACGTTTACCTTTTTCCCCCCATTTAGCCTGTTTTTTTTACAGTTCAATAC	chr1:63665206-63665325
BA_j195992_028236	TTCTCTTAAGACGTTTACCTTTTTCCCCCCATTTAGCCTGTTTTTTTTACAGTTCAATACATATTTTTCCAAGCTCCACTTGCCAAACAAAAGAGTTTAGCCTCAGTGTTACTCCTCTGA	chr1:63665266-63665385
BA_j195992_028237	ATATTTTTCCAAGCTCCACTTGCCAAACAAAAGAGTTTAGCCTCAGTGTTACTCCTCTGACAAATATCCTTATGGTCTTGCACATGTGAGAGCCATTGATAAACAAATTAAAATTCTGTC	chr1:63665326-63665445
BA_j195992_028238	CAAATATCCTTATGGTCTTGCACATGTGAGAGCCATTGATAAACAAATTAAAATTCTGTCCCAGCTCAGAGCTCAGCTGGCCCATTTTATCTTGCAGTATGGGTTTGTAAAGGTCTGGGT	chr1:63665386-63665505
BA_j195992_028239	CCAGCTCAGAGCTCAGCTGGCCCATTTTATCTTGCAGTATGGGTTTGTAAAGGTCTGGGTGTCTGTCATCCTCCCCTAACCTTGTCTTTGTCAAAGGGATACAAAAGCCTGCCCGCTCGG	chr1:63665446-63665565
BA_j195992_028240	GTCTGTCATCCTCCCCTAACCTTGTCTTTGTCAAAGGGATACAAAAGCCTGCCCGCTCGGGGCCCTTACGATACTGATTAGTGTGAGTGACAAAGTGGTGCTGCAAGTCCACTCAGCCTT	chr1:63665506-63665625
BA_j195992_028241	GGCCCTTACGATACTGATTAGTGTGAGTGACAAAGTGGTGCTGCAAGTCCACTCAGCCTTTCATAATAAATCTATCAAAGAGTAATAGAATTCCATCAATCCTGCATCATCCCCGAGGGT	chr1:63665566-63665685
BA_j195992_028242	TCATAATAAATCTATCAAAGAGTAATAGAATTCCATCAATCCTGCATCATCCCCGAGGGTCGCTGGGCTGGGATGGAAAGTGTGTTCCGTTGGGATTGTACAACTGTTATTATTCAATTA	chr1:63665626-63665745
BA_j195992_028243	CGCTGGGCTGGGATGGAAAGTGTGTTCCGTTGGGATTGTACAACTGTTATTATTCAATTACACTCTTTTCTTCCTAGTTAAAGACCATGATATCATTATCACTTAATGAATACATATAAT	chr1:63665686-63665805
BA_j195992_028244	CACTCTTTTCTTCCTAGTTAAAGACCATGATATCATTATCACTTAATGAATACATATAATTGGATCTGGACTCTATGTTTGGCTGATGAATACCACTCACTATTCATTCAGTCTCAGCTC	chr1:63665746-63665865
BA_j195992_028245	TGGATCTGGACTCTATGTTTGGCTGATGAATACCACTCACTATTCATTCAGTCTCAGCTCATCTTCTGACCATTTATTATAGACTTTTGGCTGAAAACCATGATGACAAAGGGAATTTGA	chr1:63665806-63665925
BA_j195992_028246	ATCTTCTGACCATTTATTATAGACTTTTGGCTGAAAACCATGATGACAAAGGGAATTTGAAATTAGCTGCGATTTTATTCAATGCTCAGTTAGACACAAAGACAAAATAAAATTTTGATG	chr1:63665866-63665985
BA_j195992_028247	AATTAGCTGCGATTTTATTCAATGCTCAGTTAGACACAAAGACAAAATAAAATTTTGATGGCTAAATGAGTTGAGAATGAATTAATAAGTTTTGCCTAACTCAACAGTCTGTGATTTACT	chr1:63665926-63666045
BA_j195992_028248	GCTAAATGAGTTGAGAATGAATTAATAAGTTTTGCCTAACTCAACAGTCTGTGATTTACTCATACTTAATACACACACAACATCCACAATCTCTGTCACACACATATATACACACAGAGT	chr1:63665986-63666105
BA_j195992_028249	CATACTTAATACACACACAACATCCACAATCTCTGTCACACACATATATACACACAGAGTTAGCAACAAAACTGTTTAAAATGTTCAATAACTTCTAAAAATGAGTTTTATTTTTGAAAA	chr1:63666046-63666165
BA_j195992_028250	TAGCAACAAAACTGTTTAAAATGTTCAATAACTTCTAAAAATGAGTTTTATTTTTGAAAATCCTGAAGTGTTTTAATGTAATGAAGGGAAGATTTACTATTTTAATCTCATTAAAAAAAT	chr1:63666106-63666225
BA_j195992_028251	TCCTGAAGTGTTTTAATGTAATGAAGGGAAGATTTACTATTTTAATCTCATTAAAAAAATGTATTAGCTGTGAAAGTGTCAACACACATACACTTACACTCACACACACATGAAAATCTT	chr1:63666166-63666285
BA_j195992_028252	GTATTAGCTGTGAAAGTGTCAACACACATACACTTACACTCACACACACATGAAAATCTTCAGTTCAACCCTAGCCACCAAAGACAATTTTATGATTAAATAATATTTAAATTTGACAAA	chr1:63666226-63666345
BA_j195992_028253	CAGTTCAACCCTAGCCACCAAAGACAATTTTATGATTAAATAATATTTAAATTTGACAAAGCAAAAGTGCTTCCAATACAGTATATTTATTACACCTAATATCAAGTCCATCATTAAGTT	chr1:63666286-63666405
BA_j195992_028254	GCAAAAGTGCTTCCAATACAGTATATTTATTACACCTAATATCAAGTCCATCATTAAGTTTCATCATACAGTGTGCCCCCAAAGGAAACTAGCCCTCCTATTCATATTGTTGGGAGTAAA	chr1:63666346-63666465
BA_j195992_028255	TCATCATACAGTGTGCCCCCAAAGGAAACTAGCCCTCCTATTCATATTGTTGGGAGTAAATGTAGCATACCTCCTTTGGATCACTGGTGAACAGGCTACCTCATTAATCCTAGTTAGTAG	chr1:63666406-63666525
BA_j195992_028256	TGTAGCATACCTCCTTTGGATCACTGGTGAACAGGCTACCTCATTAATCCTAGTTAGTAGATGCTGCCGGGCATGTGGAGCCGCCAAATCCAGATGCTACCCACAGAGGCTCTCCAGGCA	chr1:63666466-63666585
BA_j195992_028257	ATGCTGCCGGGCATGTGGAGCCGCCAAATCCAGATGCTACCCACAGAGGCTCTCCAGGCAGTTAGGGAATCACGGAGTACCACCTCAAGCCTTCCATACATCACTTCAAATTAAATTTAC	chr1:63666526-63666645
BA_j195992_028258	GTTAGGGAATCACGGAGTACCACCTCAAGCCTTCCATACATCACTTCAAATTAAATTTACATTAAGTGCTACTCCATCAGAGCTGAGAGAAGCTGACATCTTTGGAAAATGCAGATGATA	chr1:63666586-63666705
BA_j195992_028259	ATTAAGTGCTACTCCATCAGAGCTGAGAGAAGCTGACATCTTTGGAAAATGCAGATGATAATCCATTAAATCCTATTATATACATGTCTTCTAATTTTACTTAAGCCCATGCATACCAAA	chr1:63666646-63666765
BA_j195992_028260	ATCCATTAAATCCTATTATATACATGTCTTCTAATTTTACTTAAGCCCATGCATACCAAAGTATGAGTTTGTGTTAAAAATTAAAGACCCTTTTACTAGAACAAAAGACTTTATGAACTG	chr1:63666706-63666825
BA_j195992_028261	GTATGAGTTTGTGTTAAAAATTAAAGACCCTTTTACTAGAACAAAAGACTTTATGAACTGTTGACTTTGGGAGGTTTTATTACAGGGGCAGGCTAGTCTATCAAGACGAGTAGACTTTTT	chr1:63666766-63666885
BA_j195992_028262	TTGACTTTGGGAGGTTTTATTACAGGGGCAGGCTAGTCTATCAAGACGAGTAGACTTTTTCTGTACAAATTCTAGTTAAATATTTCTTCTGAGGATTTGTGTCGGTTTTTGTTTTAAAAC	chr1:63666826-63666945
BA_j195992_028263	CTGTACAAATTCTAGTTAAATATTTCTTCTGAGGATTTGTGTCGGTTTTTGTTTTAAAACACATCCTCTTTCCCCCTTCTCTGTCATCCCCCAGGCTCTCCAAATAACATGGTCCTTTTC	chr1:63666886-63667005
BA_j195992_028264	ACATCCTCTTTCCCCCTTCTCTGTCATCCCCCAGGCTCTCCAAATAACATGGTCCTTTTCAACCTCCATACAGTGTCCTAATAGTGTCTGCGTTAACTGTTATGAATGAGACGGTGGAAC	chr1:63666946-63667065
BA_j195992_028265	AACCTCCATACAGTGTCCTAATAGTGTCTGCGTTAACTGTTATGAATGAGACGGTGGAACACATATTGTCTCCTTTTGCAATTAAGAAAATAGTTGCTGGCAGCTTCCAAACTGGCAACA	chr1:63667006-63667125
BA_j195992_028266	ACATATTGTCTCCTTTTGCAATTAAGAAAATAGTTGCTGGCAGCTTCCAAACTGGCAACAACAAGAAGATGCTATAAAATCATCACAGTGAAAAGCTAAGGTTTAATTAGCCTATTATCA	chr1:63667066-63667185
BA_j195992_028267	ACAAGAAGATGCTATAAAATCATCACAGTGAAAAGCTAAGGTTTAATTAGCCTATTATCACATATGTTAATCCCTTTATATTTTCATAGTCCTTAGTCACAGCTACTTTTACTTTGATTA	chr1:63667126-63667245
BA_j195992_028268	CATATGTTAATCCCTTTATATTTTCATAGTCCTTAGTCACAGCTACTTTTACTTTGATTAGTCTCTTCTAATTTCATAACAGTGATCTTATTATTTTTGATCCTAAGCTCTTAAATTTTT	chr1:63667186-63667305
BA_j195992_028269	GTCTCTTCTAATTTCATAACAGTGATCTTATTATTTTTGATCCTAAGCTCTTAAATTTTTACACTTAGCCGCAGTCTTTTATGTTGACATTTTTGTTTAATTTGTTTTTCTATAGCTAAA	chr1:63667246-63667365
BA_j195992_028270	ACACTTAGCCGCAGTCTTTTATGTTGACATTTTTGTTTAATTTGTTTTTCTATAGCTAAAACCTGAAATAATTTGAAATTGGAAAATATTCAGAAGACCATGAAAATCGATGACTATTTG	chr1:63667306-63667425
BA_j195992_028271	ACCTGAAATAATTTGAAATTGGAAAATATTCAGAAGACCATGAAAATCGATGACTATTTGGACAAAAGATTCTACAGCAAGCCAGAAAACTTCTACCCAGAAATAACACACACACACACA	chr1:63667366-63667485
BA_j195992_028272	GACAAAAGATTCTACAGCAAGCCAGAAAACTTCTACCCAGAAATAACACACACACACACACACACACACACAATTAATTTAAAAGCTATTTATCAAACCTCTTAAATTTTAATCACAGTT	chr1:63667426-63667545
BA_j195992_028273	CACACACACACAATTAATTTAAAAGCTATTTATCAAACCTCTTAAATTTTAATCACAGTTTGGTTTCCCTACACTGGATTTTTACACATTAAAGCCATTTATTTAAGAATGTGCCACTGT	chr1:63667486-63667605
BA_j195992_028274	TGGTTTCCCTACACTGGATTTTTACACATTAAAGCCATTTATTTAAGAATGTGCCACTGTGTATGTCTATATTTCAATAAAAGTGCTCTTTATCCATAAGAATTAGAGCCCTTCACTCAA	chr1:63667546-63667665
BA_j195992_028275	GTATGTCTATATTTCAATAAAAGTGCTCTTTATCCATAAGAATTAGAGCCCTTCACTCAAGCCTGAAGTTTTTTACATCTATCACTTTTCTCAGACAATATTCAATTCATGTCTTTGTTG	chr1:63667606-63667725
BA_j195992_028276	GCCTGAAGTTTTTTACATCTATCACTTTTCTCAGACAATATTCAATTCATGTCTTTGTTGGCTTCTATTTATGGCATTAAAAGATTCCACAGGTATCAGTTTAATCAAAGTTTACTTATA	chr1:63667666-63667785
BA_j195992_028277	GCTTCTATTTATGGCATTAAAAGATTCCACAGGTATCAGTTTAATCAAAGTTTACTTATAGCAAAAATCTTTCACATATATACTATTATAATTCTTGTTTTTAAGCAAAAAGTGAGTCCC	chr1:63667726-63667845
BA_j195992_028278	GCAAAAATCTTTCACATATATACTATTATAATTCTTGTTTTTAAGCAAAAAGTGAGTCCCCAAAAGGTTAAATAATACAGAATAATAAAAGTATCTACCTCATAAAAGGTTTGCACAGAT	chr1:63667786-63667905
BA_j195992_028279	CAAAAGGTTAAATAATACAGAATAATAAAAGTATCTACCTCATAAAAGGTTTGCACAGATTAATATTAATGTATGTAAAGTGTATGGTATATACCAGGCTATTAATGGTTGCATTTGTTT	chr1:63667846-63667965
BA_j195992_028280	TAATATTAATGTATGTAAAGTGTATGGTATATACCAGGCTATTAATGGTTGCATTTGTTTTTATGTATTGAAAAAAAACTGCTAACATATTTGGGATGAATTTAGTGAAATTTTTACTTT	chr1:63667906-63668025
BA_j195992_028281	TTATGTATTGAAAAAAAACTGCTAACATATTTGGGATGAATTTAGTGAAATTTTTACTTTAACATATGTAAATAATTATTCACAACTTTTACCACAATATTTATTAAATACTAGACTCTG	chr1:63667966-63668085
BA_j195992_028282	AACATATGTAAATAATTATTCACAACTTTTACCACAATATTTATTAAATACTAGACTCTGCTCCCTTGGATTTAGGAAGGATACAAGCTAAGGCCAACATTAGGCACAACAGAATGAATA	chr1:63668026-63668145
BA_j195992_028283	CTCCCTTGGATTTAGGAAGGATACAAGCTAAGGCCAACATTAGGCACAACAGAATGAATATTAAGCTGATACCCTTTCCTACACACTTCCAAGGTTAAAAGCCCAGATCCTTGACCAAAT	chr1:63668086-63668205
BA_j195992_028284	TTAAGCTGATACCCTTTCCTACACACTTCCAAGGTTAAAAGCCCAGATCCTTGACCAAATGACCAAAAATGCATGAAATTCATATTAATAATCACTGATTATTAAACCCTGCACTATTAT	chr1:63668146-63668265
BA_j195992_028285	GACCAAAAATGCATGAAATTCATATTAATAATCACTGATTATTAAACCCTGCACTATTATCTTGTGCTCACTTCCAAGGAGCCACTTGAAAACAAGTATGGGAGGTTTCACAGAGAATTA	chr1:63668206-63668325
BA_j195992_028286	CTTGTGCTCACTTCCAAGGAGCCACTTGAAAACAAGTATGGGAGGTTTCACAGAGAATTATCCCAACTCTGTCACTTTCCTTTTTGCAAGTTCTAAATCCCTATCAAAGAAGGTCAAAGG	chr1:63668266-63668385
BA_j195992_028287	TCCCAACTCTGTCACTTTCCTTTTTGCAAGTTCTAAATCCCTATCAAAGAAGGTCAAAGGGAAAATAATAAACAAGACTCCACAGGGATACATAGAGGAAAAACCAATCTGATTCCATAT	chr1:63668326-63668445
BA_j195992_028288	GAAAATAATAAACAAGACTCCACAGGGATACATAGAGGAAAAACCAATCTGATTCCATATTCTGGAAGTCCTTGAAGAAGTCCTAGCTTCACAATCTCCTATATCAAGTTGCCTGCTTGA	chr1:63668386-63668505
BA_j195992_028289	TCTGGAAGTCCTTGAAGAAGTCCTAGCTTCACAATCTCCTATATCAAGTTGCCTGCTTGACATTTCCACTTAGACATGTTGATCTCAACTGTCCAAAATCAAACTCTTGATTGCCACCCT	chr1:63668446-63668565
BA_j195992_028290	CATTTCCACTTAGACATGTTGATCTCAACTGTCCAAAATCAAACTCTTGATTGCCACCCTGCCTAAGCTGGCTCCTCCCTCAGCCATCCACCTCTCAATGGTACCCCATCTACCCAGTTG	chr1:63668506-63668625
BA_j195992_028291	GCCTAAGCTGGCTCCTCCCTCAGCCATCCACCTCTCAATGGTACCCCATCTACCCAGTTGCTCATACCAAAAATGCAGGAGTCATCCTTGATTTTCCTCCTTCTCTCACAACTCCCATAC	chr1:63668566-63668685
BA_j195992_028292	CTCATACCAAAAATGCAGGAGTCATCCTTGATTTTCCTCCTTCTCTCACAACTCCCATACAATTTATTATGAAATCCTGTAGGCTCTACTCCCCAGTCTATTAAAAATACGTTCTTTCCT	chr1:63668626-63668745
BA_j195992_028293	AATTTATTATGAAATCCTGTAGGCTCTACTCCCCAGTCTATTAAAAATACGTTCTTTCCTGCTCTAACGCAAGCCATCATCGTCTCTCACCTGCATTGCTACGAGAACCTCCAACTTCCG	chr1:63668686-63668805
BA_j195992_028294	GCTCTAACGCAAGCCATCATCGTCTCTCACCTGCATTGCTACGAGAACCTCCAACTTCCGTATCTTCACTCTTTCTCCACACAGCAGCCAGATCTTTTTAAAAATGAAATAATTCACACA	chr1:63668746-63668865
BA_j195992_028295	TATCTTCACTCTTTCTCCACACAGCAGCCAGATCTTTTTAAAAATGAAATAATTCACACATATAAAAAAGCAAAAAAGTGTAAATACCCATGGGTCCATCACCTAACTTTTAAAAATATT	chr1:63668806-63668925
BA_j195992_028296	TATAAAAAAGCAAAAAAGTGTAAATACCCATGGGTCCATCACCTAACTTTTAAAAATATTATCATATTTGCTTCAGGTCTTTTTCTTTAAGAAATAAAATATAACTGAAGGATCTATGTA	chr1:63668866-63668985
BA_j195992_028297	ATCATATTTGCTTCAGGTCTTTTTCTTTAAGAAATAAAATATAACTGAAGGATCTATGTATCCATTCCCAGTTCCATTGACATTATTCTCACTTTAGAAATAATAATTGTCCTAAATTTA	chr1:63668926-63669045
BA_j195992_028298	TCCATTCCCAGTTCCATTGACATTATTCTCACTTTAGAAATAATAATTGTCCTAAATTTAGTGAATTTAGTAATTTTTCTTTCTTTTTCTTTTTTTTTGGTGAGCTGGGGATTTATTCTT	chr1:63668986-63669105
BA_j195992_028299	ACCTCGGCCTCCCAAAGTGCTGGGATTACTGGTGTGAGCCACTGCACCCGGCCAGTAATTTTTATTTCTATAGATGGGATTTTACTTTTATTACAAATTCATGAATATCATTTGGGATTG	chr1:63669316-63669435
BA_j195992_028300	TTTATTTCTATAGATGGGATTTTACTTTTATTACAAATTCATGAATATCATTTGGGATTGAGTTAATCTGCATGTAACAGAAAACCCAAACAATAGGGGTTTATAAAGAAATGGGAGTTT	chr1:63669376-63669495
BA_j195992_028301	AGTTAATCTGCATGTAACAGAAAACCCAAACAATAGGGGTTTATAAAGAAATGGGAGTTTAACATTTTTACATAATTGAGAGGCTTGGGGTAGGCAGTTGAAGCAATAAGGTTGGCTTCA	chr1:63669436-63669555
BA_j195992_028302	AACATTTTTACATAATTGAGAGGCTTGGGGTAGGCAGTTGAAGCAATAAGGTTGGCTTCATGTCTCAAAGACTAAGGCTAAATCATTTGGGATTTTCTTGGTTTTCCCTTAATGGTTGTT	chr1:63669496-63669615
BA_j195992_028303	TGTCTCAAAGACTAAGGCTAAATCATTTGGGATTTTCTTGGTTTTCCCTTAATGGTTGTTCTAGCTTCAATCATTTGTGACCCATTTCTGGGCAAGAGAAAGAAAGAAGGGCTGATAGCA	chr1:63669556-63669675
BA_j195992_028304	CTAGCTTCAATCATTTGTGACCCATTTCTGGGCAAGAGAAAGAAAGAAGGGCTGATAGCAAAAAATTACATTAGCTGAGTATCTCCTACCTAACAACAACTTCTTATTTATTTATTTATT	chr1:63669616-63669735
BA_j195992_028305	GGGTTTCACCATGGTGCCCAGGCTGGTCTCAAACTCCTAGGCTCAAGTGATCTGCCTGCCTCAGTCTTCCAAAGTGCTGAGATTACAGGCATGAGCCAACATGCCCAGGCTTCTAGCCTC	chr1:63669928-63670047
BA_j195992_028306	TCAGTCTTCCAAAGTGCTGAGATTACAGGCATGAGCCAACATGCCCAGGCTTCTAGCCTCTGCTTACATTCTTTTTTCAGAACCATGACATGGCCTATATCTGCAAGAGAAGCCGAAAAA	chr1:63669988-63670107
BA_j195992_028307	TGCTTACATTCTTTTTTCAGAACCATGACATGGCCTATATCTGCAAGAGAAGCCGAAAAATAGTTTTCCACTTGGACATATTCCTACCACAATAAAAGTAAAGTTATGCCATTATGGAAG	chr1:63670048-63670167
BA_j195992_028308	TAGTTTTCCACTTGGACATATTCCTACCACAATAAAAGTAAAGTTATGCCATTATGGAAGAAGAGGAGACTAGATATTTGGTAGGCAACTCGCAGTCTTTTCTACAGTATGTACCCTTAA	chr1:63670108-63670227
BA_j195992_028309	AAGAGGAGACTAGATATTTGGTAGGCAACTCGCAGTCTTTTCTACAGTATGTACCCTTAAGTAAGATATTGATTTGAATGACTTTAAACTTTATATAAGTAAAATCATGCATAAATTATA	chr1:63670168-63670287
BA_j195992_028310	GTAAGATATTGATTTGAATGACTTTAAACTTTATATAAGTAAAATCATGCATAAATTATACTGTATGTTAGTGTTAAAATTTTCTCCTTTCGATCAACGTATTTTTGAGATTTAGCTATA	chr1:63670228-63670347
BA_j195992_028311	CTGTATGTTAGTGTTAAAATTTTCTCCTTTCGATCAACGTATTTTTGAGATTTAGCTATATTGATATATATAAAACTAATTTATTCATTTCACTACTTCAAAATATGCCCCTTATGAATG	chr1:63670288-63670407
BA_j195992_028312	TTGATATATATAAAACTAATTTATTCATTTCACTACTTCAAAATATGCCCCTTATGAATGTACCACAACTTATCAATTTATTAATCCATTCTGTTTATGTACAGTGGGTTGTTTTAAATT	chr1:63670348-63670467
BA_j195992_028313	TACCACAACTTATCAATTTATTAATCCATTCTGTTTATGTACAGTGGGTTGTTTTAAATTTCCCAGTGAACACTCTCTTATATGTCTCCTTCAGAGTAAAAATAAATCAAATTTCATTTT	chr1:63670408-63670527
BA_j195992_028314	TCCCAGTGAACACTCTCTTATATGTCTCCTTCAGAGTAAAAATAAATCAAATTTCATTTTTTTCTTCTTAAAGTTCTCCAGAGGTTTTCCATTACATTAAAATAAAATCTAACTTTTCAT	chr1:63670468-63670587
BA_j195992_028315	TTTCTTCTTAAAGTTCTCCAGAGGTTTTCCATTACATTAAAATAAAATCTAACTTTTCATGCAACATTCTATATGAGCCATTCCCTACTTACCTGCCCAATTTTACTTAGTTCTGCTCTG	chr1:63670528-63670647
BA_j195992_028316	GCAACATTCTATATGAGCCATTCCCTACTTACCTGCCCAATTTTACTTAGTTCTGCTCTGTCATGTGCTCATTCTGCTCCATACATAGTGATCTCCTTTCACGCCTACCACTTTCCTTCC	chr1:63670588-63670707
BA_j195992_028317	TCATGTGCTCATTCTGCTCCATACATAGTGATCTCCTTTCACGCCTACCACTTTCCTTCCTCAGAGCCAGGGTCTGATAAAGGTTTTGTAGGGCTTGAAGCTTATTCAGTTTAGGTACAA	chr1:63670648-63670767
BA_j195992_028318	TCAGAGCCAGGGTCTGATAAAGGTTTTGTAGGGCTTGAAGCTTATTCAGTTTAGGTACAATTATATAAAATTAAGTGCAGGGTGTTGGATGGTGCCAATGCCAGTGAGATGCCCTGGTAC	chr1:63670708-63670827
BA_j195992_028319	TTATATAAAATTAAGTGCAGGGTGTTGGATGGTGCCAATGCCAGTGAGATGCCCTGGTACTTAAGCTTCATTTATCTTCATGGAAAACCCACCTCTGCTCAGGGTCATTGAAATTCTATT	chr1:63670768-63670887
BA_j195992_028320	TTAAGCTTCATTTATCTTCATGGAAAACCCACCTCTGCTCAGGGTCATTGAAATTCTATTCTTTCTGCTTGGAATGCTATTGCCCAAGTTGCTCTTCCCCTGGCTCCATGTCATTATTCA	chr1:63670828-63670947
BA_j195992_028321	CTTTCTGCTTGGAATGCTATTGCCCAAGTTGCTCTTCCCCTGGCTCCATGTCATTATTCAGGTCTTAGCAGAGACTTCTAGTCCTCCAATATCTATTCTCCCCTTCTGCCATACTAATAG	chr1:63670888-63671007
BA_j195992_028322	GGTCTTAGCAGAGACTTCTAGTCCTCCAATATCTATTCTCCCCTTCTGCCATACTAATAGAATATTTAGCTGAGTACATGATTACTCAAGTAAAAATTACATTTCCTAGCAGGCAACTGG	chr1:63670948-63671067
BA_j195992_028323	AATATTTAGCTGAGTACATGATTACTCAAGTAAAAATTACATTTCCTAGCAGGCAACTGGATATAGCCCTATTATTATGTCCTGGCCAATGGGATGAGAGGAAAATGATGTGTCTAGTTT	chr1:63671008-63671127
BA_j195992_028324	ATATAGCCCTATTATTATGTCCTGGCCAATGGGATGAGAGGAAAATGATGTGTCTAGTTTGAGGGTTATTCCCTGAAAGGGAGAACATTTTTATAAAGGGATACCTTCTTTTTCCCCTTT	chr1:63671068-63671187
BA_j195992_028325	GAGGGTTATTCCCTGAAAGGGAGAACATTTTTATAAAGGGATACCTTCTTTTTCCCCTTTGTCTTTCCCATTGGCTGGAGTGTAACCCTGGTGGTTAACCATGTTGAACCATGTGTGTGA	chr1:63671128-63671247
BA_j195992_028326	GTCTTTCCCATTGGCTGGAGTGTAACCCTGGTGGTTAACCATGTTGAACCATGTGTGTGACACTCAAAGGACAGTAGAGCAACAGACAGAAGGACTCTAGGCCCTGGATAACTTGGTGAA	chr1:63671188-63671307
BA_j195992_028327	CACTCAAAGGACAGTAGAGCAACAGACAGAAGGACTCTAGGCCCTGGATAACTTGGTGAAGCAGAACTTGGTGAAAAACTTTGTGAGAAAAAAAATTAATGTCTATCTGGTTTTAAGCCT	chr1:63671248-63671367
BA_j195992_028328	GCAGAACTTGGTGAAAAACTTTGTGAGAAAAAAAATTAATGTCTATCTGGTTTTAAGCCTCTATTATTTTTAAGTCTGTCACATTCAGTCAATCTATATCCAATCCATGGCCTCGGTTCA	chr1:63671308-63671427
BA_j195992_028329	CTATTATTTTTAAGTCTGTCACATTCAGTCAATCTATATCCAATCCATGGCCTCGGTTCAAATATCATTTCTTCACCAAGCCTTCCCTGGCTACCCCTTTTAAAGTAGCTCCATCCTCAC	chr1:63671368-63671487
BA_j195992_028330	AATATCATTTCTTCACCAAGCCTTCCCTGGCTACCCCTTTTAAAGTAGCTCCATCCTCACATGTACTATGTCACTCTCTAGCACAGGGGTCCCCAACCCATGGGCCATAAACCAGTACCA	chr1:63671428-63671547
BA_j195992_028331	ATGTACTATGTCACTCTCTAGCACAGGGGTCCCCAACCCATGGGCCATAAACCAGTACCAGTCTGTGGCCTGTTAAGAACCAGTCTGCACAGCAGGTGGTGAGCAGTGGGAGAGTGAGCA	chr1:63671488-63671607
BA_j195992_028332	GTCTGTGGCCTGTTAAGAACCAGTCTGCACAGCAGGTGGTGAGCAGTGGGAGAGTGAGCAAAGCTTCATCTGTATTTATAGCCGCTCCCCATTACTCACATTATCACCTGAGCTCTGCCT	chr1:63671548-63671667
BA_j195992_028333	AAGCTTCATCTGTATTTATAGCCGCTCCCCATTACTCACATTATCACCTGAGCTCTGCCTCCCATCAGATCAGTGGCAGAATCAGATTCTCATAGGAGTGCGAACTCTGTTGTGAACTGT	chr1:63671608-63671727
BA_j195992_028334	CCCATCAGATCAGTGGCAGAATCAGATTCTCATAGGAGTGCGAACTCTGTTGTGAACTGTGCACGCAAGGAATCTAGGTTGCATGCTCCTTATAAAAATCTAATGCTTGATGATCTGTCA	chr1:63671668-63671787
BA_j195992_028335	GCACGCAAGGAATCTAGGTTGCATGCTCCTTATAAAAATCTAATGCTTGATGATCTGTCACTGTCTCCTGTCACCTCCAGATGGGACCATCCACTTGTGGAAAAACAAGCTCAGGGCTTC	chr1:63671728-63671847
BA_j195992_028336	GATTCTACATTATGGTGAGTTGTATAATTATTTCATTACATATTACAACATACTAATAGAAATAAAGTGAACAATAAATGTAATGCACTTGAATCATCCCAAAACCATCTCCCCGACTCC	chr1:63671852-63671971
BA_j195992_028337	AATAAAGTGAACAATAAATGTAATGCACTTGAATCATCCCAAAACCATCTCCCCGACTCCGGTCTGTGGAAATACTGTCTTCCTCAAAACTGGTCTCTGGTGCCAAAAAGGTTGGGGATC	chr1:63671912-63672031
BA_j195992_028338	GGTCTGTGGAAATACTGTCTTCCTCAAAACTGGTCTCTGGTGCCAAAAAGGTTGGGGATCACTGCTCTAGCACATAAGTCTATTTTATTTCCTTCACTGAATTTATCCTCACTTGAAAAT	chr1:63671972-63672091
BA_j195992_028339	ACTGCTCTAGCACATAAGTCTATTTTATTTCCTTCACTGAATTTATCCTCACTTGAAAATATTGTGTTTATTTGTTTGCTTCTTTGTTTACTGTCTCTCGCCACTAAAAAATGAATTTTA	chr1:63672032-63672151
BA_j195992_028340	ATTGTGTTTATTTGTTTGCTTCTTTGTTTACTGTCTCTCGCCACTAAAAAATGAATTTTATGGAGAAACTTTGTCTGCCTCGATAACTGCTGTATCCCCATTGCCATTATATACTAGAAC	chr1:63672092-63672211
BA_j195992_028341	TGGAGAAACTTTGTCTGCCTCGATAACTGCTGTATCCCCATTGCCATTATATACTAGAACAGTATCTAGTATATAATAAGTACTCAATAATTATTTGCTGAATAAATGAAAGAATGAATC	chr1:63672152-63672271
BA_j195992_028342	AGTATCTAGTATATAATAAGTACTCAATAATTATTTGCTGAATAAATGAAAGAATGAATCAACAGAAAAAAAAAATAATTTGTGTCCACTAGACTATAAGCTGTAAGAAGGTAGGGACAA	chr1:63672212-63672331
BA_j195992_028343	AACAGAAAAAAAAAATAATTTGTGTCCACTAGACTATAAGCTGTAAGAAGGTAGGGACAATGTCTGTTTATCTATTGTTAGGTCAACAGAAACTAGCAATTGCCCAATACACTTTGGTAA	chr1:63672272-63672391
BA_j195992_028344	TGTCTGTTTATCTATTGTTAGGTCAACAGAAACTAGCAATTGCCCAATACACTTTGGTAAAATGAATGAAGTGATAAACAAATGAATAAGAGTGAGTACATTTCAGAGGGCTTTTCTAAA	chr1:63672332-63672451
BA_j195992_028345	AATGAATGAAGTGATAAACAAATGAATAAGAGTGAGTACATTTCAGAGGGCTTTTCTAAAATAAAAGTCAATAATAAAGGTTCAATCATAAGTATTGTTTTATTTTTAAGGTCACTTTAG	chr1:63672392-63672511
BA_j195992_028346	ATAAAAGTCAATAATAAAGGTTCAATCATAAGTATTGTTTTATTTTTAAGGTCACTTTAGCTTCCTGGGAAAGTCATTTGTTCATTAGGGAATAAGAAAAATAGCAATACTCCTATACAT	chr1:63672452-63672571
BA_j195992_028347	CTTCCTGGGAAAGTCATTTGTTCATTAGGGAATAAGAAAAATAGCAATACTCCTATACATACTAAACATAAAATGTTCAAAGAAAGAAACTTAACTTTCACAAAAAGCCTAATGTGATTA	chr1:63672512-63672631
BA_j195992_028348	GAAACTTAACTTTCACAAAAAGCCTAATGTGATTAATTTAAAATATAAGTACCAATAACATTAGCTGATATTTATTAAGGAGTTTTTTTAGTCTTTATTTTAATTTTTGTGGGTACATAG	chr1:63672597-63672716
BA_j195992_028349	TTAGCTGATATTTATTAAGGAGTTTTTTTAGTCTTTATTTTAATTTTTGTGGGTACATAGTAGGCATATGTATTTACAGAGTACGTAAGACACTTTGATACAGGCATGCAATACATAATA	chr1:63672657-63672776
BA_j195992_028350	TAGGCATATGTATTTACAGAGTACGTAAGACACTTTGATACAGGCATGCAATACATAATAATCACACCATGTAAAATGGGTATCCATCCCCTCAAGCATTAATCCTTTGTGTTACAAACA	chr1:63672717-63672836
BA_j195992_028351	TGGGATTACAGGTGTGAGCCACCGTGCCCGGCCTTATTCATTCTTTCCAACTATTTTTTTGTACCCATTTACCATCCCCACCTCCCTCCCATCCCCTACTACCCTTCCCAACCTCTAGTA	chr1:63673194-63673313
BA_j195992_028352	GTACCCATTTACCATCCCCACCTCCCTCCCATCCCCTACTACCCTTCCCAACCTCTAGTAACCCTCCTGCTCTCTATCTCCAAGAGTTCGACTGTTTTGATTTTTAGATCCCACAAATAA	chr1:63673254-63673373
BA_j195992_028353	ACCCTCCTGCTCTCTATCTCCAAGAGTTCGACTGTTTTGATTTTTAGATCCCACAAATAAGTAAAAACATGCGATGTTTGTCTTTCTGTGCTCGGCTTATTTCACTTAGCATAATGACTT	chr1:63673314-63673433
BA_j195992_028354	GTAAAAACATGCGATGTTTGTCTTTCTGTGCTCGGCTTATTTCACTTAGCATAATGACTTCCAGTTGCATCCATGTTGTTGCAAATGACAAGATCTTCTTTTTCATGGCTGAATAGTACC	chr1:63673374-63673493
BA_j195992_028355	CCAGTTGCATCCATGTTGTTGCAAATGACAAGATCTTCTTTTTCATGGCTGAATAGTACCCCACTGTGTATAAATACCACATTTTCTTTATCCATTCCTCTGTCGATGGACGCTTAGGTT	chr1:63673434-63673553
BA_j195992_028356	CCACTGTGTATAAATACCACATTTTCTTTATCCATTCCTCTGTCGATGGACGCTTAGGTTGCTACCAAAGTTTGGCTATTGTGAACAGTGCTGCAACAAAAATGGGAGTGCAGATATCTC	chr1:63673494-63673613
BA_j195992_028357	GCTACCAAAGTTTGGCTATTGTGAACAGTGCTGCAACAAAAATGGGAGTGCAGATATCTCTTCAATACACTGATTTCCTTTTTGGGGAATAGGGAAATATACCCAGCAATGGGATTGCTG	chr1:63673554-63673673
BA_j195992_028358	TTCAATACACTGATTTCCTTTTTGGGGAATAGGGAAATATACCCAGCAATGGGATTGCTGGATTATACAGTAGCTCTATTTGCAGTTTTTTGAGGTACCTCCAAACTGTTCTTCATAGTG	chr1:63673614-63673733
BA_j195992_028359	GATTATACAGTAGCTCTATTTGCAGTTTTTTGAGGTACCTCCAAACTGTTCTTCATAGTGGTTGTAGTAATTTACATTCCCACCAACAGAGGGTTTCCTTTTCTCCACTTTCTCATCAGC	chr1:63673674-63673793
BA_j195992_028360	ATCTGATTGTAGTTATTAAGGACTTATTATATTCCAGGCCCTGTGCTAAATGGTTCCCATCTATTATCTCATTTAATCTTCATAACAATGCTACAAATAGGTAATAGACATCCATGACCT	chr1:63673848-63673967
BA_j195992_028361	CTATTATCTCATTTAATCTTCATAACAATGCTACAAATAGGTAATAGACATCCATGACCTCTTATCTGAACCACTTGGAAGCCAGATATATTTTGGTATTCAAACTCTTCAGAAAATTAA	chr1:63673908-63674027
BA_j195992_028362	CTTATCTGAACCACTTGGAAGCCAGATATATTTTGGTATTCAAACTCTTCAGAAAATTAATAGAGCACATATACTATACGTAACACCTCTAGCAGGATCTGGGGCAATGCCCCATAGTCA	chr1:63673968-63674087
BA_j195992_028363	TAGAGCACATATACTATACGTAACACCTCTAGCAGGATCTGGGGCAATGCCCCATAGTCAAATACATTAATATTTTTACAGAGAAGCATATTCACCAGTGGGTACATAAAGACTATAAAT	chr1:63674028-63674147
BA_j195992_028364	AATACATTAATATTTTTACAGAGAAGCATATTCACCAGTGGGTACATAAAGACTATAAATAACCTCATATCCATTTAAGTTAGATTTATGAGTTCAGACCAGGGCAGGTTTTTCCTGACA	chr1:63674088-63674207
BA_j195992_028365	AACCTCATATCCATTTAAGTTAGATTTATGAGTTCAGACCAGGGCAGGTTTTTCCTGACAAATAAGTTACAAAAACTTTTGGTTTTCAGAGATTTTGGATTTTAGAATTGCATATAATAA	chr1:63674148-63674267
BA_j195992_028366	AATAAGTTACAAAAACTTTTGGTTTTCAGAGATTTTGGATTTTAGAATTGCATATAATAAATTGAGAGTTTGTTTGATAATTTCAGTTTAACAGTGAAGAAACTTAAGAGCTCGTCCAAG	chr1:63674208-63674327
BA_j195992_028367	ATTGAGAGTTTGTTTGATAATTTCAGTTTAACAGTGAAGAAACTTAAGAGCTCGTCCAAGATTAGAGAGATATTAGGAAAGAATAGATTTAAACCCAGATAATCTGGTTGAAAATTTATC	chr1:63674268-63674387
BA_j195992_028368	ATTAGAGAGATATTAGGAAAGAATAGATTTAAACCCAGATAATCTGGTTGAAAATTTATCATGCTTATCCGTTTTACTATAGTACTTGAAAATTCCATGTTACTTAGGTGTTCATTCTGA	chr1:63674328-63674447
BA_j195992_028369	ATGCTTATCCGTTTTACTATAGTACTTGAAAATTCCATGTTACTTAGGTGTTCATTCTGAATCATGGGAGATGTTCAGTCTGAGGGGCTCAACTCTGCCCTGCAGAGGAAATGTACACAT	chr1:63674388-63674507
BA_j195992_028370	ATCATGGGAGATGTTCAGTCTGAGGGGCTCAACTCTGCCCTGCAGAGGAAATGTACACATCAGGGTGCTGGATAAACTAGGTAGCCCTTAAAGTGTCTTCTCATCCCGAGACTCTATTAT	chr1:63674448-63674567
BA_j195992_028371	CAGGGTGCTGGATAAACTAGGTAGCCCTTAAAGTGTCTTCTCATCCCGAGACTCTATTATCCTTTGAAAACATATATCTTATGCTAATTCTAGTTCACAGACCACATTTGTAAATGGCCT	chr1:63674508-63674627
BA_j195992_028372	CCTTTGAAAACATATATCTTATGCTAATTCTAGTTCACAGACCACATTTGTAAATGGCCTTTTGTGGTGGTTCATGAAACTGACACTTGTTTCATTCATTCACTTAATAAATAAGGTACT	chr1:63674568-63674687
BA_j195992_028373	TTTGTGGTGGTTCATGAAACTGACACTTGTTTCATTCATTCACTTAATAAATAAGGTACTAAGCATTCACCCTATGCTAAGCAATGTAAAGCGATGTGAAGACTTGCTGTACATGGTCCA	chr1:63674628-63674747
BA_j195992_028374	AAGCATTCACCCTATGCTAAGCAATGTAAAGCGATGTGAAGACTTGCTGTACATGGTCCATGATCTCATAGAGTCTGCAATCCAGGTGAAGAGATGTGACATAGAAACAGAAAAAAATTA	chr1:63674688-63674807
BA_j195992_028375	TGATCTCATAGAGTCTGCAATCCAGGTGAAGAGATGTGACATAGAAACAGAAAAAAATTAAATAACCTTGTAAACTGTACTGGTTACAAGCCAAAGTGAGAAAAACCGAAGGGATGAGGC	chr1:63674748-63674867
BA_j195992_028376	AATAACCTTGTAAACTGTACTGGTTACAAGCCAAAGTGAGAAAAACCGAAGGGATGAGGCAGACAGTAAATGTTCCCAGAGATGAGAGATACAGAAATCACTATGGTCTAATGGAATTAA	chr1:63674808-63674927
BA_j195992_028377	AGACAGTAAATGTTCCCAGAGATGAGAGATACAGAAATCACTATGGTCTAATGGAATTAAGCAAAGTTTCATGGAGAAGAAGCAGCTGGCCCTTAATGAATGGGAAGGATTGACATGGAT	chr1:63674868-63674987
BA_j195992_028378	GCAAAGTTTCATGGAGAAGAAGCAGCTGGCCCTTAATGAATGGGAAGGATTGACATGGATACAGAAAAGGGAGGTGGCATTTCAGGGACAGGCCGTGACCCACAACTTTGTATCACCTAG	chr1:63674928-63675047
BA_j195992_028379	ACAGAAAAGGGAGGTGGCATTTCAGGGACAGGCCGTGACCCACAACTTTGTATCACCTAGTAAAAGGTTGTATTTACAGTCAACATATGCACATGACTTGGGAGACATTCATTTTAAATG	chr1:63674988-63675107
BA_j195992_028380	TAAAAGGTTGTATTTACAGTCAACATATGCACATGACTTGGGAGACATTCATTTTAAATGAATGCACATAGGACAAATAGTAGGCACTCTCCAATGTGTCTTTCAGTTTGCATACATTAT	chr1:63675048-63675167
BA_j195992_028381	AATGCACATAGGACAAATAGTAGGCACTCTCCAATGTGTCTTTCAGTTTGCATACATTATAAAGGATCCTCGCATAAGCAGTTTTATAAACCTTGAGAAAGTTGCTTTGTCCATTTTCGA	chr1:63675108-63675227
BA_j195992_028382	AAAGGATCCTCGCATAAGCAGTTTTATAAACCTTGAGAAAGTTGCTTTGTCCATTTTCGAGCAGGTAGTATTCCAAGTGATTTTGCAGTGAAAGAATCAGCCTTAAAATCAATCAGGTAC	chr1:63675168-63675287
BA_j195992_028383	GCAGGTAGTATTCCAAGTGATTTTGCAGTGAAAGAATCAGCCTTAAAATCAATCAGGTACCTAAGAAACAAAAGCTGCCTCTGGGACAGAATATTCAAGTGAACTCTAGGACAGCCTACC	chr1:63675228-63675347
BA_j195992_028384	CTAAGAAACAAAAGCTGCCTCTGGGACAGAATATTCAAGTGAACTCTAGGACAGCCTACCTTCTCCACTATTCAGCAACATATCTTGAAGCACTGAATTGATTTACACTTCCAGTGTCCT	chr1:63675288-63675407
BA_j195992_028385	TTCTCCACTATTCAGCAACATATCTTGAAGCACTGAATTGATTTACACTTCCAGTGTCCTTCAAGATTCCATAACTTTAGGGCATCTACATAAATATGTCTTATGACAAATACATACTAC	chr1:63675348-63675467
BA_j195992_028386	TCAAGATTCCATAACTTTAGGGCATCTACATAAATATGTCTTATGACAAATACATACTACTGTATAAGTATAATATAACCGGTAACATCATATGCATTTATAAATATGTTGATAAAGCTA	chr1:63675408-63675527
BA_j195992_028387	TGTATAAGTATAATATAACCGGTAACATCATATGCATTTATAAATATGTTGATAAAGCTAATATTTATGCATGAAGAGAAAAGATACAGAAATTTTACTCTAAATTTAAAAGTGAATTGT	chr1:63675468-63675587
BA_j195992_028388	ATATTTATGCATGAAGAGAAAAGATACAGAAATTTTACTCTAAATTTAAAAGTGAATTGTCACTTTTCAGTATATTCTCTAAAACAAGCTTCCAAATCTCTGACATTATTTCTTTTTCAA	chr1:63675528-63675647
BA_j195992_028389	CACTTTTCAGTATATTCTCTAAAACAAGCTTCCAAATCTCTGACATTATTTCTTTTTCAATGGAATGTCACTAAATTGAATTTAAGCCCAGAAGTTATTTCTTCTTGCCTACAAAAAAAT	chr1:63675588-63675707
BA_j195992_028390	TGGAATGTCACTAAATTGAATTTAAGCCCAGAAGTTATTTCTTCTTGCCTACAAAAAAATGTATAAATAGAATGGCACATATTTTTAAAATTAATGTGATGTTGAGTTGCACCACTTGGG	chr1:63675648-63675767
BA_j195992_028391	GTATAAATAGAATGGCACATATTTTTAAAATTAATGTGATGTTGAGTTGCACCACTTGGGTACATACTAAAAGGACCAGCAGAACCAAGTGGCAATTACCAAGCTTCCCTTGGAATATCA	chr1:63675708-63675827
BA_j195992_028392	TACATACTAAAAGGACCAGCAGAACCAAGTGGCAATTACCAAGCTTCCCTTGGAATATCAGAAAGGTGATGACACTGCTTTCTCTGTCTGCTTTAGGAGAGCAAAAATAGGACATGGTTT	chr1:63675768-63675887
BA_j195992_028393	GAAAGGTGATGACACTGCTTTCTCTGTCTGCTTTAGGAGAGCAAAAATAGGACATGGTTTCAAAGGAACCCAGTACCTTTCTTGATGAATTCATGCCATTTCAAGTCATTCCTTTCATAT	chr1:63675828-63675947
BA_j195992_028394	CAAAGGAACCCAGTACCTTTCTTGATGAATTCATGCCATTTCAAGTCATTCCTTTCATATTTTCCACTCCATGGACCAATAGTGATTGAATATCAGTAATGTGCACAAAGACAGATCACG	chr1:63675888-63676007
BA_j195992_028395	TTTCCACTCCATGGACCAATAGTGATTGAATATCAGTAATGTGCACAAAGACAGATCACGTTCCCTTCCACCTTAAATTTCAGTCTGCATTCTTTTTGGAATCTTTCTTTTTCCATTCTC	chr1:63675948-63676067
BA_j195992_028396	TTCCCTTCCACCTTAAATTTCAGTCTGCATTCTTTTTGGAATCTTTCTTTTTCCATTCTCATTCATTCCCTGGGACACTCTGAAATGCTTCTTTTGGTCTTTTAAAAATAAATACTCACT	chr1:63676008-63676127
BA_j195992_028397	ATTCATTCCCTGGGACACTCTGAAATGCTTCTTTTGGTCTTTTAAAAATAAATACTCACTACTGTGATTAATACACCAACGACAGAGAATAATCGTAGGGAAATATATATTTTAAAAATA	chr1:63676068-63676187
BA_j195992_028398	ACTGTGATTAATACACCAACGACAGAGAATAATCGTAGGGAAATATATATTTTAAAAATACATCTGCAGGAAAACATTTTAAATATTACTGAATAATTTTTGTTCTCAAGAAGTCCTTTA	chr1:63676128-63676247
BA_j195992_028399	CATCTGCAGGAAAACATTTTAAATATTACTGAATAATTTTTGTTCTCAAGAAGTCCTTTATTCTTCTACCATTAAAATGAAAGCTTGGTGCTAAAGCTTATGTACTCAAGGGAAGGTAAA	chr1:63676188-63676307
BA_j195992_028400	TTCTTCTACCATTAAAATGAAAGCTTGGTGCTAAAGCTTATGTACTCAAGGGAAGGTAAAATCCAGACAACAGATTTTCTCTTTGTTTGAAAAACAAAAAAATGTTATTAAATTCCTGAC	chr1:63676248-63676367
BA_j195992_028401	ATCCAGACAACAGATTTTCTCTTTGTTTGAAAAACAAAAAAATGTTATTAAATTCCTGACAAAAATAATCTTAAAAGCCTACAAGTGCTTGGCTTTGTTTTGTTGCTAAGGTTGGGTGCT	chr1:63676308-63676427
BA_j195992_028402	AAAAATAATCTTAAAAGCCTACAAGTGCTTGGCTTTGTTTTGTTGCTAAGGTTGGGTGCTTGTTTTTTGAGAGAGAGAAAAGATTTTCTTTTAAAAGAGAGGAGGGTAAACTTCTCAGAA	chr1:63676368-63676487
BA_j195992_028403	TGTTTTTTGAGAGAGAGAAAAGATTTTCTTTTAAAAGAGAGGAGGGTAAACTTCTCAGAACATAAAGTCTGTAGCTAAAAAAACAAAATTGGAAATAAGGCATTATGATAGAATATCCAT	chr1:63676428-63676547
BA_j195992_028404	CATAAAGTCTGTAGCTAAAAAAACAAAATTGGAAATAAGGCATTATGATAGAATATCCATGTTTGAAAGTTAGGCTGAAGAAAGATGTGAGAATGGAAATGAGAGGAATGAAATTTGCCA	chr1:63676488-63676607
BA_j195992_028405	GTTTGAAAGTTAGGCTGAAGAAAGATGTGAGAATGGAAATGAGAGGAATGAAATTTGCCACTGATGTGAGTCTCAAAGAAGGAAGCCTGTGCTCTAGTTTCTCCAGGGCCAAGCCTGGGT	chr1:63676548-63676667
BA_j195992_028406	GGGTGACAGAGCAAGGCTGTCTCAAAAACAGAAAAAAAGAAATCTCAGATAGGTTTGGGAGATTCCAAGAAGACATTTGTGCTTTGCTTCCTGGCTAAAGTCCAGAAATACAGCAAGATT	chr1:63676955-63677074
BA_j195992_028407	GATTCCAAGAAGACATTTGTGCTTTGCTTCCTGGCTAAAGTCCAGAAATACAGCAAGATTCATAAAGAAAACCCCTGTACCAGAAGTATCCTGAAGGATAAGGAGACACCTTGGCATAAG	chr1:63677015-63677134
BA_j195992_028408	CATAAAGAAAACCCCTGTACCAGAAGTATCCTGAAGGATAAGGAGACACCTTGGCATAAGGCATGGACTATATGAACTGGAAGTCATGGTAGGAAAACAGACACTGAAGCAGATATGAGA	chr1:63677075-63677194
BA_j195992_028409	GCATGGACTATATGAACTGGAAGTCATGGTAGGAAAACAGACACTGAAGCAGATATGAGAGTGACTAATGATTAGTGGAGATTATAGACCAGATTTTTCCTTCTCCTGAGACCATGGCAA	chr1:63677135-63677254
BA_j195992_028410	GTGACTAATGATTAGTGGAGATTATAGACCAGATTTTTCCTTCTCCTGAGACCATGGCAAATTAAGTCCCAAGGAACTTAAATGCCACTGTAGGGAGAAAAAGAGGGAAGACTGGAATCC	chr1:63677195-63677314
BA_j195992_028411	ATTAAGTCCCAAGGAACTTAAATGCCACTGTAGGGAGAAAAAGAGGGAAGACTGGAATCCTAAATTGGGCTGAGTTTACTTGAAATAATCAGTAATTATATTGGCAAATAGAAAGAACAA	chr1:63677255-63677374
BA_j195992_028412	TAAATTGGGCTGAGTTTACTTGAAATAATCAGTAATTATATTGGCAAATAGAAAGAACAAGAAAAGAATTCCAAAAGCCCTCCCCACTGTAGACACCACCCTACCTGCATTCATATCCAT	chr1:63677315-63677434
BA_j195992_028413	GAAAAGAATTCCAAAAGCCCTCCCCACTGTAGACACCACCCTACCTGCATTCATATCCATACAATCTGCTTCCATCCAACTACTATGGAAAATGTCTATGATTCTATCTAAATTCTAGCT	chr1:63677375-63677494
BA_j195992_028414	ACAATCTGCTTCCATCCAACTACTATGGAAAATGTCTATGATTCTATCTAAATTCTAGCTCTCCAGTTGTGCACTGGATCCTATCCTCTCTCATCTACTCAAGAGCTATGCTCCAGCAAT	chr1:63677435-63677554
BA_j195992_028415	CTCCAGTTGTGCACTGGATCCTATCCTCTCTCATCTACTCAAGAGCTATGCTCCAGCAATTGTCTCTTCTCTCTCCTATACCATCAATTTTTCCTTCTTTTCTAGATTGTTCCCATCAGC	chr1:63677495-63677614
BA_j195992_028416	TGTCTCTTCTCTCTCCTATACCATCAATTTTTCCTTCTTTTCTAGATTGTTCCCATCAGCAAATAAACATGCTATACTTACTTCCATCTTTAAAAAATAAAAAGCCGTTCCTTGATGAAT	chr1:63677555-63677674
BA_j195992_028417	AAATAAACATGCTATACTTACTTCCATCTTTAAAAAATAAAAAGCCGTTCCTTGATGAATAAGATATTTACACAGCACTAGAATATTGCCCCATAGTTTTTTTACTTAATTACAAAATGG	chr1:63677615-63677734
BA_j195992_028418	AAGATATTTACACAGCACTAGAATATTGCCCCATAGTTTTTTTACTTAATTACAAAATGGAAAAGGTACTTTATAATGGAGAAATCTGGCAATCGCTATTTTAACTAAGAGATCATATTT	chr1:63677675-63677794
BA_j195992_028419	AAAAGGTACTTTATAATGGAGAAATCTGGCAATCGCTATTTTAACTAAGAGATCATATTTAGCATCAATAACAGCGGACAACCAAATGTTACATGCCTCCTAATGGGATGTAATATAAAG	chr1:63677735-63677854
BA_j195992_028420	AGCATCAATAACAGCGGACAACCAAATGTTACATGCCTCCTAATGGGATGTAATATAAAGTACACAACATAACTTAAAGGAATATTCTTGCCAAAAATGTTTAACCTGAATTTAATTAAA	chr1:63677795-63677914
BA_j195992_028421	TACACAACATAACTTAAAGGAATATTCTTGCCAAAAATGTTTAACCTGAATTTAATTAAACCCCTAGAGTTAATTTCCAGTTTATAGGCTGTTTAGATGAAAAAAAGTTAATACAATGAA	chr1:63677855-63677974
BA_j195992_028422	CCCCTAGAGTTAATTTCCAGTTTATAGGCTGTTTAGATGAAAAAAAGTTAATACAATGAACAAATAATTAGAAACAGGACAAATAATTAGAAACAAATAATTAGAAACAGTTGTTCATAG	chr1:63677915-63678034
BA_j195992_028423	CAAATAATTAGAAACAGGACAAATAATTAGAAACAAATAATTAGAAACAGTTGTTCATAGGACAACTAGCATAAATGCTTTACAAAATAAACATTAAGAAAAAAGTCACTAAGAAAAAAA	chr1:63677975-63678094
BA_j195992_028424	GACAACTAGCATAAATGCTTTACAAAATAAACATTAAGAAAAAAGTCACTAAGAAAAAAAGCCAGAGAACTTTTTTATATTAATAAATATTAATGAGGCATAGTAATATACAATGTGTAA	chr1:63678035-63678154
BA_j195992_028425	GACCAAGGCATGAGAATCGCTTGGGCCCAGCAGTTCAAGACCAGTCTCGGCAACATAGGAAGACCCCATCTCTACAAAAAATTTTAAAAATTATCTGGGCATGATGGTGCACAGCTGTGG	chr1:63678239-63678358
BA_j195992_028426	CTACACTCCAACCTGGGTGACAGAGTGAGACCCCATCTCAAAAAAAATATTTTTTTAGCTAATTGGGAGAAAGTGAATATGACTGGATATTAGGTGATATGGAATTATCATTAATTTTCT	chr1:63678439-63678558
BA_j195992_028427	AATTGGGAGAAAGTGAATATGACTGGATATTAGGTGATATGGAATTATCATTAATTTTCTCAGATGTGATAGTGGTATTGTGGATATATAGAAGAATGTCTTTATTCTTGTGATATGCAA	chr1:63678499-63678618
BA_j195992_028428	CAGATGTGATAGTGGTATTGTGGATATATAGAAGAATGTCTTTATTCTTGTGATATGCAAATTGAAGTATTTATGGGTAAAGTGTCACAATATCTGTAACTTACTTTTAAAGCTCAGCAA	chr1:63678559-63678678
BA_j195992_028429	ATTGAAGTATTTATGGGTAAAGTGTCACAATATCTGTAACTTACTTTTAAAGCTCAGCAAACGACCTGAAGAGAAAGAGAGCAAGCAAATATGGCAAAACATTAAAAATTGTTAAATCCA	chr1:63678619-63678738
BA_j195992_028430	ACGACCTGAAGAGAAAGAGAGCAAGCAAATATGGCAAAACATTAAAAATTGTTAAATCCAGGTGAAGGATATATGGGTGTACATTATATTATTCTTTCCAATTTTCTGTAGGTTTGAAAT	chr1:63678679-63678798
BA_j195992_028431	GGTGAAGGATATATGGGTGTACATTATATTATTCTTTCCAATTTTCTGTAGGTTTGAAATTTTCCAAAGTAAAAAGATTTTTTCTAACGCCCCTGTTGACAGCATATCTCTCTCAAGGCA	chr1:63678739-63678858
BA_j195992_028432	TTTCCAAAGTAAAAAGATTTTTTCTAACGCCCCTGTTGACAGCATATCTCTCTCAAGGCAATTAATGCTTCATTTCTCTGCTCCATTGGGAAATTTTTTTTGAAAGACTTGTCTATGCTC	chr1:63678799-63678918
BA_j195992_028433	ATTAATGCTTCATTTCTCTGCTCCATTGGGAAATTTTTTTTGAAAGACTTGTCTATGCTCTTTTACTTCCTCTCTTCCCATTCTCTTTTAAATCTACTTGAAATAGCCTAACTCCCTACC	chr1:63678859-63678978
BA_j195992_028434	TTTTACTTCCTCTCTTCCCATTCTCTTTTAAATCTACTTGAAATAGCCTAACTCCCTACCTCTCCACAAAAACAGATTTTGGCAACGTCAGTGATGACCTTCATACAGTCAAATCCAATG	chr1:63678919-63679038
BA_j195992_028435	TCTCCACAAAAACAGATTTTGGCAACGTCAGTGATGACCTTCATACAGTCAAATCCAATGATCAGTTCTCAGTCCTCATCTTACTCAACCTATCAGCAGTGTTTGGCACACTTGATTGGT	chr1:63678979-63679098
BA_j195992_028436	ATCAGTTCTCAGTCCTCATCTTACTCAACCTATCAGCAGTGTTTGGCACACTTGATTGGTCCTGCCTCTTGAAACACTTGCTTTACTTGACTCTAAGACAGCATGTTCTCTTGATTTTCC	chr1:63679039-63679158
BA_j195992_028437	CCTGCCTCTTGAAACACTTGCTTTACTTGACTCTAAGACAGCATGTTCTCTTGATTTTCCTCCTACTACAATGACAGCTCCTTCTATTGTCTTTTGCTGGACTATCTCATATACCTAAGC	chr1:63679099-63679218
BA_j195992_028438	TCCTACTACAATGACAGCTCCTTCTATTGTCTTTTGCTGGACTATCTCATATACCTAAGCTCCAACACTGAGGTCTCCCAAAGTTCAGACCTGAGACCTCATCTCTATCTAGACTCCTTT	chr1:63679159-63679278
BA_j195992_028439	TCCAACACTGAGGTCTCCCAAAGTTCAGACCTGAGACCTCATCTCTATCTAGACTCCTTTTCTAGATAATCACATACAGTCTCTGGACTTTAAATACCATCTACAGGCCGGGTGCGGTGG	chr1:63679219-63679338
BA_j195992_028440	ACTCCATCTCAAAATAAATAAATAAATAAAATAAATACCACCTATATACACTACTTGGACTTCTATCCTGAATTCCTACATTCGAATACCAAATGCTTATTCAATAGCACTTACTTATTC	chr1:63679596-63679715
BA_j195992_028441	TTCTATCCTGAATTCCTACATTCGAATACCAAATGCTTATTCAATAGCACTTACTTATTCAATAAACGATGCTTGGAAAACATCAATGCTTGGAAAACATATCCTTTCCTGTTGAATTAT	chr1:63679656-63679775
BA_j195992_028442	AATAAACGATGCTTGGAAAACATCAATGCTTGGAAAACATATCCTTTCCTGTTGAATTATCTTTCCCATTAAATTCTTTTCAACAGGTTATTCACATGCAAAAGAATTAAGTTGGACTCC	chr1:63679716-63679835
BA_j195992_028443	CTTTCCCATTAAATTCTTTTCAACAGGTTATTCACATGCAAAAGAATTAAGTTGGACTCCTACCTCACACCATATACAAAAATTAACTCAAAATGGATTATAGAAATAATTGTAAAAACA	chr1:63679776-63679895
BA_j195992_028444	TACCTCACACCATATACAAAAATTAACTCAAAATGGATTATAGAAATAATTGTAAAAACAAGCAATATAAAACTCTTAGACAAAAACATAAGCATGAATTTTATGACCTCAGTTTAGGCA	chr1:63679836-63679955
BA_j195992_028445	AGCAATATAAAACTCTTAGACAAAAACATAAGCATGAATTTTATGACCTCAGTTTAGGCAGTAGGTTCCTAGATATAATGCCAAAAACGCTAGTGACAAAAGAAAAAAAAGATAATTTTG	chr1:63679896-63680015
BA_j195992_028446	GTAGGTTCCTAGATATAATGCCAAAAACGCTAGTGACAAAAGAAAAAAAAGATAATTTTGGACTTCTTCAAAATGAAAAACTTTTGTTCTTTAATGGTTGCCATTAAGAAGAGACAACCT	chr1:63679956-63680075
BA_j195992_028447	GACTTCTTCAAAATGAAAAACTTTTGTTCTTTAATGGTTGCCATTAAGAAGAGACAACCTACAGAGATTATCCTGGGTAACATAAAATAAAATAAAGACAACCCACAGAATGGGAAAAAA	chr1:63680016-63680135
BA_j195992_028448	ACAGAGATTATCCTGGGTAACATAAAATAAAATAAAGACAACCCACAGAATGGGAAAAAATATTTATAAATTACATATGATAAAAGACTTGTAACCAATATATATAAGGGATTTGTATGA	chr1:63680076-63680195
BA_j195992_028449	TATTTATAAATTACATATGATAAAAGACTTGTAACCAATATATATAAGGGATTTGTATGACTCAACCATAAAACTTCAATAACTCAATTTTAAAATGGGCAAAGAATTTGAATAGATTTT	chr1:63680136-63680255
BA_j195992_028450	CTCAACCATAAAACTTCAATAACTCAATTTTAAAATGGGCAAAGAATTTGAATAGATTTTTTTTAAAATGAAAACAAATAGCCAACAGGCGCATTAAAAAGATGCTCAACATTCTTAGTT	chr1:63680196-63680315
BA_j195992_028451	TTTTAAAATGAAAACAAATAGCCAACAGGCGCATTAAAAAGATGCTCAACATTCTTAGTTATTAGGGAAATGTCAATCAAAATCACAATGAAACACCACTTCACCACCACTAGGATGGCT	chr1:63680256-63680375
BA_j195992_028452	ATTAGGGAAATGTCAATCAAAATCACAATGAAACACCACTTCACCACCACTAGGATGGCTATAATTAAAAAGACACATAATAACAAGTATTGGTGAGGATATGGAGAAACTGGAACACTC	chr1:63680316-63680435
BA_j195992_028453	ATAATTAAAAAGACACATAATAACAAGTATTGGTGAGGATATGGAGAAACTGGAACACTCATATATTGTTGGCGGAAATGCAAAATGGTGCAGCCACTTTAGAAAATAGGCTGGGGTCTA	chr1:63680376-63680495
BA_j195992_028454	AACATAGTGAGACCCCCCATCTCTAAAAATAAAAATATATATAAGTATTAAAATGTTCTGGAATTAGACAGTGGTGAAGGTTGCATAACTCTGGTATTTTTTTTTTTTTTTTCTGGAGAC	chr1:63682005-63682124
BA_j195992_036978	AACATAGTGAGACCCCCCATCTCTAAAAATAAAAATATATATAAGTATTAAAATGTTCTGGAATTAGACAGTGGTGAAGGTTGCATAACTCTGGTATTTTTTTTTTTTTTTTCTGGAGAC	chr1:63682005-63682124
BA_j195992_028455	GGCCTCCCAAAGTGCTGGGATTACAGGCTTGAGTCACCGTGCCCCGTCACTCTGGTAATTTTAAAAATCACTATAAAACATAATATAAAATACACTGATTTTAAAAATCACCGACTTGTA	chr1:63682351-63682470
BA_j195992_028456	TTAAAAATCACTATAAAACATAATATAAAATACACTGATTTTAAAAATCACCGACTTGTACACTTTAAAAGGATGTATTTTATAGTATGTTAAAGTCATGTGCCACATTATGACATTTCA	chr1:63682411-63682530
BA_j195992_028457	CACTTTAAAAGGATGTATTTTATAGTATGTTAAAGTCATGTGCCACATTATGACATTTCAGTCAATGAGAGACCACATAGGACATTGGTCCCATGAAATTACAATGGAGCTGAGAAATTC	chr1:63682471-63682590
BA_j195992_028458	GTCAATGAGAGACCACATAGGACATTGGTCCCATGAAATTACAATGGAGCTGAGAAATTCCTGTTGATGTCATAGTCCATATAATATCATAGTGCATCACATTACTCGTTTATCTGTGGC	chr1:63682531-63682650
BA_j195992_028459	CTGTTGATGTCATAGTCCATATAATATCATAGTGCATCACATTACTCGTTTATCTGTGGCCATGCTGGTGTAAAGAAATCTGCTCTCCCATTTGTATAAAAGTATAGCACATACAATTAA	chr1:63682591-63682710
BA_j195992_028460	CATGCTGGTGTAAAGAAATCTGCTCTCCCATTTGTATAAAAGTATAGCACATACAATTAAGTACAGTACATACTACTGGATAACAATAATAAACGACTATGTTATTGGTTTATGTATTTA	chr1:63682651-63682770
BA_j195992_028461	GTACAGTACATACTACTGGATAACAATAATAAACGACTATGTTATTGGTTTATGTATTTACAAAGGGACACAAGAAAACTGTTGAGGATGATGAATATATTCATAATATTGGTAGTGATT	chr1:63682711-63682830
BA_j195992_028462	CAAAGGGACACAAGAAAACTGTTGAGGATGATGAATATATTCATAATATTGGTAGTGATTGTAGTGATGGTTTCACAGGTATATATATATATGTGTCAAGATTTATTGGATTGTATTAAT	chr1:63682771-63682890
BA_j195992_028463	GTAGTGATGGTTTCACAGGTATATATATATATGTGTCAAGATTTATTGGATTGTATTAATACACCTTAAATAGGCTGAGTACAGTGGCTCACACCTGTAATCCCAACATTTTAAGAGGCT	chr1:63682831-63682950
BA_j195992_028464	ACACCTTAAATAGGCTGAGTACAGTGGCTCACACCTGTAATCCCAACATTTTAAGAGGCTGAGGTTGGCAGATCACTTGAGGCCAGGAGTTCGAGACCAGCCCAGCCAATACGGGGAAAC	chr1:63682891-63683010
BA_j195992_028465	GGGCAACAGAGTGAGACTGTCTCAAACAAACAAACCAACAGACCCAAATTGTACACCTTAAATATATGCCACTTATTTTATGTCAATTTTACCTAAAGAAAACTGTAAATATTTCTATCT	chr1:63683218-63683337
BA_j195992_028466	AATATATGCCACTTATTTTATGTCAATTTTACCTAAAGAAAACTGTAAATATTTCTATCTATTCCAAAGAACAAATCATTCTGATATTGATTTAATGGCCTCCCAATTACTTCAGCTAAA	chr1:63683278-63683397
BA_j195992_028467	ATTCCAAAGAACAAATCATTCTGATATTGATTTAATGGCCTCCCAATTACTTCAGCTAAATCACCTCTTCCCAGGCCAGTTCAGTCTTCACTCTGTCCCTAGGATTAACTTTTTAAAACA	chr1:63683338-63683457
BA_j195992_028468	TCACCTCTTCCCAGGCCAGTTCAGTCTTCACTCTGTCCCTAGGATTAACTTTTTAAAACATTTGGCATTCCCATAACTCCTTTTCTTAAAAACTTCCATTGTTCCCCCACTGAATATAGT	chr1:63683398-63683517
BA_j195992_028469	TTTGGCATTCCCATAACTCCTTTTCTTAAAAACTTCCATTGTTCCCCCACTGAATATAGTTCTAAAGGACACTTTTCTTAATATAATCTCATCCCACCTTCTAGGCTCATCTCTTTCTGG	chr1:63683458-63683577
BA_j195992_028470	TCTAAAGGACACTTTTCTTAATATAATCTCATCCCACCTTCTAGGCTCATCTCTTTCTGGTACCCTTCAGGTTCTTTCATACTCCTGCTACAATACATTTCTCACTTAATCTTTAGACAT	chr1:63683518-63683637
BA_j195992_028471	TACCCTTCAGGTTCTTTCATACTCCTGCTACAATACATTTCTCACTTAATCTTTAGACATTCAGTTTCTTCTGTTTAAAATGCCTTTATCCTTCCATGACCTGCCCCAACTTCAAAGTCT	chr1:63683578-63683697
BA_j195992_028472	TCAGTTTCTTCTGTTTAAAATGCCTTTATCCTTCCATGACCTGCCCCAACTTCAAAGTCTGGAGAATTACTACCCAACTTTCAAGATTCTGTTCAAATAGTACATTCTATGTGAAGGCTT	chr1:63683638-63683757
BA_j195992_028473	GGAGAATTACTACCCAACTTTCAAGATTCTGTTCAAATAGTACATTCTATGTGAAGGCTTTTAAATTTCTTCCAGCCATTCTTTCTCTCCTCATTGTTCTCATGATTCTTGCACTTTCTT	chr1:63683698-63683817
BA_j195992_028474	TTAAATTTCTTCCAGCCATTCTTTCTCTCCTCATTGTTCTCATGATTCTTGCACTTTCTTTTTTACCACTTTGCAGTGTAAAGTTTGTTTGTTTTTATATCTGTCCTCATCAAAAAAAAT	chr1:63683758-63683877
BA_j195992_028475	TTTTACCACTTTGCAGTGTAAAGTTTGTTTGTTTTTATATCTGTCCTCATCAAAAAAAATTGTGTCTCCTAGTACCCCCAGAGCTTAGTACAGTACCTGCCATACAGCAGCAATTCCATA	chr1:63683818-63683937
BA_j195992_028476	TGTGTCTCCTAGTACCCCCAGAGCTTAGTACAGTACCTGCCATACAGCAGCAATTCCATAATGCTAAATGAATAAATGAAAGCACATTCAGTGACGGCTATTAACAGTTTTAATATATTC	chr1:63683878-63683997
BA_j195992_028477	ATGCTAAATGAATAAATGAAAGCACATTCAGTGACGGCTATTAACAGTTTTAATATATTCTATGATGTTTCAAAAAAAATTTTAATAATACAGCAATCAGCATTAATAGGGTATTTGGAG	chr1:63683938-63684057
BA_j195992_028478	TATGATGTTTCAAAAAAAATTTTAATAATACAGCAATCAGCATTAATAGGGTATTTGGAGAATCTCTTAAAATAAGCACATAGTCTTTGCATATACCAAAAACCGTGTTTATAAAACTGG	chr1:63683998-63684117
BA_j195992_028479	AATCTCTTAAAATAAGCACATAGTCTTTGCATATACCAAAAACCGTGTTTATAAAACTGGTAAAATAAAATGATTTTGTGCCATATTTAGGGCTTCCCCACAATCTAACTATCAGATGTT	chr1:63684058-63684177
BA_j195992_028480	TAAAATAAAATGATTTTGTGCCATATTTAGGGCTTCCCCACAATCTAACTATCAGATGTTTTAAAAATTGCCAAAGAAATTCTGAAGATCACCTAGTAACAAGAGCTGGAAAGAGAGATG	chr1:63684118-63684237
BA_j195992_028481	TTAAAAATTGCCAAAGAAATTCTGAAGATCACCTAGTAACAAGAGCTGGAAAGAGAGATGTGGCTCATTCATCCTTGAGACTAAAGGGTATATTCTCATTTTGACGTTCAACGATTTATA	chr1:63684178-63684297
BA_j195992_028482	TGGCTCATTCATCCTTGAGACTAAAGGGTATATTCTCATTTTGACGTTCAACGATTTATATATTCAACTCCCATTAATGCTAATGGGAATTGTGCACATAAATTTTCACAAACTGAGATG	chr1:63684238-63684357
BA_j195992_028483	TATTCAACTCCCATTAATGCTAATGGGAATTGTGCACATAAATTTTCACAAACTGAGATGAGAACACATCCCTAAACGTGCAAGCCAAGAATACATGCAGATGCTATAATTCCAAAGCCT	chr1:63684298-63684417
BA_j195992_028484	AGAACACATCCCTAAACGTGCAAGCCAAGAATACATGCAGATGCTATAATTCCAAAGCCTAAGAAACTAAGCCCATAATTAAAATGTGTGGCTCTCTCAGTGTCAGCAGATTGAGTTGCT	chr1:63684358-63684477
BA_j195992_028485	AAGAAACTAAGCCCATAATTAAAATGTGTGGCTCTCTCAGTGTCAGCAGATTGAGTTGCTAACACACTTACAGGCCCAATTCATCACAATATATCTATAGCCTTCCAGCCTCTAACAGTC	chr1:63684418-63684537
BA_j195992_028486	AACACACTTACAGGCCCAATTCATCACAATATATCTATAGCCTTCCAGCCTCTAACAGTCCTGGAAGGCAACAGATGCCAGTGAACTGCAGACTGGCTTGTCTGGGAGAAAGGTCGGCTA	chr1:63684478-63684597
BA_j195992_028487	CTGGAAGGCAACAGATGCCAGTGAACTGCAGACTGGCTTGTCTGGGAGAAAGGTCGGCTATGGAAACCTTGTTGGGAGAAAGGGAAAAGGCAGTAGGGTAGAAAGGTAGAAAACTCTCTG	chr1:63684538-63684657
BA_j195992_028488	TGGAAACCTTGTTGGGAGAAAGGGAAAAGGCAGTAGGGTAGAAAGGTAGAAAACTCTCTGGGGAAGTAGAAAACTTGCCAAAGGTCCTTTTGTCTCCTGCTCTACCACCTTGGTCCTTTC	chr1:63684598-63684717
BA_j195992_028489	GGGAAGTAGAAAACTTGCCAAAGGTCCTTTTGTCTCCTGCTCTACCACCTTGGTCCTTTCACTTAACAGTTACATCTACTTAGAAGAGGGTTCATGAATCTAAAAACTTTGAATGAAAGC	chr1:63684658-63684777
BA_j195992_028490	ACTTAACAGTTACATCTACTTAGAAGAGGGTTCATGAATCTAAAAACTTTGAATGAAAGCCAAATAATCTGCTCTGTAAGAGGCTATTTGGGAAGCTGATTTACCCACAATATTCCATAG	chr1:63684718-63684837
BA_j195992_028491	CAAATAATCTGCTCTGTAAGAGGCTATTTGGGAAGCTGATTTACCCACAATATTCCATAGAAATGCTATGCTTGAGAAAGTCAACTAGTATTTCTGAAAATCCGAATCTCCTCTAAAGGG	chr1:63684778-63684897
BA_j195992_028492	AAATGCTATGCTTGAGAAAGTCAACTAGTATTTCTGAAAATCCGAATCTCCTCTAAAGGGAATATGAATACATGACTTGGCATAATATATGATCATAATCACTAGGTCTTTACAGACTCA	chr1:63684838-63684957
BA_j195992_028493	AATATGAATACATGACTTGGCATAATATATGATCATAATCACTAGGTCTTTACAGACTCATTCCAATTTCAACAAGTTATTCCTGTCACATATTTACTTCCAAGTTTAATCCCACCAAAA	chr1:63684898-63685017
BA_j195992_028494	TTCCAATTTCAACAAGTTATTCCTGTCACATATTTACTTCCAAGTTTAATCCCACCAAAAGCAGAAAGATATTATATTGAATGTAGCCTGGTGAAAATCACATTGAATTTGGAATTCAAA	chr1:63684958-63685077
BA_j195992_028495	GCAGAAAGATATTATATTGAATGTAGCCTGGTGAAAATCACATTGAATTTGGAATTCAAAGGTAAAGATTCAAGTTTCACTGGACACAAAATCTCTCTGAGCCACAATTTTCTCTACTGG	chr1:63685018-63685137
BA_j195992_028496	GGTAAAGATTCAAGTTTCACTGGACACAAAATCTCTCTGAGCCACAATTTTCTCTACTGGAAAATGAGAGGTGATAATCCTTGCCCTACTTATCTCTTAGGGTTATTAGAAATTTACATG	chr1:63685078-63685197
BA_j195992_028497	AAAATGAGAGGTGATAATCCTTGCCCTACTTATCTCTTAGGGTTATTAGAAATTTACATGAAAGCATTTGAAAATACCAATATCAGCTCCTGTGCTCAATAATTTTTTTAAGAAATATAT	chr1:63685138-63685257
BA_j195992_028498	AAAGCATTTGAAAATACCAATATCAGCTCCTGTGCTCAATAATTTTTTTAAGAAATATATATATATAGTTACCCCCCAAAAAAATCTTTGAAAATGGCCTCTTTTACAGAAAAACAACCA	chr1:63685198-63685317
BA_j195992_028499	ATATATAGTTACCCCCCAAAAAAATCTTTGAAAATGGCCTCTTTTACAGAAAAACAACCAAATCCCCAAGTCTTTTTCATAATCCTGTCTTCTCTATCCTCCCCTCCCTCAACTCCCCTT	chr1:63685258-63685377
BA_j195992_028500	AATCCCCAAGTCTTTTTCATAATCCTGTCTTCTCTATCCTCCCCTCCCTCAACTCCCCTTCCCCCTTTTTTTGGAGACAGAGTCTGTGTCACCCAGGCTAGAGTGCAGTGGCATACTCAC	chr1:63685318-63685437
BA_j195992_028501	AGGCGTGAGTGACCAAGCCCAGCCCTCTCAATCACCTTGATTAGGAGAGTCCTCTAAAGTCCTAAACACAACCACTTCCTTGCTGGGTGATATTGGGAAGTTACATAATCTCTGAGAGTC	chr1:63685645-63685764
BA_j195992_028502	CCTAAACACAACCACTTCCTTGCTGGGTGATATTGGGAAGTTACATAATCTCTGAGAGTCTATAAATCTGAAAATTCTGAGATTCTGGTATTGTTTCCTCATGCCAAAAGTGAAGATAAT	chr1:63685705-63685824
BA_j195992_028503	TATAAATCTGAAAATTCTGAGATTCTGGTATTGTTTCCTCATGCCAAAAGTGAAGATAATATCTGTCTTGGTTTCCTCATTGGATTAGTATGACAACAAAACATCTCAACAGCAAGAAAA	chr1:63685765-63685884
BA_j195992_028504	ATCTGTCTTGGTTTCCTCATTGGATTAGTATGACAACAAAACATCTCAACAGCAAGAAAAAAAAATCCAATCAAAAAATGGGCAAATGATCTGAACAGATATTTATCAAAAGAAGATATA	chr1:63685825-63685944
BA_j195992_028505	AAAAATCCAATCAAAAAATGGGCAAATGATCTGAACAGATATTTATCAAAAGAAGATATACAAATGTCCAACAAATATATGAAAAAACAGTCAATATCACTAATCATCAGAGAAATGTAA	chr1:63685885-63686004
BA_j195992_028506	TATCAAAAGAAGATATACAAATGTCCAACAAATATATGAAAAAACAGTCAATATCACTAATCATCAGAGAAATGTAAATCAAAACCACAGTGAGATATTTAGAGACTCATTCCAATTTCA	chr1:63685928-63686047
BA_j195992_028507	TCATCAGAGAAATGTAAATCAAAACCACAGTGAGATATTTAGAGACTCATTCCAATTTCAACCACAATGAGATATCATCTTACCAAATTAGATAGCTACTATCAAAAAGACAAAAAAAGT	chr1:63685988-63686107
BA_j195992_028508	ACCACAATGAGATATCATCTTACCAAATTAGATAGCTACTATCAAAAAGACAAAAAAAGTAAAAAACAACAACAACAAAACAAGTGCTGGCAAGGATGTAGAGAAAAGGAAACTCTTATA	chr1:63686048-63686167
BA_j195992_028509	GTATAGCCACTATAGAGAACAGTATGGAGATTTCTAAAAAAAAAAAAAAAAAAAAGCTACAAATAAAACTACCATATGATCCAGCAATCCCACTACTGAGCATTTATCAAAAGGAAAGGA	chr1:63686192-63686311
BA_j195992_028510	GCCAAGATGTGGAATCAACCTAGGTGTCCAACAACAGATGAATAAAGAAAATACAGTATATATACACAATGGAATATTATTCAGCTATAAAAAAGAATGAGGCCGGGCATTATGGCTCAC	chr1:63686371-63686490
BA_j195992_028511	TTGATCTGGGAGGCAGAGGTTGTAGTGAGCCAAGATTGTGTCACTGCACTCCAGCCTAGGTGACAGAGGGATTCTGTCTCTAAATAAATAAATAAGAATGGAATCCTGCCATTCTCAGCA	chr1:63686670-63686789
BA_j195992_028512	TGACAGAGGGATTCTGTCTCTAAATAAATAAATAAGAATGGAATCCTGCCATTCTCAGCAATATGGATGGAAGTGGAGGACATTATGTTAAGTGAAATACACCAGGCACAGGTTTAAACA	chr1:63686730-63686849
BA_j195992_028513	ATATGGATGGAAGTGGAGGACATTATGTTAAGTGAAATACACCAGGCACAGGTTTAAACACTTCATGTTCCCTCTTATATGAGGAAGCTGGAGAAAGTTGATTTCATAGATGTAAAATGT	chr1:63686790-63686909
BA_j195992_028514	CTTCATGTTCCCTCTTATATGAGGAAGCTGGAGAAAGTTGATTTCATAGATGTAAAATGTACCGTAGATGTTACTAGAGGCTAGGAAAGGTAGGGGAAAGGAGACGATTGGGAGAAACTT	chr1:63686850-63686969
BA_j195992_028515	ACCGTAGATGTTACTAGAGGCTAGGAAAGGTAGGGGAAAGGAGACGATTGGGAGAAACTTGTTAAAAGATACAAAATTATACCTAGATGAGAGGAAAAAGTTATAGTGTTCTATACCACT	chr1:63686910-63687029
BA_j195992_028516	GTTAAAAGATACAAAATTATACCTAGATGAGAGGAAAAAGTTATAGTGTTCTATACCACTGTAGGATGACTATGGCTGACAATAATATATATTTTCAAATAGCTAAAAGAGACGATATTG	chr1:63686970-63687089
BA_j195992_028517	GTAGGATGACTATGGCTGACAATAATATATATTTTCAAATAGCTAAAAGAGACGATATTGAATGTTCCCAACACAAAGAAATGATAAACATTTGAGAATATGGATATGCTAATTACCCTT	chr1:63687030-63687149
BA_j195992_028518	AATGTTCCCAACACAAAGAAATGATAAACATTTGAGAATATGGATATGCTAATTACCCTTATCTGATCACTCTACATTGTATGTATCAAAACATCACTATATACCCCATAAATATGTACA	chr1:63687090-63687209
BA_j195992_028519	ATCTGATCACTCTACATTGTATGTATCAAAACATCACTATATACCCCATAAATATGTACAATCATCATGTGTCAGTTAAAAAAAATCAAAAGAGATCATGTAAGCTATAAAGGACCCCAT	chr1:63687150-63687269
BA_j195992_028520	ATCATCATGTGTCAGTTAAAAAAAATCAAAAGAGATCATGTAAGCTATAAAGGACCCCATAGTTGAGTAGACTCAACACTCAAGCTGGTATTTTTGAACACCTACTGTATGCTAGGCACT	chr1:63687210-63687329
BA_j195992_028521	AGTTGAGTAGACTCAACACTCAAGCTGGTATTTTTGAACACCTACTGTATGCTAGGCACTAGGCTAAGTATCGTGCTTAAAAAGAGAGGTTAGTAAGTCCCTCTGTGACAGTCACCACAG	chr1:63687270-63687389
BA_j195992_028522	AGGCTAAGTATCGTGCTTAAAAAGAGAGGTTAGTAAGTCCCTCTGTGACAGTCACCACAGAAATCCCTAGAAGTTTATGCTTTTTCCACTTCATCCCTATCCCACTTCTCTGTTTGTGAT	chr1:63687330-63687449
BA_j195992_028523	AAATCCCTAGAAGTTTATGCTTTTTCCACTTCATCCCTATCCCACTTCTCTGTTTGTGATCATTAATTATGATTACTTATATGCTGTCTTGTACTTTGAAATATAGGAATACTGGGAACT	chr1:63687390-63687509
BA_j195992_028524	CATTAATTATGATTACTTATATGCTGTCTTGTACTTTGAAATATAGGAATACTGGGAACTACACAGCGCAGAAAGAAGTGGCCACAGCAGGATAAAGTAGAACTTAGACTCTGAACAAGA	chr1:63687450-63687569
BA_j195992_028525	ACACAGCGCAGAAAGAAGTGGCCACAGCAGGATAAAGTAGAACTTAGACTCTGAACAAGAGATTTGGCAAAAGTCTAAACATAGAGGAAAGCTGTGCGATGGGGTATCTGAGACTATTCC	chr1:63687510-63687629
BA_j195992_028526	GATTTGGCAAAAGTCTAAACATAGAGGAAAGCTGTGCGATGGGGTATCTGAGACTATTCCCAGGCTAAATGACTGAGGGCAAAAACGGTTGAGGGCAAAAATGGTTGAGGAGGGGTGCCA	chr1:63687570-63687689
BA_j195992_028527	ATTGTAAATTTGATAAACAGCATTTTTTCCTGAATAAAATTACCTAGGAGATATGAATTGGTTGGCAGAAAAGAACATGGGAAAGGTAGGGGATGGTAGTATTATAGCTACAAAACATTT	chr1:63688046-63688165
BA_j195992_028528	GTTGGCAGAAAAGAACATGGGAAAGGTAGGGGATGGTAGTATTATAGCTACAAAACATTTTGGGATCATGATAGGGGTATGTCCAGCATGCTGAAAGCAATCATATTTCATGCTTGGCTA	chr1:63688106-63688225
BA_j195992_028529	TGGGATCATGATAGGGGTATGTCCAGCATGCTGAAAGCAATCATATTTCATGCTTGGCTAGAAAAATAGAAGTCCTGTTCTTGCCCTCTTCATCACAATCCACATGTAACTATCCATCAT	chr1:63688166-63688285
BA_j195992_028530	GAAAAATAGAAGTCCTGTTCTTGCCCTCTTCATCACAATCCACATGTAACTATCCATCATCCCTTTTCCCTCTCTATTCATAATTACACTCCTCTTTGGGGTCCAAAGCAAAGTCCTCCA	chr1:63688226-63688345
BA_j195992_028531	CCCTTTTCCCTCTCTATTCATAATTACACTCCTCTTTGGGGTCCAAAGCAAAGTCCTCCAGATAGCCTGTTGATACAAGGAACTATGTATTCAATATTTTCCATGTAGAGGTAGTCTATT	chr1:63688286-63688405
BA_j195992_028532	GATAGCCTGTTGATACAAGGAACTATGTATTCAATATTTTCCATGTAGAGGTAGTCTATTTGCTGGGATGCCCTTATATGATGTCATAAGACAGGCATAGGGGACCAGGTATGCTCTCAT	chr1:63688346-63688465
BA_j195992_028533	TGCTGGGATGCCCTTATATGATGTCATAAGACAGGCATAGGGGACCAGGTATGCTCTCATTTTCATAATTCTGGATTTCATAATGTTATTCACTATTGAAGAGAGTATGTGTTATTCACA	chr1:63688406-63688525
BA_j195992_028534	TTTCATAATTCTGGATTTCATAATGTTATTCACTATTGAAGAGAGTATGTGTTATTCACACACATTCAATTATGCATTACTCTTGAAAGGTTCTTGTTCACTTGGGTTTATTGATTAACC	chr1:63688466-63688585
BA_j195992_028535	CACATTCAATTATGCATTACTCTTGAAAGGTTCTTGTTCACTTGGGTTTATTGATTAACCTCTTAAAAGGAAAGCATAAAAATTTCTCCCTTTTAAAAATAGTTTTACTCAGTAGGTTCC	chr1:63688526-63688645
BA_j195992_028536	TCTTAAAAGGAAAGCATAAAAATTTCTCCCTTTTAAAAATAGTTTTACTCAGTAGGTTCCCTTGACTTTGATAAGAAGAGCTCAAGATTTAATACTTTAAGGAGCCTCCAAAACCATGGC	chr1:63688586-63688705
BA_j195992_028537	CTTGACTTTGATAAGAAGAGCTCAAGATTTAATACTTTAAGGAGCCTCCAAAACCATGGCAAACTTTTCCCCAAAAAAACTAGAACTAAAATAAAGTCTCTATCAGATCTCTGAATATAC	chr1:63688646-63688765
BA_j195992_028538	AAACTTTTCCCCAAAAAAACTAGAACTAAAATAAAGTCTCTATCAGATCTCTGAATATACTGATTTTTTAAAAAGATTTCTGAGAAGAATCTTCCATCATTTTCAAAAGAAATGGAGCCT	chr1:63688706-63688825
BA_j195992_028539	TGATTTTTTAAAAAGATTTCTGAGAAGAATCTTCCATCATTTTCAAAAGAAATGGAGCCTTTCTCTTCCTCTGTTGATGTGTGTTTTTCTGAAGTACAGCTTGCTTTCTATAATGTAATT	chr1:63688766-63688885
BA_j195992_028540	TTCTCTTCCTCTGTTGATGTGTGTTTTTCTGAAGTACAGCTTGCTTTCTATAATGTAATTTCTTGCATTCCTATAAAACCAACGTAAAACAGTAGTATGAAAACAACCTAAAAACAATGG	chr1:63688826-63688945
BA_j195992_028541	TCTTGCATTCCTATAAAACCAACGTAAAACAGTAGTATGAAAACAACCTAAAAACAATGGTGTAAATGAGAAATAAAAGAGGGTTTAATCAGCTACAGAGTTTCAGGTTTCTAGCAACAA	chr1:63688886-63689005
BA_j195992_028542	TGTAAATGAGAAATAAAAGAGGGTTTAATCAGCTACAGAGTTTCAGGTTTCTAGCAACAAGGAAGAATAAGGGGAGTTATAATGCATAAATATATTTTACTCTTGAAAGTTAAAAATATA	chr1:63688946-63689065
BA_j195992_028543	GGAAGAATAAGGGGAGTTATAATGCATAAATATATTTTACTCTTGAAAGTTAAAAATATACTAGTCAAATCCCCTTTAAGCAAATTCTAAACAGCATATAAGATTATATCAAAATCAGTG	chr1:63689006-63689125
BA_j195992_028544	CTAGTCAAATCCCCTTTAAGCAAATTCTAAACAGCATATAAGATTATATCAAAATCAGTGAGACTTTAGATTCATTGTTATCAAATGAGAAACAAAACAAAAAAAGTTAATAACTTGGTA	chr1:63689066-63689185
BA_j195992_028545	AGACTTTAGATTCATTGTTATCAAATGAGAAACAAAACAAAAAAAGTTAATAACTTGGTATTTTAAAAAGCACAGAATCCAAATAAACAGTAGCACAGTTCATATTTGCAAGGAAGAATC	chr1:63689126-63689245
BA_j195992_028546	TTTTAAAAAGCACAGAATCCAAATAAACAGTAGCACAGTTCATATTTGCAAGGAAGAATCGGAAGAATACGTTGCCAAATCAACAGCCAGCCACTCAAAACAAACATGCATGTGTTCCCA	chr1:63689186-63689305
BA_j195992_028547	GGAAGAATACGTTGCCAAATCAACAGCCAGCCACTCAAAACAAACATGCATGTGTTCCCAATGCTGCATGAATAATAACCTTTCTCCTGTAACGGATGTATAACCAACAGCTGCATGTAA	chr1:63689246-63689365
BA_j195992_028548	ATGCTGCATGAATAATAACCTTTCTCCTGTAACGGATGTATAACCAACAGCTGCATGTAATACAAATCATGTTCTCTAATTACTCTATCTCCATATATCCTATTTATATTGAGAAAATTC	chr1:63689306-63689425
BA_j195992_028549	TACAAATCATGTTCTCTAATTACTCTATCTCCATATATCCTATTTATATTGAGAAAATTCTCACCGTAAGAGAAATGTCTATTCATTACACCTGCTGTTCTCTATACAGAATTCAACTGG	chr1:63689366-63689485
BA_j195992_028550	TCACCGTAAGAGAAATGTCTATTCATTACACCTGCTGTTCTCTATACAGAATTCAACTGGGAAACTCCATCACACCAAAACTATCATTTATCTTTGCCCTTCAAGAAACTTTAAATATAA	chr1:63689426-63689545
BA_j195992_028551	GAAACTCCATCACACCAAAACTATCATTTATCTTTGCCCTTCAAGAAACTTTAAATATAAGGAATAGGTGTAGTGGTCATTAGAAATCTGGCTTTATCAATCATTTACTGGCTATATGAC	chr1:63689486-63689605
BA_j195992_028552	GGAATAGGTGTAGTGGTCATTAGAAATCTGGCTTTATCAATCATTTACTGGCTATATGACCATGAGAAATACACTGAATCTCCCTGAGTCTTGGTTTCCTCATCTATTCTATGAGGATAG	chr1:63689546-63689665
BA_j195992_028553	CATGAGAAATACACTGAATCTCCCTGAGTCTTGGTTTCCTCATCTATTCTATGAGGATAGTGATACTCCCTTAGGGTAGTTGTAAGAATTAATTAACATGCAGTTAAACCTCTAAAAACA	chr1:63689606-63689725
BA_j195992_028554	TGATACTCCCTTAGGGTAGTTGTAAGAATTAATTAACATGCAGTTAAACCTCTAAAAACAAATACTATGAGTTCAACGAATGGTAGCTATTAGACAAGTGATTTCATAAATTAAAAGCTA	chr1:63689666-63689785
BA_j195992_028555	AATACTATGAGTTCAACGAATGGTAGCTATTAGACAAGTGATTTCATAAATTAAAAGCTAGGTCATCCAAAGTAAAAAAGAGAGAAAACACAAATAAAAAACTAAAATCAGAAGTTAAAG	chr1:63689726-63689845
BA_j195992_028556	GGTCATCCAAAGTAAAAAAGAGAGAAAACACAAATAAAAAACTAAAATCAGAAGTTAAAGTGGAGCCACTATTGACCTTACAGAAATAAAAAGAATTATAAAAGAATACTGTGAACAAGT	chr1:63689786-63689905
BA_j195992_028557	TGGAGCCACTATTGACCTTACAGAAATAAAAAGAATTATAAAAGAATACTGTGAACAAGTAACTATACACCAACAAATTAGATAACCAAGATGAAATGGGCAAATTCCTAGAAACACACA	chr1:63689846-63689965
BA_j195992_028558	AACTATACACCAACAAATTAGATAACCAAGATGAAATGGGCAAATTCCTAGAAACACACAAATGACCTAAACTGACTTAAAAAGAAACAGAAAATCTCAACACACTTATAACGAATAAAG	chr1:63689906-63690025
BA_j195992_028559	GCACTTTGGGAGGCCAAGGTGGGAGGATCACTTGAGCTCAGGATTCGAGACCAGCCTGGGCAACACAGTAAGACCCTGTCGCTACAAAAAAAGGAAAAAAGAAAAGAAAAGAGAAAGAAA	chr1:63690086-63690205
BA_j195992_028560	CAACACAGTAAGACCCTGTCGCTACAAAAAAAGGAAAAAAGAAAAGAAAAGAGAAAGAAAGGAAGGGAAAAAAGGAAATGAAGAAAGAAAAGAGAAAGAGAATAATTAAGGAGGGCTGGG	chr1:63690146-63690265
BA_j195992_028561	GGAAGGGAAAAAAGGAAATGAAGAAAGAAAAGAGAAAGAGAATAATTAAGGAGGGCTGGGTGTGGTGGCTCACAGCTGTAATTCCAGCACTTTGGAAGGCTGAGGCGAGTGGATCAACTA	chr1:63690206-63690325
BA_j195992_028562	CTTGAACCCGGGAGGCAGAGGTTGCGGTGAGCTGAGATTGCACCACTGCACTCCCACCTGGGTGACACAGTGAGACTTTGTCTCAATAGAAATAAAAATAAAGAATAATTAAGGAAAAAA	chr1:63690457-63690576
BA_j195992_028563	GGTGACACAGTGAGACTTTGTCTCAATAGAAATAAAAATAAAGAATAATTAAGGAAAAAAAAAAAGACCTCCCAACAAAAATACACTCCAGGACCAGTTGGCTTCACTGGTGAATTCTAC	chr1:63690517-63690636
BA_j195992_028564	AAAAAGACCTCCCAACAAAAATACACTCCAGGACCAGTTGGCTTCACTGGTGAATTCTACCAAACATTTAAAGAATTAACAACAATCAATCATTGTCAAGCTGCTCCAATAAATAGAAGA	chr1:63690577-63690696
BA_j195992_028565	CAAACATTTAAAGAATTAACAACAATCAATCATTGTCAAGCTGCTCCAATAAATAGAAGAGGAATGAACATTTCCCAAATCATTCTATGAAAACAGAATTACCCTGATATCAAAGCCAGA	chr1:63690637-63690756
BA_j195992_028566	GTGCCATTGCACTTCACCCTGGGTGACAGAGCAAGACTCTGTCTAAATAAATAAATAGACATCACAAGAAAAGAAAATCTTAAACGAATATCCAAAATCCTCAGCAAAATACTAGAAAAA	chr1:63691010-63691129
BA_j195992_028567	ATCACAAGAAAAGAAAATCTTAAACGAATATCCAAAATCCTCAGCAAAATACTAGAAAAATCAAATGATGTAATATATCACATCTATAGAATGAAGGGGAGACAACACAAAGATCATATT	chr1:63691070-63691189
BA_j195992_028568	TCAAATGATGTAATATATCACATCTATAGAATGAAGGGGAGACAACACAAAGATCATATTGATTGATGCAGAAAAGGCATTTGACAAAATCCGACACTCTTTCCTGAGAAAGACACAAAG	chr1:63691130-63691249
BA_j195992_028569	GATTGATGCAGAAAAGGCATTTGACAAAATCCGACACTCTTTCCTGAGAAAGACACAAAGAAAACTAGGAATAAAAGAGAAATTCTTCAACAAGTTAGTGATTTATAAAAAACCCAACAG	chr1:63691190-63691309
BA_j195992_028570	AAAACTAGGAATAAAAGAGAAATTCTTCAACAAGTTAGTGATTTATAAAAAACCCAACAGCTAACATACTCAGTGCCAAAAAACTGTAATATTTTCCCCAATATTAGGAACAAGACAAGA	chr1:63691250-63691369
BA_j195992_028571	CTAACATACTCAGTGCCAAAAAACTGTAATATTTTCCCCAATATTAGGAACAAGACAAGAATGCCAGGTTTCACTACAGCTATTCAACACTGAACTGGAAGTTCTAGCCAGAGCAATTAG	chr1:63691310-63691429
BA_j195992_028572	ATGCCAGGTTTCACTACAGCTATTCAACACTGAACTGGAAGTTCTAGCCAGAGCAATTAGACCAGAAAAGAAAAAAAAATGGGGAAAATTGCAAATTTTATGCTATATGTATTTTTCTCT	chr1:63691370-63691489
BA_j195992_028573	ACCAGAAAAGAAAAAAAAATGGGGAAAATTGCAAATTTTATGCTATATGTATTTTTCTCTAATAAAAAAATTTATTTTATTTTATTTATTTATTTATTTATTTTTGAGACACAATCTTGC	chr1:63691430-63691549
BA_j195992_028574	TAGTAGAGATGGGGTTTCACCGTGGTACCCAGGATGGTCTCGATCTCCTAACCACCTGCCTCGGCCTCCCAAAGTGCTGGAATTACAGGCGTGAGCCACGGTGCCCAGCCAAATTTTAAT	chr1:63691696-63691815
BA_j195992_028575	CTCCTAACCACCTGCCTCGGCCTCCCAAAGTGCTGGAATTACAGGCGTGAGCCACGGTGCCCAGCCAAATTTTAATTATTTTTATTAACATCTCATATCCTCCGTGCCCTACCCCAGCCA	chr1:63691740-63691859
BA_j195992_028576	CCAGCCAAATTTTAATTATTTTTATTAACATCTCATATCCTCCGTGCCCTACCCCAGCCAAAAAAAAAGCTGGGCCATCTACAATACAGGCTGTCATAGCGTTATTTGCTTACTCTTTAA	chr1:63691800-63691919
BA_j195992_028577	AAAAAAAAGCTGGGCCATCTACAATACAGGCTGTCATAGCGTTATTTGCTTACTCTTTAACATTTATCTGAGCTCATAAAGGCTGAGGTAGAATTTGAAAAGGGTATAAGCAACAGTGGA	chr1:63691860-63691979
BA_j195992_028578	CATTTATCTGAGCTCATAAAGGCTGAGGTAGAATTTGAAAAGGGTATAAGCAACAGTGGAAGAGAAATTAACCTTATTTACAAACTGAATGTTTGTGTACCCCCAAAATGTATATGTTGA	chr1:63691920-63692039
BA_j195992_028579	AGAGAAATTAACCTTATTTACAAACTGAATGTTTGTGTACCCCCAAAATGTATATGTTGAAATCCTAACTCCCAATGTGATAGTATTAGGAAGTGGGGGCCTTTGGGAGGTGATTAGATC	chr1:63691980-63692099
BA_j195992_028580	AATCCTAACTCCCAATGTGATAGTATTAGGAAGTGGGGGCCTTTGGGAGGTGATTAGATCATGAGGGCAGAGCCCTGGTGAATAGGATTAGTGACATTTTGAAAGAAACAGAGCTTCCTC	chr1:63692040-63692159
BA_j195992_028581	ATGAGGGCAGAGCCCTGGTGAATAGGATTAGTGACATTTTGAAAGAAACAGAGCTTCCTCACCCCTTCTGCCATGTGATGTCACAAGAAGTTGATGGTCTGCAACCTGGAAGTGGGCTCT	chr1:63692100-63692219
BA_j195992_028582	ACCCCTTCTGCCATGTGATGTCACAAGAAGTTGATGGTCTGCAACCTGGAAGTGGGCTCTCACCAGAATTTGACTATGCTGGCATTCATTCTCAGACTTTCAGTCTTGAAGTTGCATTTC	chr1:63692160-63692279
BA_j195992_028583	CACCAGAATTTGACTATGCTGGCATTCATTCTCAGACTTTCAGTCTTGAAGTTGCATTTCCAGAGCAAGCACATTGTTTTTAATTAGAATGCATTTATTGGGGGTGGGGGCCAGGGGTTG	chr1:63692220-63692339
BA_j195992_028584	CAGAGCAAGCACATTGTTTTTAATTAGAATGCATTTATTGGGGGTGGGGGCCAGGGGTTGTCTTGTAGAAGTTATAAAGAAAGGGCTTTAATGTCACTACAGGCAACTCTTTTGGTATTG	chr1:63692280-63692399
BA_j195992_028585	TCTTGTAGAAGTTATAAAGAAAGGGCTTTAATGTCACTACAGGCAACTCTTTTGGTATTGCCACTGAAATTGCTCAAAATATTGTCAAATGGCTTATTTTAAAACTGTTATCATTCTCGC	chr1:63692340-63692459
BA_j195992_028586	CCACTGAAATTGCTCAAAATATTGTCAAATGGCTTATTTTAAAACTGTTATCATTCTCGCAGAAATCCTGGCATTTTCACTGCCAGTACCCTGTAAAGTCACTTGCTTTATATGGAAAAC	chr1:63692400-63692519
BA_j195992_028587	AGAAATCCTGGCATTTTCACTGCCAGTACCCTGTAAAGTCACTTGCTTTATATGGAAAACACAATTCAATTCAGAATTCATTATGTACTTACTATGTACAAAGTACAAGGTGAGATTTGG	chr1:63692460-63692579
BA_j195992_028588	ACAATTCAATTCAGAATTCATTATGTACTTACTATGTACAAAGTACAAGGTGAGATTTGGGGGACAGAGAAATCTAAAAGTCCAATAATTCATGAAGATGTCAATTTTGCATCAGTGACT	chr1:63692520-63692639
BA_j195992_028589	GGGACAGAGAAATCTAAAAGTCCAATAATTCATGAAGATGTCAATTTTGCATCAGTGACTGTTATCTAGATTCTGGATTCTGTCATGGAGGGCTGTAATAGAAACTAATTTTCTAGGTTA	chr1:63692580-63692699
BA_j195992_028590	GTTATCTAGATTCTGGATTCTGTCATGGAGGGCTGTAATAGAAACTAATTTTCTAGGTTAAAATAACAAACAATCTTTTCACTCCCCAAAGGCGAAGTTAGACAGGAATGTCACTAAAAC	chr1:63692640-63692759
BA_j195992_028591	AAATAACAAACAATCTTTTCACTCCCCAAAGGCGAAGTTAGACAGGAATGTCACTAAAACTTAGGTATTTGTTCCATAATAATATAAAAGTTTTTTTTTTTCAAGAAAGCCTGGCCTTGT	chr1:63692700-63692819
BA_j195992_028592	TTAGGTATTTGTTCCATAATAATATAAAAGTTTTTTTTTTTCAAGAAAGCCTGGCCTTGTTCAGCACCAGCTTTATGATTTGGGTTTATTTGTGAGAAATGTATTCATTATCTATTGCTG	chr1:63692760-63692879
BA_j195992_028593	TCAGCACCAGCTTTATGATTTGGGTTTATTTGTGAGAAATGTATTCATTATCTATTGCTGCATAACAAATTATCCCAAAACTTGGTGACTTAAAACAATAATAATAATCATGTATTATCT	chr1:63692820-63692939
BA_j195992_028594	CATAACAAATTATCCCAAAACTTGGTGACTTAAAACAATAATAATAATCATGTATTATCTCTTCTTATCCCTCATAGTTTCTTTTCTTTTCTTTTTTTTTTTTTTTTGAGACAGAGTTTC	chr1:63692880-63692999
BA_j195992_028595	TCCCAAAGTGCTGGGATTACAGGCGTGAGCCACTGCGCCCAGCCATCTCTCATAGTTTCTACAGGTCAGAAATATAGACAGAGCACAGTGGAGACAGCATGTGCTATGTGATTCCTGCAG	chr1:63693255-63693374
BA_j195992_028596	ACAGGTCAGAAATATAGACAGAGCACAGTGGAGACAGCATGTGCTATGTGATTCCTGCAGCCTTAGCTAGAAGACTTGAAATTTGGAATTGTCTAAAAGTTCACTTACTCTCATTTGGTG	chr1:63693315-63693434
BA_j195992_028597	CCTTAGCTAGAAGACTTGAAATTTGGAATTGTCTAAAAGTTCACTTACTCTCATTTGGTGCTAGCTGTTGGCTGGGGGTCCAGCTGAGGCTGTCAGCCAAAACACCCATACATGCCATTT	chr1:63693375-63693494
BA_j195992_028598	CTAGCTGTTGGCTGGGGGTCCAGCTGAGGCTGTCAGCCAAAACACCCATACATGCCATTTCTTTGTGGTCTGGGCTTCCTCATTACATGGTAGTTGGGCTCCAACTGCAAGCATCCCCAG	chr1:63693435-63693554
BA_j195992_028599	CTTTGTGGTCTGGGCTTCCTCATTACATGGTAGTTGGGCTCCAACTGCAAGCATCCCCAGAGAGAGAGCCTTGTAAAAGCTGTCTTTTATGACTGGCCTCAGAAGTAATGCAACATCTCT	chr1:63693495-63693614
BA_j195992_028600	AGAGAGAGCCTTGTAAAAGCTGTCTTTTATGACTGGCCTCAGAAGTAATGCAACATCTCTGAAATGCAGCTTTTATTGACCAAGGCAGTTAAAAAATTCTGCACGGGTTTGGCTGGGCAT	chr1:63693555-63693674
BA_j195992_028601	TGGAGGTTGCAGTGAACTGAGATCGTGCCACTGTACTCCAGCCTGGCAATAGAGTAAGACTCCGTCTCAAAAAAAAAAAAAATTCTGCAGTAAGGGGAATATAGATATCACCTCTCAATG	chr1:63693876-63693995
BA_j195992_028602	TCCGTCTCAAAAAAAAAAAAAATTCTGCAGTAAGGGGAATATAGATATCACCTCTCAATGAAAACATGTCAGCATCATATAGTAGAAGAACATGTGGAATAGGGAATGTATTGCTGCCAC	chr1:63693936-63694055
BA_j195992_028603	AAAACATGTCAGCATCATATAGTAGAAGAACATGTGGAATAGGGAATGTATTGCTGCCACCACCTTTGGAAACTATAATATGCCACAGCAAGGAGAAAGATATCGAGTGTTTCCTGCTGC	chr1:63693996-63694115
BA_j195992_028604	CACCTTTGGAAACTATAATATGCCACAGCAAGGAGAAAGATATCGAGTGTTTCCTGCTGCCAAAAGCTTTAATTTACTCTATCCGCCTCTTCTAAACTTGTTGTTAATTGGGGCTGACAT	chr1:63694056-63694175
BA_j195992_028605	CAAAAGCTTTAATTTACTCTATCCGCCTCTTCTAAACTTGTTGTTAATTGGGGCTGACATTCACTTGCAGTCTTGTGTAAGGCACTTTCTTTAAAGAATTTTATTTAACTATTTTTAAGT	chr1:63694116-63694235
BA_j195992_028606	TCACTTGCAGTCTTGTGTAAGGCACTTTCTTTAAAGAATTTTATTTAACTATTTTTAAGTAAAAGGGAAAGACTGATTTGGTAAGAAGACAGGTGACATGGCAAGATTTAGTTAGATCCA	chr1:63694176-63694295
BA_j195992_028607	AAAAGGGAAAGACTGATTTGGTAAGAAGACAGGTGACATGGCAAGATTTAGTTAGATCCATCTTGGCTAAAGTTACCCCTGAGATTGATAGGTGAATTAGTTAGTTGGTCTGTTGGTTAA	chr1:63694236-63694355
BA_j195992_028608	TCTTGGCTAAAGTTACCCCTGAGATTGATAGGTGAATTAGTTAGTTGGTCTGTTGGTTAATTCATACTTCACTTTCCTTCTACCATTAACTTGTGGTGGCCTATTCCTGCAATTTTAACT	chr1:63694296-63694415
BA_j195992_028609	TTCATACTTCACTTTCCTTCTACCATTAACTTGTGGTGGCCTATTCCTGCAATTTTAACTTTCATTGATGTTAGGTACCGCTCTCATCATGATTTCTCCCTGGTTCAATTGGATTTAAAT	chr1:63694356-63694475
BA_j195992_028610	TTCATTGATGTTAGGTACCGCTCTCATCATGATTTCTCCCTGGTTCAATTGGATTTAAATTCCCATGCCTATGGCCTTATCATGTCATTCTCAAGGCCTAAGATATTACTATCATAATTG	chr1:63694416-63694535
BA_j195992_028611	TCCCATGCCTATGGCCTTATCATGTCATTCTCAAGGCCTAAGATATTACTATCATAATTGTCAAGCTGTTTTGTTGCAAAGAATAGATATTTATTATAAGATTTGAAAAGGGCAATTTTC	chr1:63694476-63694595
BA_j195992_028612	TCAAGCTGTTTTGTTGCAAAGAATAGATATTTATTATAAGATTTGAAAAGGGCAATTTTCCCGATCCACATATTGATAGAGCTAGAATTCACGGAAGCAAGATTTAGAAATGAAGCTTTA	chr1:63694536-63694655
BA_j195992_028613	CCGATCCACATATTGATAGAGCTAGAATTCACGGAAGCAAGATTTAGAAATGAAGCTTTAAAAATAATTGAAACTTTGTTCTCTCTCTTAGATCCCCCATGGTGTTTCTCACCTCTGCTG	chr1:63694596-63694715
BA_j195992_028614	AAAATAATTGAAACTTTGTTCTCTCTCTTAGATCCCCCATGGTGTTTCTCACCTCTGCTGCTTCTATTTTCCTGTCTCTGTTTGTCCTCTTGGTTCCCCTCTGCCCCTCTCTTGTCCTTC	chr1:63694656-63694775
BA_j195992_028615	CTTCTATTTTCCTGTCTCTGTTTGTCCTCTTGGTTCCCCTCTGCCCCTCTCTTGTCCTTCCCTACCCTCCGTTTTTCCCCTCTTCTTTCCATCCCTCCCCCATCCACTCTTCTTACTAAT	chr1:63694716-63694835
BA_j195992_028616	CCTACCCTCCGTTTTTCCCCTCTTCTTTCCATCCCTCCCCCATCCACTCTTCTTACTAATTTTCTCTTAAGAAGCTTCTTCTAGATGCACGAATCCTGCATGACTACCAGCCTCAGGTCT	chr1:63694776-63694895
BA_j195992_028617	TTTCTCTTAAGAAGCTTCTTCTAGATGCACGAATCCTGCATGACTACCAGCCTCAGGTCTTTATCACAAAAGTCCAGCACACCAATGGAATATGATCTCTGTCTCTCTCCTAGGACAAAT	chr1:63694836-63694955
BA_j195992_028618	TTATCACAAAAGTCCAGCACACCAATGGAATATGATCTCTGTCTCTCTCCTAGGACAAATTCTTGAGAGAGAATCTGAGTGGTCACCTTACCCCCACTAATCAGCAGTGGCCAGAAAAAG	chr1:63694896-63695015
BA_j195992_028619	TCTTGAGAGAGAATCTGAGTGGTCACCTTACCCCCACTAATCAGCAGTGGCCAGAAAAAGTAGTGTCATGTGATTAAAATATGGCCACTAAGGGCAGGTCCCCCAACCATTATGCTACAC	chr1:63694956-63695075
BA_j195992_028620	TAGTGTCATGTGATTAAAATATGGCCACTAAGGGCAGGTCCCCCAACCATTATGCTACACCAGTTTCTTTCCTTCTTTCACACAGGTTGCTGGAAACTATTGGAAAATCCCTCAACCGTG	chr1:63695016-63695135
BA_j195992_028621	CAGTTTCTTTCCTTCTTTCACACAGGTTGCTGGAAACTATTGGAAAATCCCTCAACCGTGAATAGGAGTGCTATGACTCCCCCCTCTGGTTAGTATGCTTTCTCCCTTGTTCTCTTACTC	chr1:63695076-63695195
BA_j195992_028622	AATAGGAGTGCTATGACTCCCCCCTCTGGTTAGTATGCTTTCTCCCTTGTTCTCTTACTCTCCCACACTCTCTCCTTTCCTTCACAATAGTTTCACTAAAAAATTTTCTACACTTGGCCG	chr1:63695136-63695255
BA_j195992_028623	TCCCACACTCTCTCCTTTCCTTCACAATAGTTTCACTAAAAAATTTTCTACACTTGGCCGGGCATGGTGGTTCATGCCTGTACCCGAGCACTTTGGTAGTCCGAGGCTGATGGATCACTT	chr1:63695196-63695315
BA_j195992_028624	GTCTCAAAATAAATAAATAAATAAATAAATAAATAAATAAAAATTAGCTACGCTCAATGTTTTCAATTCTTCCTCACCTATTCATTAAACAAAAACAGCAACTGAAGCATCTGACCTTAG	chr1:63695524-63695643
BA_j195992_028625	TTTCAATTCTTCCTCACCTATTCATTAAACAAAAACAGCAACTGAAGCATCTGACCTTAGCATTTTGCTGAGATTGCCCTTGCCACTCCATACTTGTTGCCGATTCAAAAGGACATGTCA	chr1:63695584-63695703
BA_j195992_028626	CATTTTGCTGAGATTGCCCTTGCCACTCCATACTTGTTGCCGATTCAAAAGGACATGTCATGGTCCTTATCTTACTAGATGTCACTGAGGCAATGGACTCAATAAGCCACTCCCTTCTTT	chr1:63695644-63695763
BA_j195992_028627	TGGTCCTTATCTTACTAGATGTCACTGAGGCAATGGACTCAATAAGCCACTCCCTTCTTTGTCATTTCTACTGTTTTTTTTCTCTTAACAAATCTATTTAGAGGTTTTCCTAACCATCTT	chr1:63695704-63695823
BA_j195992_028628	GTCATTTCTACTGTTTTTTTTCTCTTAACAAATCTATTTAGAGGTTTTCCTAACCATCTTTTAGTTTGTGGGATTTGTCTCTATTTTTCTTTTCTATTTAATTAAATTATCTTCTTACCT	chr1:63695764-63695883
BA_j195992_028629	TTAGTTTGTGGGATTTGTCTCTATTTTTCTTTTCTATTTAATTAAATTATCTTCTTACCTTTATCATTTCTTCCTTTTCCTTTTGAGGGTTTATTTTGATTCTAATTTCTTGAGCTAATC	chr1:63695824-63695943
BA_j195992_028630	TTATCATTTCTTCCTTTTCCTTTTGAGGGTTTATTTTGATTCTAATTTCTTGAGCTAATCTTTATTTCAATAAATTTTTTACAAAAATTTTTCTATCATGGTAAAATTACCATTTTAACT	chr1:63695884-63696003
BA_j195992_028631	TTTATTTCAATAAATTTTTTACAAAAATTTTTCTATCATGGTAAAATTACCATTTTAACTATTTTAAGGATACAGTTTGTGGCATTAAGTACATTTACATTATATAACCATCACCACCAT	chr1:63695944-63696063
BA_j195992_028632	ATTTTAAGGATACAGTTTGTGGCATTAAGTACATTTACATTATATAACCATCACCACCATCCATCTCCAGAATTTTTTGCATCTTCCCAAACTGAAACTCTGTACCCACTAAACAATAAC	chr1:63696004-63696123
BA_j195992_028633	CCATCTCCAGAATTTTTTGCATCTTCCCAAACTGAAACTCTGTACCCACTAAACAATAACTCTTCATTCCCCCCCACCTCTAGCCCCTAGCAACCACCATACTACTTTCTGTCTCTAGTT	chr1:63696064-63696183
BA_j195992_028634	TCTTCATTCCCCCCCACCTCTAGCCCCTAGCAACCACCATACTACTTTCTGTCTCTAGTTCACTAATTTTTAATATTTCTTATTTACTAATACATGAATTTAAGCTACACTGCATTTTCC	chr1:63696124-63696243
BA_j195992_028635	CACTAATTTTTAATATTTCTTATTTACTAATACATGAATTTAAGCTACACTGCATTTTCCTCTAAGTATGCTTCTGCTGCTCTGTGTTTTGATATGTAGTGTTTTCACTGGTATTCAGTT	chr1:63696184-63696303
BA_j195992_028636	TCTAAGTATGCTTCTGCTGCTCTGTGTTTTGATATGTAGTGTTTTCACTGGTATTCAGTTCTAAATATTCCATAGTTCCCATTGCACTTTCTTCTTAGATCTATGAATTTGAAAGTACAA	chr1:63696244-63696363
BA_j195992_028637	CTAAATATTCCATAGTTCCCATTGCACTTTCTTCTTAGATCTATGAATTTGAAAGTACAAGTATGTTTTTTAGATTCTAAAATGTAAGGGCTTTTAAACTCTCTTTTGATATTCACTTTT	chr1:63696304-63696423
BA_j195992_028638	GTATGTTTTTTAGATTCTAAAATGTAAGGGCTTTTAAACTCTCTTTTGATATTCACTTTTTATTATCTTATAACTGGAATGCATGTTCTGTCTGGGTTTGGTTCTTAAGAATACGTTAAA	chr1:63696364-63696483
BA_j195992_028639	TATTATCTTATAACTGGAATGCATGTTCTGTCTGGGTTTGGTTCTTAAGAATACGTTAAACTTCCTTCTGGCCCAGTATGAGTCAATTTTTTAAAATATTACATGGATGACTGGAAACAA	chr1:63696424-63696543
BA_j195992_028640	CTTCCTTCTGGCCCAGTATGAGTCAATTTTTTAAAATATTACATGGATGACTGGAAACAATGTGAAATGTATCAGAACACTCTATTAATAGTGACTTAAGCAATAATGACCTTCATCTTA	chr1:63696484-63696603
BA_j195992_028641	TGTGAAATGTATCAGAACACTCTATTAATAGTGACTTAAGCAATAATGACCTTCATCTTACATAACTAGAAGCTGGAGGTTGGGTGCTCCAGAGTCGAAAGCTTAGAGCAGTAGCTCAAT	chr1:63696544-63696663
BA_j195992_028642	CATAACTAGAAGCTGGAGGTTGGGTGCTCCAGAGTCGAAAGCTTAGAGCAGTAGCTCAATTATGTCATCGAGGACACAGGTTCTTTCTGTTCTTCTGCTCCTCACTCTCCTTGGTCCTAT	chr1:63696604-63696723
BA_j195992_028643	TATGTCATCGAGGACACAGGTTCTTTCTGTTCTTCTGCTCCTCACTCTCCTTGGTCCTATGGTTGTTGTCTCATGAATAAATGGAGATGCCACAGTTCCCAACATAATGTCCCTACACCA	chr1:63696664-63696783
BA_j195992_028644	GGTTGTTGTCTCATGAATAAATGGAGATGCCACAGTTCCCAACATAATGTCCCTACACCACTGTACCAAGCAGAGAAGAAGGGCATAAAAAGCTTTCTACTCAGGAAGCTCTTCTATTTT	chr1:63696724-63696843
BA_j195992_028645	CTGTACCAAGCAGAGAAGAAGGGCATAAAAAGCTTTCTACTCAGGAAGCTCTTCTATTTTATCTGAGAAGAAAAACATTCCCAAAAGCCCTATATCAGGCATTACTTTATGTCTCATTGG	chr1:63696784-63696903
BA_j195992_028646	ATCTGAGAAGAAAAACATTCCCAAAAGCCCTATATCAGGCATTACTTTATGTCTCATTGGTCAAAATGAGGCCCATGGCCATCCCAAGCTGCAAGGCAGCTAGAAAGCAAGTATTATATG	chr1:63696844-63696963
BA_j195992_028647	TCAAAATGAGGCCCATGGCCATCCCAAGCTGCAAGGCAGCTAGAAAGCAAGTATTATATGGAAAGCAGAACAAGATAGTCATGATGCATCCCCTCTGGTGGAGGAAACTCCACTATTTTA	chr1:63696904-63697023
BA_j195992_028648	GAAAGCAGAACAAGATAGTCATGATGCATCCCCTCTGGTGGAGGAAACTCCACTATTTTAAATGAGTGGCTCCCTGTGTCAACAAAACAAGAAATATGCACTGACATTCCTCATATCTGC	chr1:63696964-63697083
BA_j195992_028649	AATGAGTGGCTCCCTGTGTCAACAAAACAAGAAATATGCACTGACATTCCTCATATCTGCAATTAAATACTTTGACCCCAAAATGACCTCTTCTTAGGGCTGATTGGCCAGAACTAGCTA	chr1:63697024-63697143
BA_j195992_028650	AATTAAATACTTTGACCCCAAAATGACCTCTTCTTAGGGCTGATTGGCCAGAACTAGCTATGGGGCTGTTCTGCCAAAATCCAAAGCAATGATGACACTAGATGCTGGCAAAGATATGGA	chr1:63697084-63697203
BA_j195992_028651	TGGGGCTGTTCTGCCAAAATCCAAAGCAATGATGACACTAGATGCTGGCAAAGATATGGAGCAACAGGAACTCTATTTCATTGCTGGTGAGAACACAGAATGGTACAGCCACTTTGGAAG	chr1:63697144-63697263
BA_j195992_028652	GCAACAGGAACTCTATTTCATTGCTGGTGAGAACACAGAATGGTACAGCCACTTTGGAAGATAGTCTGGAAGTTGCTTATAAAGCTAAACATACTTTTATCATATGATCCAAAATCCAAA	chr1:63697204-63697323
BA_j195992_028653	ATAGTCTGGAAGTTGCTTATAAAGCTAAACATACTTTTATCATATGATCCAAAATCCAAAAGCATTTTGTATGCTTTTTGCCATCTGTAGACCTTCTTTGGTGAGGTATTTTTTCACATC	chr1:63697264-63697383
BA_j195992_028654	AGCATTTTGTATGCTTTTTGCCATCTGTAGACCTTCTTTGGTGAGGTATTTTTTCACATCTTTGGCCTATTTTTTAATTGGGTTGTTTTCTTATTGTTGACTTGTAAGAGTTATCTGTAT	chr1:63697324-63697443
BA_j195992_028655	TTTGGCCTATTTTTTAATTGGGTTGTTTTCTTATTGTTGACTTGTAAGAGTTATCTGTATATTTTGGATAACAGTCCTGTATCAGATATGCCTTTTGCAAATATTTTCCTCCTGTCTGTG	chr1:63697384-63697503
BA_j195992_028656	ATTTTGGATAACAGTCCTGTATCAGATATGCCTTTTGCAAATATTTTCCTCCTGTCTGTGGCCTCTCTTCTCATTCTCTTGACAGTGTCTTTTGCACAGAGCAGGAATTTTAATTTTAAT	chr1:63697444-63697563
BA_j195992_028657	GCCTCTCTTCTCATTCTCTTGACAGTGTCTTTTGCACAGAGCAGGAATTTTAATTTTAATAACTCTAGCTGATCAATTAATTCTTTCATGGACTATGTCTTCGGTGTTTTATTTAAAAAG	chr1:63697504-63697623
BA_j195992_028658	AACTCTAGCTGATCAATTAATTCTTTCATGGACTATGTCTTCGGTGTTTTATTTAAAAAGTCATTGCCATGCCCAAAGTCATCTAGATTTTCTGCTATGTTATTTTCTAGGAGTTTTATA	chr1:63697564-63697683
BA_j195992_028659	TCATTGCCATGCCCAAAGTCATCTAGATTTTCTGCTATGTTATTTTCTAGGAGTTTTATAGTTTTGTGTTCTACATTTTGATCTATAATCCACTTTGAGTTAATTTTTGTGACGGGGTAA	chr1:63697624-63697743
BA_j195992_028660	GTTTTGTGTTCTACATTTTGATCTATAATCCACTTTGAGTTAATTTTTGTGACGGGGTAAAATCTGTGTCTAGATTCATTTTTTTGCATGTGGATGTCCTCTTGTTCCAACACCATTTGT	chr1:63697684-63697803
BA_j195992_028661	AATCTGTGTCTAGATTCATTTTTTTGCATGTGGATGTCCTCTTGTTCCAACACCATTTGTTGAAAAGATGGTTTTTTCTCCATTGTACTACCTGTGCCCCTTTGTCAAAGATCAGTTGAC	chr1:63697744-63697863
BA_j195992_028662	TGAAAAGATGGTTTTTTCTCCATTGTACTACCTGTGCCCCTTTGTCAAAGATCAGTTGACTGTAGTTATGGGGGTCTATTTCTAGGCCCTCTATTCTGTCATTGATCTATTTGTCGATTC	chr1:63697804-63697923
BA_j195992_028663	TGTAGTTATGGGGGTCTATTTCTAGGCCCTCTATTCTGTCATTGATCTATTTGTCGATTCTTTCACCAATACCACACTGTCCTGGTTACTGTAGCTTTATAGTAAGTCTTAAAGGCAAGA	chr1:63697864-63697983
BA_j195992_028664	TTTCACCAATACCACACTGTCCTGGTTACTGTAGCTTTATAGTAAGTCTTAAAGGCAAGAAGTGTCAGTCCTCTGACTTTGTTCTTCTAATTCATTATTGTGTTATATATCCTAGGTCTT	chr1:63697924-63698043
BA_j195992_028665	AGTGTCAGTCCTCTGACTTTGTTCTTCTAATTCATTATTGTGTTATATATCCTAGGTCTTTTGCCTCTCTATATGAACTTTAAAATCAGTTGGTCAATATCTACAAAATAACTTGCAGGC	chr1:63697984-63698103
BA_j195992_028666	TTGCCTCTCTATATGAACTTTAAAATCAGTTGGTCAATATCTACAAAATAACTTGCAGGCATTTTAGATTGCATTGAATCTATAAATCAAGCTGGAAGGAACAGACATCTTGACAATATT	chr1:63698044-63698163
BA_j195992_028667	ATTTTAGATTGCATTGAATCTATAAATCAAGCTGGAAGGAACAGACATCTTGACAATATTGAGACTCCTGTCCATGAACATGGAGAATCCCTTCCAGTATTTAGTTGTACTTTTATTTCT	chr1:63698104-63698223
BA_j195992_028668	GAGACTCCTGTCCATGAACATGGAGAATCCCTTCCAGTATTTAGTTGTACTTTTATTTCTTTCATCAGAATTTTTAAGAGCAATAAATTACTTTTATTATAAAATATTTCTAATGTATGT	chr1:63698164-63698283
BA_j195992_028669	TTCATCAGAATTTTTAAGAGCAATAAATTACTTTTATTATAAAATATTTCTAATGTATGTAAAAGTAACAGAATAATGTAACAAACATTCATGTACACTTAATATTGTCATTGAGGCATG	chr1:63698224-63698343
BA_j195992_028670	AAAAGTAACAGAATAATGTAACAAACATTCATGTACACTTAATATTGTCATTGAGGCATGTTTATGTAATTTTTAATTGATTCACATATTTCTTCCCCTTTTCTTTTACCATTTTAACTA	chr1:63698284-63698403
BA_j195992_028671	TTTATGTAATTTTTAATTGATTCACATATTTCTTCCCCTTTTCTTTTACCATTTTAACTATTTCTAATTATACAGTTCAATAGTGTTAAATACATTCATGTTGTTGTGAAACAGTTCTCC	chr1:63698344-63698463
BA_j195992_028672	TTTCTAATTATACAGTTCAATAGTGTTAAATACATTCATGTTGTTGTGAAACAGTTCTCCAGAACTTTTTTATCCTGCATATCTGAAACTATACACATTAAACAAATGCCCTTTCCTCTC	chr1:63698404-63698523
BA_j195992_028673	AGAACTTTTTTATCCTGCATATCTGAAACTATACACATTAAACAAATGCCCTTTCCTCTCTCCCACTAGTCCCTTGTAATCACCATTCTTTTTTTAACTTTTATTTTAAGTTCAGGGGTA	chr1:63698464-63698583
BA_j195992_028674	TCCCACTAGTCCCTTGTAATCACCATTCTTTTTTTAACTTTTATTTTAAGTTCAGGGGTACATTTACAAGATGTGCAGGTTTGTTACATAGGTAAATGTGTGTAATCACCATTTTACTTT	chr1:63698524-63698643
BA_j195992_028675	CATTTACAAGATGTGCAGGTTTGTTACATAGGTAAATGTGTGTAATCACCATTTTACTTTCTGTTTCTATAAATTTAATAACGTTACATACCTCATATAAATACAATCATGCAGTATTTG	chr1:63698584-63698703
BA_j195992_028676	CTGTTTCTATAAATTTAATAACGTTACATACCTCATATAAATACAATCATGCAGTATTTGTCTGTGGACAATTTGTTTCATTTAACATAATTTCCTCTAGGTTTATTCATGTTAGCATGT	chr1:63698644-63698763
BA_j195992_028677	TCTGTGGACAATTTGTTTCATTTAACATAATTTCCTCTAGGTTTATTCATGTTAGCATGTGACAAGATTCCCTTCCTTTTTAAGGTTGAATAATATTCTATTGCATGTCCATACTACATT	chr1:63698704-63698823
BA_j195992_028678	GACAAGATTCCCTTCCTTTTTAAGGTTGAATAATATTCTATTGCATGTCCATACTACATTTTGTTTATTCATTTGGCCATTGATGGACATTTGGGTTGTTTCCTACTGTTAACTACTGTG	chr1:63698764-63698883
BA_j195992_028679	TTGTTTATTCATTTGGCCATTGATGGACATTTGGGTTGTTTCCTACTGTTAACTACTGTGACTAATGCTGCTTAAACCCATTTATGCCTGAAGTTGCAAGCTTTTGAATTTTATGACATA	chr1:63698824-63698943
BA_j195992_028680	ACTAATGCTGCTTAAACCCATTTATGCCTGAAGTTGCAAGCTTTTGAATTTTATGACATATGTGAAAAATCAGACCTTGGCACTGACCTTGAGCAGTAGGATATAACTCCCACATGCTTA	chr1:63698884-63699003
BA_j195992_028681	TGTGAAAAATCAGACCTTGGCACTGACCTTGAGCAGTAGGATATAACTCCCACATGCTTAGTGTTCTGCTAATGGAACACTAGGCATAAATGGATGCTGCTATGAACATGGGTATACAAA	chr1:63698944-63699063
BA_j195992_028682	GTGTTCTGCTAATGGAACACTAGGCATAAATGGATGCTGCTATGAACATGGGTATACAAATGTCTCTCTGAAACTTTACTTTCTGTTCTGCTGGATATTATAATAGTCAATTTTTACCCT	chr1:63699004-63699123
BA_j195992_028683	TGTCTCTCTGAAACTTTACTTTCTGTTCTGCTGGATATTATAATAGTCAATTTTTACCCTCCAATAAAGACATATCTGAAACTGGGTAATTTATAAAGAAAAGAAGTTTAGGCCAGGCAT	chr1:63699064-63699183
BA_j195992_028684	AATCCTAGCACTTTGGGAGGCCGAGGCAGGCAGGTCAGGAGTCTGAGACCAGCCTGGCCAACTTGGTGAAACACCGTCTCTACAAGAATACAAAAATTAGCCAGGCATGGTGGCGCATTC	chr1:63699200-63699319
BA_j195992_028685	TCCAGCTGGGGCAACAGAGTGAGACTGTCTCAAAAAAAAAAAAAAAAGAAGAAGTTTAATTGACTCACAGTCCCACGTGGCTTGGGAGGCCTCAGGAAACATAATCATGGAGGAAGGAGA	chr1:63699412-63699531
BA_j195992_028686	TGACTCACAGTCCCACGTGGCTTGGGAGGCCTCAGGAAACATAATCATGGAGGAAGGAGAAGAGGCACATCTTACATGGCAGCAGGTGAGAGAGTGAGTGTGTGAAGGAGGAGCTATCGA	chr1:63699472-63699591
BA_j195992_028687	AGAGGCACATCTTACATGGCAGCAGGTGAGAGAGTGAGTGTGTGAAGGAGGAGCTATCGAGGCTTATAAAACCATCAGCTCTCATAAGAACTCACTCTCTATCACAAGAACAGCATGGGG	chr1:63699532-63699651
BA_j195992_028688	GGCTTATAAAACCATCAGCTCTCATAAGAACTCACTCTCTATCACAAGAACAGCATGGGGTACACCACCCCCATGATCCAATCACCTCCCACCAGGTCTCTAGCTCAACACATGGGGATT	chr1:63699592-63699711
BA_j195992_028689	ATTACAATTCAAGATGAGATTTGGGTGGGGACAAAAAGCCTAACCATATCAGATATATATATCCAGAAGTGAGAGTGCTAGATTATATGGTAGTTCTATTTTTAATTTTTTAATGAAACT	chr1:63699718-63699837
BA_j195992_028690	ATCCAGAAGTGAGAGTGCTAGATTATATGGTAGTTCTATTTTTAATTTTTTAATGAAACTCCATACTGTTTTCCATAGCAGTTGCACCATTTTACAATCCTATAAGGGTTCCAATTTCTC	chr1:63699778-63699897
BA_j195992_028691	AACTCCATACTGTTTTCCATAGCAGTTGCACCATTTTACAATCCTATAAGGGTTCCAATTTCTCTACATTCTCACCAACACTTGTTATTGTTTTTTTAAAGTAGCCATTCTAATGAGTAT	chr1:63699834-63699953
BA_j195992_028692	TCTCTACATTCTCACCAACACTTGTTATTGTTTTTTTAAAGTAGCCATTCTAATGAGTATCAGGTATATCTCACTGTTGTTTTGATTTGCTCTTCCCTAATGATTAGTAATGTTGAGCAT	chr1:63699894-63700013
BA_j195992_028693	CAGGTATATCTCACTGTTGTTTTGATTTGCTCTTCCCTAATGATTAGTAATGTTGAGCATCTTTTCATATGCTTGTTGGCAATTTGTACATCCTCTTTGGAGAAACATCTATTTAAGTCT	chr1:63699954-63700073
BA_j195992_028694	CTTTTCATATGCTTGTTGGCAATTTGTACATCCTCTTTGGAGAAACATCTATTTAAGTCTTTTTCCATTTTTTAATCAGCTTATTTGCTTTTTTGTTGTTGAGTCATAGGAATTCTTTAA	chr1:63700014-63700133
BA_j195992_028695	TTTTCCATTTTTTAATCAGCTTATTTGCTTTTTTGTTGTTGAGTCATAGGAATTCTTTAAATATTGTGAATTTAATCCTTATTAGGTTTACGATTTGCAAATATTTTCTCCCTATTCTGT	chr1:63700074-63700193
BA_j195992_028696	ATATTGTGAATTTAATCCTTATTAGGTTTACGATTTGCAAATATTTTCTCCCTATTCTGTAGGGTGCCTTTGACTCTGTTGATTGTGTCCTCTTATGCACAAAAGTATTTAAGTTTGATG	chr1:63700134-63700253
BA_j195992_028697	AGGGTGCCTTTGACTCTGTTGATTGTGTCCTCTTATGCACAAAAGTATTTAAGTTTGATGAAGTCTCATTTGCCTATTTTTGCTTTTAGTTACTGTGCATTCACTGTCATAGCCAAGAGA	chr1:63700194-63700313
BA_j195992_028698	AAGTCTCATTTGCCTATTTTTGCTTTTAGTTACTGTGCATTCACTGTCATAGCCAAGAGATCGTTGCAAAGTCCAATGTCATAAAACTTTTCCCCTGTTTTCTTCAAGGGATTTTTTTTT	chr1:63700254-63700373
BA_j195992_028699	AGTGCTGGGATTACAGGCATGAGCCACTGTGCCCGGCCTTCTTCAAGGGATTTTATAGTATTGAGTCTCATGTTTAGGTCTTTAATCTATTTTGAGTTAATTTTTGAATATGATGTAAGA	chr1:63700621-63700740
BA_j195992_028700	TTGAGTCTCATGTTTAGGTCTTTAATCTATTTTGAGTTAATTTTTGAATATGATGTAAGATAAGGGTCTAATTTCACTCTTTAGCATTTGAATATCTCCTTTTATCAACATCATTTGTTG	chr1:63700681-63700800
BA_j195992_028701	TAAGGGTCTAATTTCACTCTTTAGCATTTGAATATCTCCTTTTATCAACATCATTTGTTGAAGACGCTGTCCTTTCCCCCATTGAGTGGTCTTGACATTCTTGTCAAAGATCATTTGACC	chr1:63700741-63700860
BA_j195992_028702	AAGACGCTGTCCTTTCCCCCATTGAGTGGTCTTGACATTCTTGTCAAAGATCATTTGACCTTATGTGGAGGGTTTATTTCTAGGCTGTTTATGCCATTTTATTGTTCCATCTGTCTTTAT	chr1:63700801-63700920
BA_j195992_028703	TTATGTGGAGGGTTTATTTCTAGGCTGTTTATGCCATTTTATTGTTCCATCTGTCTTTATGTCAATACCACATTGTTTTGATTACCATGGCTTTGTAATATACTTTGAAATCAGGAAGTG	chr1:63700861-63700980
BA_j195992_028704	GTCAATACCACATTGTTTTGATTACCATGGCTTTGTAATATACTTTGAAATCAGGAAGTGTGAATCTTCCAACTTTGTTCTTTTTAAAAAATTTTTAGCTTTTGGGGTCCCTTGAGATTC	chr1:63700921-63701040
BA_j195992_028705	TGAATCTTCCAACTTTGTTCTTTTTAAAAAATTTTTAGCTTTTGGGGTCCCTTGAGATTCCGTAAATTTTAGGATAAATTTTTCTATTTCTGCAATAAATGTCATTGGGATTTTGAAAGG	chr1:63700981-63701100
BA_j195992_028706	CGTAAATTTTAGGATAAATTTTTCTATTTCTGCAATAAATGTCATTGGGATTTTGAAAGGATTATAGTGAATTGTAGATTGATTTGGGTAGTATGGACATCTTAACAATATTAAGACTTC	chr1:63701041-63701160
BA_j195992_028707	ATTATAGTGAATTGTAGATTGATTTGGGTAGTATGGACATCTTAACAATATTAAGACTTCTGATCCATGAATATGGGATGTCTTTCCATTTGTTTGTCTTTTTAAACTTCTTTCAGCAAT	chr1:63701101-63701220
BA_j195992_028708	TGATCCATGAATATGGGATGTCTTTCCATTTGTTTGTCTTTTTAAACTTCTTTCAGCAATGTTTTGTAGTTTTCAGTGTACATGTCTTTCATCTCTTTGGTTAGGTTATTCTTAAAGTGT	chr1:63701161-63701280
BA_j195992_028709	GTTTTGTAGTTTTCAGTGTACATGTCTTTCATCTCTTTGGTTAGGTTATTCTTAAAGTGTTTTATTCTTTTTGATACTATTATAAATAGAATTGTTTACTGAATTTCCTTTTTGAATTTT	chr1:63701221-63701340
BA_j195992_028710	TTTATTCTTTTTGATACTATTATAAATAGAATTGTTTACTGAATTTCCTTTTTGAATTTTTCATGTTAGTGTATAGAAATGCGACTGATTTATCCTGCAACTTTGCTACATTCATTTATC	chr1:63701281-63701400
BA_j195992_028711	TCATGTTAGTGTATAGAAATGCGACTGATTTATCCTGCAACTTTGCTACATTCATTTATCAGTTATGCTTTTTTAAAGTTTTGTGATTTTCCTCATATAGATTTTGTACCACATTTTTGT	chr1:63701341-63701460
BA_j195992_028712	AGTTATGCTTTTTTAAAGTTTTGTGATTTTCCTCATATAGATTTTGTACCACATTTTTGTTACTTGCACATTTTTTATACAATTGCACTTTCTTCAGTATGGCTTCTATTCTTCCTTTAA	chr1:63701401-63701520
BA_j195992_028713	TACTTGCACATTTTTTATACAATTGCACTTTCTTCAGTATGGCTTCTATTCTTCCTTTAATTTTTATATCATTATAAACATTTATTTTACAAGCTCTTTCAAATTATTCTATTATTTCTG	chr1:63701461-63701580
BA_j195992_028714	TTTTTATATCATTATAAACATTTATTTTACAAGCTCTTTCAAATTATTCTATTATTTCTGGTTCTTAGTGTGCAAATACTATTAGTTACATCTGCTAACTCTTCCTCATGGAGGGTTTTT	chr1:63701521-63701640
BA_j195992_028715	GTTCTTAGTGTGCAAATACTATTAGTTACATCTGCTAACTCTTCCTCATGGAGGGTTTTTTCTTGTAAGGTTTGTAATTTTTTTCTATTTCATTTTTAGAGGATTTTATATACTCTATGG	chr1:63701581-63701700
BA_j195992_028716	TCTTGTAAGGTTTGTAATTTTTTTCTATTTCATTTTTAGAGGATTTTATATACTCTATGGCAGAGATAGGTGCCTCTGCGTTTTAAAGGTATGGACAATGACACAATATTTTCAGTTGTT	chr1:63701641-63701760
BA_j195992_028717	CAGAGATAGGTGCCTCTGCGTTTTAAAGGTATGGACAATGACACAATATTTTCAGTTGTTTCTGCAGACATGTTTCTTCCAATGGTATCAATAGTCCTGGATTATTTCTTGAATTATGAA	chr1:63701701-63701820
BA_j195992_028718	TCTGCAGACATGTTTCTTCCAATGGTATCAATAGTCCTGGATTATTTCTTGAATTATGAATCCTACATCACGCACGTAGAATAAATTTAAGCCCCACACATACATACAGCATAAACCTGA	chr1:63701761-63701880
BA_j195992_028719	TCCTACATCACGCACGTAGAATAAATTTAAGCCCCACACATACATACAGCATAAACCTGAGATTTCAGTTCCCTGGACAGATGGCAATGCCCCCAGACAGATGGCAAACTTCTTTACCAC	chr1:63701821-63701940
BA_j195992_028720	GATTTCAGTTCCCTGGACAGATGGCAATGCCCCCAGACAGATGGCAAACTTCTTTACCACATATCTGGGACAGAGGAAGAGGAAGAGTTTTTCTAACCTGTGAGTGTAAGAACCTCTAAG	chr1:63701881-63702000
BA_j195992_028721	ATATCTGGGACAGAGGAAGAGGAAGAGTTTTTCTAACCTGTGAGTGTAAGAACCTCTAAGTTCTAGGCTGTATACAGGGGCAACAATTTCAGGTTCTGTACCTTGCATAGGCTTATTAGC	chr1:63701941-63702060
BA_j195992_028722	TTCTAGGCTGTATACAGGGGCAACAATTTCAGGTTCTGTACCTTGCATAGGCTTATTAGCCAAATCTCTTATCTCTGTGTGGGCATTAAGAAACCAACATCCAACCAGATGTGGTGACTC	chr1:63702001-63702120
BA_j195992_028723	CCCATCTCTACTAAAAATGCAAAAATTAGCCAGGCATGGTCGCCTGCACCTGTAATCGTAGCTACCGAGGAGGCTGAGGCAGAAGAATCGCTGGAACCCAGGGGGCAGAGGCTACAGTGA	chr1:63702211-63702330
BA_j195992_028724	TGTGCCACTGCACTCCAGCCTGGGCGACAGAGCAACACTCCGTCTCAAACAAAAAAAAAGAAAGAAAGATACCAACATCCTTCTCCTAGGTCCTGTAATTCTCCCCAAGTCAACTTTCCT	chr1:63702339-63702458
BA_j195992_028725	AAAGAAAGATACCAACATCCTTCTCCTAGGTCCTGTAATTCTCCCCAAGTCAACTTTCCTCCATACAGGCAAGGGGTCCAGCAGTGCAGCTGGTGCACAGTTACTGAAACCTCATTCACT	chr1:63702399-63702518
BA_j195992_028726	CCATACAGGCAAGGGGTCCAGCAGTGCAGCTGGTGCACAGTTACTGAAACCTCATTCACTGCCTTTTCATCTACACAATCACCTATATGATTTTATTTGAAAGCTTCAGAGCAGCAACTT	chr1:63702459-63702578
BA_j195992_028727	GCCTTTTCATCTACACAATCACCTATATGATTTTATTTGAAAGCTTCAGAGCAGCAACTTACCCCAAAGCATCTTCCCCAATCAGGGGTCTTAAATCCTATCGCAAAAGATTAATTTCTA	chr1:63702519-63702638
BA_j195992_028728	ACCCCAAAGCATCTTCCCCAATCAGGGGTCTTAAATCCTATCGCAAAAGATTAATTTCTATGGGATAATCATCGCTTTCTTCTCTTTACATAGACAAAATTCTAAACAGACTTGTCTTAG	chr1:63702579-63702698
BA_j195992_028729	TGGGATAATCATCGCTTTCTTCTCTTTACATAGACAAAATTCTAAACAGACTTGTCTTAGTGACAGTACCTCTGGGAACATTTTTCAGAATGATGTTGGCACATATCTACTCAAATATAT	chr1:63702639-63702758
BA_j195992_028730	TGACAGTACCTCTGGGAACATTTTTCAGAATGATGTTGGCACATATCTACTCAAATATATTGTCCCCATCTGGACTTATTTGTTTGGAGAGATCAATAAATTCACATATCAGTGTAAATG	chr1:63702699-63702818
BA_j195992_028731	TGTCCCCATCTGGACTTATTTGTTTGGAGAGATCAATAAATTCACATATCAGTGTAAATGACAAGTGGGGGAAGTCAGCAGGAAGAAGAATGAAAATGAGGTGTTTTATAAATTATCAAG	chr1:63702759-63702878
BA_j195992_028732	ACAAGTGGGGGAAGTCAGCAGGAAGAAGAATGAAAATGAGGTGTTTTATAAATTATCAAGACATGATCACTGAAAAACATTTTTTAATTAAAATAAGCATTGTCTGGCCAGGTGCAGTGG	chr1:63702819-63702938
BA_j195992_028733	GCAGGGGAATCACATGAGGTCAGGTTAGTGTATAGAAATGCGACTGATTTTTATGTGTTGATTTTGTATCCTGCAACTTTGCTGAATTCATTTATCAGTTATACTTTTTTAAAGTTTTGT	chr1:63702975-63703094
BA_j195992_028734	AGTCTGGGTGGGCACCATCTAATCAGCTGCCAGTGCAGCCAGAATAAAGCAGGCAGGATAAAATGGAGGAGCAGACTTGCTGAGTCTTCAGGCCTTTATCTTTCTCCTGTGCTGCATGCT	chr1:63703363-63703482
BA_j195992_028735	AAATGGAGGAGCAGACTTGCTGAGTCTTCAGGCCTTTATCTTTCTCCTGTGCTGCATGCTTCCTGCCCTCAAACATCAGCTTTTGGATTCTTGGACTTACACCAGTGGTTTGCCAGAGGC	chr1:63703423-63703542
BA_j195992_028736	TCCTGCCCTCAAACATCAGCTTTTGGATTCTTGGACTTACACCAGTGGTTTGCCAGAGGCCTTTGAGACTTTGGCTACAGACTGAAGGCTGCACTGGGCTTCCCTACTTTTGAGGTTTTG	chr1:63703483-63703602
BA_j195992_028737	CTTTGAGACTTTGGCTACAGACTGAAGGCTGCACTGGGCTTCCCTACTTTTGAGGTTTTGGGACTCAGACTGATCCATCACTGGCTTCCTTCCTCCTCAGCTTGCAAACGGCCTACTGTG	chr1:63703543-63703662
BA_j195992_028738	GGACTCAGACTGATCCATCACTGGCTTCCTTCCTCCTCAGCTTGCAAACGGCCTACTGTGGGGCTTTACCGTGTGATCGTGTGAGTCAGTTCTCCTTAATAAACTCTCTTTTGGCCGGGT	chr1:63703603-63703722
BA_j195992_028739	CAAGAGTGAAACTCTGTCTCAAATAAATAAATAAATAAATAAATAGAAAATAAAAAATAAACTCTCTTTCATATATGCATATATCCTATTAGTTCTAACCCTCTAGAGAACCCTGACTAA	chr1:63703977-63704096
BA_j195992_028740	ACTCTCTTTCATATATGCATATATCCTATTAGTTCTAACCCTCTAGAGAACCCTGACTAATACACATTGAAACTAGAAGTAAAGGGTGGATGTGAACACAGATTAGCTTGTTAGGGGTCT	chr1:63704037-63704156
BA_j195992_028741	TACACATTGAAACTAGAAGTAAAGGGTGGATGTGAACACAGATTAGCTTGTTAGGGGTCTGAGAAAGTTGCATTTGCCATAAATATTGTAGTGTATTGATTTATCAAACTGTCTGATCTC	chr1:63704097-63704216
BA_j195992_028742	GAGAAAGTTGCATTTGCCATAAATATTGTAGTGTATTGATTTATCAAACTGTCTGATCTCCACGAAGGCAAGGACTTTATAAATATGGTGTGTGGTCTCTCAAAAGGGAGAAGGCATCAG	chr1:63704157-63704276
BA_j195992_028743	CACGAAGGCAAGGACTTTATAAATATGGTGTGTGGTCTCTCAAAAGGGAGAAGGCATCAGGGGGCCAGGGAGTGAGGGTCGCAGAAAGAATCCCAGAGTTGTGGACAATGAACTTTTTCA	chr1:63704217-63704336
BA_j195992_028744	GGGGCCAGGGAGTGAGGGTCGCAGAAAGAATCCCAGAGTTGTGGACAATGAACTTTTTCAACTTCACAGTTTAGCTGGGGCCCACTCTCAATAAGAAGAAATCTAGGAAGGAAAGCCAGG	chr1:63704277-63704396
BA_j195992_028745	ACTTCACAGTTTAGCTGGGGCCCACTCTCAATAAGAAGAAATCTAGGAAGGAAAGCCAGGCCAAGAAAACTTTAAAACTATTCAAACTGACAGACTGACCCAGCACATGAGAATGAAGTT	chr1:63704337-63704456
BA_j195992_028746	CCAAGAAAACTTTAAAACTATTCAAACTGACAGACTGACCCAGCACATGAGAATGAAGTTTGTCAAGTAAATGAACCCTTGGGATGCAATGGCGAGGGTGCCATAAACAAAGACAAGCCC	chr1:63704397-63704516
BA_j195992_028747	TGTCAAGTAAATGAACCCTTGGGATGCAATGGCGAGGGTGCCATAAACAAAGACAAGCCCTACCAACAGCCAGACAGCTGGTAACAAAGGCTGGGCTGTAAAAAGGTCTTTCTGGCTGCC	chr1:63704457-63704576
BA_j195992_028748	TACCAACAGCCAGACAGCTGGTAACAAAGGCTGGGCTGTAAAAAGGTCTTTCTGGCTGCCCTTTTACACAGAAGTAGGAAAATCACACATTTCTTCTGGGTGTGAGAGTGATCTGGCTAC	chr1:63704517-63704636
BA_j195992_028749	CTTTTACACAGAAGTAGGAAAATCACACATTTCTTCTGGGTGTGAGAGTGATCTGGCTACAACATCTGTCACCCCATTGATTGCCAGGCTGGCTTCATTAGTTCTGGCTGGCTAGGCTGG	chr1:63704577-63704696
BA_j195992_028750	AACATCTGTCACCCCATTGATTGCCAGGCTGGCTTCATTAGTTCTGGCTGGCTAGGCTGGGGTCTCCTTCATCCTAACCTTCCCATGTACATCTTTTCTTCAGCTGCATGCTGTCAAGAA	chr1:63704637-63704756
BA_j195992_028751	GGTCTCCTTCATCCTAACCTTCCCATGTACATCTTTTCTTCAGCTGCATGCTGTCAAGAATAATATAGTTCTTAGCAGGGAATAACCCCACTTGACTCAAGAACCCCCTAAATAATCTCT	chr1:63704697-63704816
BA_j195992_028752	TAATATAGTTCTTAGCAGGGAATAACCCCACTTGACTCAAGAACCCCCTAAATAATCTCTTAGTTCTGACATATTGTTCACCCTAAAGAATTATCTCTAATGTCAATGGCACCCAGAGTG	chr1:63704757-63704876
BA_j195992_028753	TAGTTCTGACATATTGTTCACCCTAAAGAATTATCTCTAATGTCAATGGCACCCAGAGTGGCTGAAGCCTCACAGGAAAAGAGGTTCTATCTCTGGAATTAAGGATTCAACAAGGGGGGT	chr1:63704817-63704936
BA_j195992_028754	GCTGAAGCCTCACAGGAAAAGAGGTTCTATCTCTGGAATTAAGGATTCAACAAGGGGGGTCCAAAGACTTTCAGGCGTTCGTTGAAGATTAAAAAGTCCAAAATATTAAGAGGAACATGG	chr1:63704877-63704996
BA_j195992_028755	CCAAAGACTTTCAGGCGTTCGTTGAAGATTAAAAAGTCCAAAATATTAAGAGGAACATGGTCCAAACCACTGCTATGAGGACGTAGTGGGATGTCACAAACGTTTGTCCTTCCTTTTCGT	chr1:63704937-63705056
BA_j195992_028756	TCCAAACCACTGCTATGAGGACGTAGTGGGATGTCACAAACGTTTGTCCTTCCTTTTCGTGTTTGTTGAGGAGGCAGTGCAGCTTTGTGGGCTTTAAAATCATTACTGTCTGCCCCAGGG	chr1:63704997-63705116
BA_j195992_028757	GTTTGTTGAGGAGGCAGTGCAGCTTTGTGGGCTTTAAAATCATTACTGTCTGCCCCAGGGCCTCTTGTCTTCATATTTTTGTGACTTAGTTACCATCTATGCACTGCTGATTCCCTGTCC	chr1:63705057-63705176
BA_j195992_028758	CCTCTTGTCTTCATATTTTTGTGACTTAGTTACCATCTATGCACTGCTGATTCCCTGTCCAGAACTCATTCTAGTACTCCTGACCCTCCTATCAATCTGCCTACAAGACTCTTCTACTTT	chr1:63705117-63705236
BA_j195992_028759	AGAACTCATTCTAGTACTCCTGACCCTCCTATCAATCTGCCTACAAGACTCTTCTACTTTAGTATTCCATAGACGAAAAATATTTATTTGACATCTACTATGTACCAAGTAGCGTCCCAA	chr1:63705177-63705296
BA_j195992_028760	AGTATTCCATAGACGAAAAATATTTATTTGACATCTACTATGTACCAAGTAGCGTCCCAATCTGAACTTATAATCTTCATTCTCCACAAAAGAAAACTGGATGAAATCTTGAGCCTACAC	chr1:63705237-63705356
BA_j195992_028761	GTTTTCAATTGAACTAATGTTGGGAGTATGTATAAAGTGCCAGGTACTGTCCCAGCCACTTCCACCTACAGATCTCATATAACCTTCACGCTGATCCAATGGAATAAGAATGAATACCCT	chr1:63708151-63708270
BA_j195992_028762	TCCACCTACAGATCTCATATAACCTTCACGCTGATCCAATGGAATAAGAATGAATACCCTCCATCTAACAGGTGAGAAAACAGATATATAAAAGTAATAGGTGCTTCCAAGAGTTTAGGA	chr1:63708211-63708330
BA_j195992_028763	CCATCTAACAGGTGAGAAAACAGATATATAAAAGTAATAGGTGCTTCCAAGAGTTTAGGATTTCAAGGATATTTCAAAAGAGATTTGGGGACATCACATGGGATTGCTGTTTATCTTAGC	chr1:63708271-63708390
BA_j195992_028764	TTTCAAGGATATTTCAAAAGAGATTTGGGGACATCACATGGGATTGCTGTTTATCTTAGCAAATAGAAACAGTTAAAAAAAATTAGTATAATTTCATAAAAGATAGGCTGTATTAAAAAC	chr1:63708331-63708450
BA_j195992_028765	AAATAGAAACAGTTAAAAAAAATTAGTATAATTTCATAAAAGATAGGCTGTATTAAAAACAAAAAGTAAAAAGGAGAAAAAATATAAACATTCATTTAAGTTTAATAAATTTTGGTTTAT	chr1:63708391-63708510
BA_j195992_028766	AAAAAGTAAAAAGGAGAAAAAATATAAACATTCATTTAAGTTTAATAAATTTTGGTTTATGGAAAATTTATATTGTCCTTAGTTTTTTCATTTTGCTGTTAACCCGTGAAGGCCTAGGCA	chr1:63708451-63708570
BA_j195992_028767	GGAAAATTTATATTGTCCTTAGTTTTTTCATTTTGCTGTTAACCCGTGAAGGCCTAGGCATAGGTCTTAAATTTGGGGACTACTAATTTGAGTTACTTGTTTAGGGCTCCTAGATTGACT	chr1:63708511-63708630
BA_j195992_028768	TAGGTCTTAAATTTGGGGACTACTAATTTGAGTTACTTGTTTAGGGCTCCTAGATTGACTGACTGATAAATAGCTAGCTATCAGGGTTTCCTGATATTTGCATAAAGAACCAGGTTACAT	chr1:63708571-63708690
BA_j195992_028769	GACTGATAAATAGCTAGCTATCAGGGTTTCCTGATATTTGCATAAAGAACCAGGTTACATCTCTCTTTTTCAGCCATATTTCTTGGCAAATGCTAGGCAAATTAAATTATGTTGACTTGC	chr1:63708631-63708750
BA_j195992_028770	CTCTCTTTTTCAGCCATATTTCTTGGCAAATGCTAGGCAAATTAAATTATGTTGACTTGCCTTAAAAGATGTGAAACAGAGAACAGCTCGAGATCTACCTTAGGGGAGCTGTAGCTCATT	chr1:63708691-63708810
BA_j195992_028771	CTTAAAAGATGTGAAACAGAGAACAGCTCGAGATCTACCTTAGGGGAGCTGTAGCTCATTCAGTGGGGTTGCTTTATATTTAGAAAATAAAAGAATTATAATCTTTGGCCTTTCTGGAAA	chr1:63708751-63708870
BA_j195992_028772	CAGTGGGGTTGCTTTATATTTAGAAAATAAAAGAATTATAATCTTTGGCCTTTCTGGAAAAAAAAAACTTTGGGGATGTTACATTTTCTTCAGAGATAGAATAATAAACTTCTGGAGAAA	chr1:63708811-63708930
BA_j195992_028773	AAAAAAACTTTGGGGATGTTACATTTTCTTCAGAGATAGAATAATAAACTTCTGGAGAAAACATTTTGTCATAACTGTATTTTGCAAAGATTATAAGATTATTCCAGAGTAGTATCAGAA	chr1:63708871-63708990
BA_j195992_028774	ACATTTTGTCATAACTGTATTTTGCAAAGATTATAAGATTATTCCAGAGTAGTATCAGAATAAATCAGAAATGAGTGTAACAGGGCTTGAAATTCTAGTTTTCAGGGTAAACACAGTAAT	chr1:63708931-63709050
BA_j195992_028775	TAAATCAGAAATGAGTGTAACAGGGCTTGAAATTCTAGTTTTCAGGGTAAACACAGTAATAATTTCCAAATTATAAACTAATGAAGACTTCCAAATTGTCAGAAACAATGAAAATTAGTT	chr1:63708991-63709110
BA_j195992_028776	AATTTCCAAATTATAAACTAATGAAGACTTCCAAATTGTCAGAAACAATGAAAATTAGTTTTAGGTATACTTTCTAATAGTGAAATAAATTGATTTTTTTAAACTGTAACTAAATTTGGA	chr1:63709051-63709170
BA_j195992_028777	TTAGGTATACTTTCTAATAGTGAAATAAATTGATTTTTTTAAACTGTAACTAAATTTGGAAATTAAATACTACTCACTATACCCTGATGCTTAAAAGTCCTTAAAGAAGTCAAATAATAC	chr1:63709111-63709230
BA_j195992_028778	AATTAAATACTACTCACTATACCCTGATGCTTAAAAGTCCTTAAAGAAGTCAAATAATACTGCTTGCTAGACCTAGCCTATTGGACTCTCGGCTCATTAACACTAAAAAATATATAATTT	chr1:63709171-63709290
BA_j195992_028779	TGCTTGCTAGACCTAGCCTATTGGACTCTCGGCTCATTAACACTAAAAAATATATAATTTAGTATTTAGAGTGACAGGTATATTACTCAATTAATTTTTTGGTAATAAAATACCATTCAG	chr1:63709231-63709350
BA_j195992_028780	AGTATTTAGAGTGACAGGTATATTACTCAATTAATTTTTTGGTAATAAAATACCATTCAGTGAAGAAAGCAAGGCAAATATCAGCAATCAAGGTGAAATAGAAAGAAAGGTAGAAAGAAA	chr1:63709291-63709410
BA_j195992_028781	TGAAGAAAGCAAGGCAAATATCAGCAATCAAGGTGAAATAGAAAGAAAGGTAGAAAGAAAACTATCAACAGTAATGTAATTAACATATTTGCAGTTGTGATTATTTTGGTAACTTTATCA	chr1:63709351-63709470
BA_j195992_028782	ACTATCAACAGTAATGTAATTAACATATTTGCAGTTGTGATTATTTTGGTAACTTTATCACATTTTTGGTCAAGTTAAAACACCTCAGCAAAAATTATTAGTTTGAATTGTCTAAAATTT	chr1:63709411-63709530
BA_j195992_028783	CATTTTTGGTCAAGTTAAAACACCTCAGCAAAAATTATTAGTTTGAATTGTCTAAAATTTTTGTTTTTCTGTAGGTCAAAAAAATGATCAAATGTCAGCTATTTCAAATAGTTCGAACTG	chr1:63709471-63709590
BA_j195992_028784	TTGTTTTTCTGTAGGTCAAAAAAATGATCAAATGTCAGCTATTTCAAATAGTTCGAACTGCTGACCACAGTGGCTCACATCTTTAGTCCTAGCTACTCAGGAAACTAAAGTGGGAGGATC	chr1:63709531-63709650
BA_j195992_028785	CTGACCACAGTGGCTCACATCTTTAGTCCTAGCTACTCAGGAAACTAAAGTGGGAGGATCACTTGAGCACAGGAAGGTACCACTCCAGCCTGGGTGACAGAGAAAGACCCTGTCTGTAAA	chr1:63709591-63709710
BA_j195992_028786	ACTTGAGCACAGGAAGGTACCACTCCAGCCTGGGTGACAGAGAAAGACCCTGTCTGTAAAAAATAATAATAATAAATAAAAAATAAGCTTTCTTTCGGCCTTAGCACCATCCTCTTGGAA	chr1:63709651-63709770
BA_j195992_028787	AAATAATAATAATAAATAAAAAATAAGCTTTCTTTCGGCCTTAGCACCATCCTCTTGGAAACCTCTGCTCCATGAGAGCCAAGTGGAGGAAGAAGCAAATGTGCAGGCTGAAGCTCAAAA	chr1:63709711-63709830
BA_j195992_028788	ACCTCTGCTCCATGAGAGCCAAGTGGAGGAAGAAGCAAATGTGCAGGCTGAAGCTCAAAAGATGAGGCACGGGTGTCCAAGTAAACCGCTAGCTTGTGCACCCATGGAGGCCCCAGGAGC	chr1:63709771-63709890
BA_j195992_028789	GATGAGGCACGGGTGTCCAAGTAAACCGCTAGCTTGTGCACCCATGGAGGCCCCAGGAGCAGAAACATGGAGTGCCAGAGGCTGGGGATGCCAGTATAAGTTGTTGGACAACATGCTACT	chr1:63709831-63709950
BA_j195992_028790	AGAAACATGGAGTGCCAGAGGCTGGGGATGCCAGTATAAGTTGTTGGACAACATGCTACTGTCTAGAACTTGTCTCTCAAAGGACCTAGAAGTTCCATCACCATCTGATCACCAAGACCA	chr1:63709891-63710010
BA_j195992_028791	GTCTAGAACTTGTCTCTCAAAGGACCTAGAAGTTCCATCACCATCTGATCACCAAGACCACCTCTGAGAGACCTACCTTGCTCATACCAAAACAGTCCCTGTTGGTCATTTACCCTGGAC	chr1:63709951-63710070
BA_j195992_028792	CCTCTGAGAGACCTACCTTGCTCATACCAAAACAGTCCCTGTTGGTCATTTACCCTGGACCTGTAACATTCTGGGCTCATTTCTGTGTTCACTTGTGGCCAAGTGTAACAAGCATACAGT	chr1:63710011-63710130
BA_j195992_028793	CTGTAACATTCTGGGCTCATTTCTGTGTTCACTTGTGGCCAAGTGTAACAAGCATACAGTAAATCACCTCTTCTGCTGTCTTGGTTGAAGAATCAAAAAAATCAAAAAATAAGAAATAAA	chr1:63710071-63710190
BA_j195992_028794	AAATCACCTCTTCTGCTGTCTTGGTTGAAGAATCAAAAAAATCAAAAAATAAGAAATAAAAATAAATTGTTAAGGAATAAATAGTTCAAACGAATATCTTATAATCCTCAATACATTTTA	chr1:63710131-63710250
BA_j195992_028795	AATAAATTGTTAAGGAATAAATAGTTCAAACGAATATCTTATAATCCTCAATACATTTTAACTAGGTAAATTAAAACATTGTATTCATTTTTATACAGGAAAATGGGTAGATCCTGTGAC	chr1:63710191-63710310
BA_j195992_028796	ACTAGGTAAATTAAAACATTGTATTCATTTTTATACAGGAAAATGGGTAGATCCTGTGACTGCTTTATGCCAGATTATCATGGGAGAATCAACAACAGAACTAGAAGTATGGACCATTAG	chr1:63710251-63710370
BA_j195992_028797	TGCTTTATGCCAGATTATCATGGGAGAATCAACAACAGAACTAGAAGTATGGACCATTAGAATAACAGATTATTAGTTACATTAATTCATCAAGTGCCTGACCCATGGGTCAGGCAAAAT	chr1:63710311-63710430
BA_j195992_028798	AATAACAGATTATTAGTTACATTAATTCATCAAGTGCCTGACCCATGGGTCAGGCAAAATTGGAGTGAGGGAGCAGTGTGACATACTTTACAGAGAGTTGGACATTTAAAGTTTGCTGAG	chr1:63710371-63710490
BA_j195992_028799	TGGAGTGAGGGAGCAGTGTGACATACTTTACAGAGAGTTGGACATTTAAAGTTTGCTGAGGAGAGTTTAACCTCGGAAAGGCACAAAGAAAAGAAATAAAGCTACTTTTTTTTTTTTTTT	chr1:63710431-63710550
BA_j195992_028800	GAGAGTTTAACCTCGGAAAGGCACAAAGAAAAGAAATAAAGCTACTTTTTTTTTTTTTTTTTTGCTTTTACTTCTATTGTCAAAGTGAAGTATTTGTTTTCTATTAAACAGAAACTGTTT	chr1:63710491-63710610
BA_j195992_028801	TTTGCTTTTACTTCTATTGTCAAAGTGAAGTATTTGTTTTCTATTAAACAGAAACTGTTTTAATAAAGATGTGTTGACTTAATAAATTATATATGAATTCCCCAGCAAAGTCAGGCTTAG	chr1:63710551-63710670
BA_j195992_028802	TAATAAAGATGTGTTGACTTAATAAATTATATATGAATTCCCCAGCAAAGTCAGGCTTAGGCAGTAGTTTCATATGCTAATATCAACAACCAAAGCACTTTCCGTCAGGGACTTAGACTG	chr1:63710611-63710730
BA_j195992_028803	GCAGTAGTTTCATATGCTAATATCAACAACCAAAGCACTTTCCGTCAGGGACTTAGACTGAGTGAAGTTTAATGAATTGACATTGCAGCAAAGTATCCACTTTAATAACAAGTCTGATCA	chr1:63710671-63710790
BA_j195992_028804	AGTGAAGTTTAATGAATTGACATTGCAGCAAAGTATCCACTTTAATAACAAGTCTGATCATTCTTCTTCCTTGCCTGTCTTGTTCAACACTACAACCCAGTCTTAGTCCATTCATGCTGC	chr1:63710731-63710850
BA_j195992_028805	TTCTTCTTCCTTGCCTGTCTTGTTCAACACTACAACCCAGTCTTAGTCCATTCATGCTGCTATAACAAAATATCTTAGATTGGGTAATTAGTAAACAACAGAAATGTATTCCTCAAATTT	chr1:63710791-63710910
BA_j195992_028806	TATAACAAAATATCTTAGATTGGGTAATTAGTAAACAACAGAAATGTATTCCTCAAATTTCTGGAGGCTAGGAAATCGAAATCCAAGATCAAGGCTCCAGCAGATATGATGTCTGGTGAA	chr1:63710851-63710970
BA_j195992_028807	CTGGAGGCTAGGAAATCGAAATCCAAGATCAAGGCTCCAGCAGATATGATGTCTGGTGAAGGCTTGTTCTCTGCTTCATAACAGAGCCTTGTTGCTGCATCCTCGCAGAGCAGAAAGCAG	chr1:63710911-63711030
BA_j195992_028808	GGCTTGTTCTCTGCTTCATAACAGAGCCTTGTTGCTGCATCCTCGCAGAGCAGAAAGCAGAGGGCACAAGAAGTGAACACTGTGTCCTCACATGGCTGATGAGATGGAAGTGCCTAGCAG	chr1:63710971-63711090
BA_j195992_028809	AGGGCACAAGAAGTGAACACTGTGTCCTCACATGGCTGATGAGATGGAAGTGCCTAGCAGCCTGAAGCCTTTTTCATAAGGGCATTAATCTCATTCACAAGGGAGGAGCCCTCGTGACTT	chr1:63711031-63711150
BA_j195992_028810	CCTGAAGCCTTTTTCATAAGGGCATTAATCTCATTCACAAGGGAGGAGCCCTCGTGACTTAATCACTTCCCAAAGGCCTCACCTCTTAATACCATCATCTTGGGGTTTAAGTTCCAACAT	chr1:63711091-63711210
BA_j195992_028811	AATCACTTCCCAAAGGCCTCACCTCTTAATACCATCATCTTGGGGTTTAAGTTCCAACATATGAATTTTGGAGGGACACATATATTCAAACCTTAGCCATCCCTATTCTGGCAAATAATA	chr1:63711151-63711270
BA_j195992_028812	ATGAATTTTGGAGGGACACATATATTCAAACCTTAGCCATCCCTATTCTGGCAAATAATAAGCCCTCAATAAATATTTGTTGTATGAACAAATTAGCTGGTGCTTGGTCCTCAAATATAG	chr1:63711211-63711330
BA_j195992_028813	AGCCCTCAATAAATATTTGTTGTATGAACAAATTAGCTGGTGCTTGGTCCTCAAATATAGTATAATAATTTCTGCCAAAAAAAAAAGTTCACAATGTTTATTACTACTTATAAACTTTTC	chr1:63711271-63711390
BA_j195992_028814	TATAATAATTTCTGCCAAAAAAAAAAGTTCACAATGTTTATTACTACTTATAAACTTTTCAACAAACAGTAAAAATGACCATAAATTCATTAATTCTGACATCTTCCCCTGCCAAATAGT	chr1:63711331-63711450
BA_j195992_028815	AACAAACAGTAAAAATGACCATAAATTCATTAATTCTGACATCTTCCCCTGCCAAATAGTACTATTATCTCTCAATTGGATTTTTAAATTTAATTTTTTTCTTTTGTTATTTTATTTTTT	chr1:63711391-63711510
BA_j195992_028816	TCTCCCAAAGTGCTGGGATTACAGGCATGAGCCACCATGCCCAGCCTTTTTTTCTTTTTTTAAAGATGGGGTTTCACCATGTTGCCCAGGCTAGTCAAGAACTCCTGGCCTCCACCTTGG	chr1:63711762-63711881
BA_j195992_028817	TAAAGATGGGGTTTCACCATGTTGCCCAGGCTAGTCAAGAACTCCTGGCCTCCACCTTGGCCTCCCAAAGTGCTACCACAAGCCAAACAAAATCTATATAAAGTGTTAACTAAAGAAATA	chr1:63711822-63711941
BA_j195992_028818	CCTCCCAAAGTGCTACCACAAGCCAAACAAAATCTATATAAAGTGTTAACTAAAGAAATATTTTAAGCATTTAAATATTTGTTGAAACATTCTAATTCTTATGTAATTTATATGTACATC	chr1:63711882-63712001
BA_j195992_028819	TTTTAAGCATTTAAATATTTGTTGAAACATTCTAATTCTTATGTAATTTATATGTACATCTTTTATACTAGAAATGTAATCAGAACTGCATGTATACAAAAACTGTGCTTCTTTTTTTGC	chr1:63711942-63712061
BA_j195992_028820	TTTTATACTAGAAATGTAATCAGAACTGCATGTATACAAAAACTGTGCTTCTTTTTTTGCCTATAATATAGTACTGTATCGCTAGTTCAAAAAGTTGCTATAAGAATTAATGAATTATGT	chr1:63712002-63712121
BA_j195992_028821	TATAGGCCAGATAATAATTTTAAATAATAGTTACATTGTTAATTGTTGAAATAATATGTAATAGTCTTTTTTCTCCTCAATCATTAAAATCTTATATAATATGCTAATAATAATTTGTCA	chr1:63712367-63712486
BA_j195992_028822	ATAGTCTTTTTTCTCCTCAATCATTAAAATCTTATATAATATGCTAATAATAATTTGTCACTAAGACAGGTATTTTTCTAAGTAATGTATCACCAAACCACATTTTGTTTCTAGTGTCAT	chr1:63712427-63712546
BA_j195992_028823	CTAAGACAGGTATTTTTCTAAGTAATGTATCACCAAACCACATTTTGTTTCTAGTGTCATCTGCTGAAATCAATCCATGTTATAAAATGACACATTGGCTAAAAACTTGATAAACTTTGG	chr1:63712487-63712606
BA_j195992_028824	CTGCTGAAATCAATCCATGTTATAAAATGACACATTGGCTAAAAACTTGATAAACTTTGGAATGAAGTTCACTGACTGCTACTAAAAATAGACCCATTTTAATTTTTTCAACAAATTTAA	chr1:63712547-63712666
BA_j195992_028825	AATGAAGTTCACTGACTGCTACTAAAAATAGACCCATTTTAATTTTTTCAACAAATTTAATAGGAGCATGGTGATAGAAGTACATTAGGATAATAGAAATTCACCCTACATCAGTTTTTA	chr1:63712607-63712726
BA_j195992_028826	TAGGAGCATGGTGATAGAAGTACATTAGGATAATAGAAATTCACCCTACATCAGTTTTTAATGAATCTTAGATATCACAATTCTTTCATATTCCAAAATTTAATTAGTCTTCAAAAATAA	chr1:63712667-63712786
BA_j195992_028827	ATGAATCTTAGATATCACAATTCTTTCATATTCCAAAATTTAATTAGTCTTCAAAAATAATAACTACCATTTCTTGAGCTCTTACAACATGCAAGATACTGTGCTAATAACTTTACATAC	chr1:63712727-63712846
BA_j195992_028828	TAACTACCATTTCTTGAGCTCTTACAACATGCAAGATACTGTGCTAATAACTTTACATACTTCACAGAGTCTTCCAAACAATCTTATGCAATGCTGTACATAATAATTAGTGTCCCCATT	chr1:63712787-63712906
BA_j195992_028829	TTCACAGAGTCTTCCAAACAATCTTATGCAATGCTGTACATAATAATTAGTGTCCCCATTGTACAGAAATGGAAACTGAGACTCAGAAGACTAAGAAATTTGTTGTAAATATTAGATAAA	chr1:63712847-63712966
BA_j195992_028830	GTACAGAAATGGAAACTGAGACTCAGAAGACTAAGAAATTTGTTGTAAATATTAGATAAATAATAGAAGAGCTGGGATTTGAATACATCAGGTGTATCTGATTCCAAAACCTGTGCTGTT	chr1:63712907-63713026
BA_j195992_028831	TAATAGAAGAGCTGGGATTTGAATACATCAGGTGTATCTGATTCCAAAACCTGTGCTGTTAACCAATATGACGTATTACCCATGTAATTTTAAGAAAACAAAGTCCCGGTCTGGTGCAGT	chr1:63712967-63713086
BA_j195992_028832	CCTGTAGTCCCAGCTAGTAGGGAGACTAAGGCAGGAAGATCACTTGAACCCGGGAGACAGAGGTTGCAGTGAGCCAAGATCGTGCCACTACATGCCAGCCTGGGCGACAGTGTGAGACGC	chr1:63713232-63713351
BA_j195992_028833	ACCCGGGAGACAGAGGTTGCAGTGAGCCAAGATCGTGCCACTACATGCCAGCCTGGGCGACAGTGTGAGACGCTGTCTCAAAAAAAAAAACAGACAAAAGATAGGAAAACGAAAACAAAG	chr1:63713279-63713398
BA_j195992_028834	CAGTGTGAGACGCTGTCTCAAAAAAAAAAACAGACAAAAGATAGGAAAACGAAAACAAAGTCCTAAATATAGGGGAATGGAAAGTCAACAAAGTAGAAATATAAAATTAGGTAAGGTATG	chr1:63713339-63713458
BA_j195992_028835	TCCTAAATATAGGGGAATGGAAAGTCAACAAAGTAGAAATATAAAATTAGGTAAGGTATGGAAAAAAAAGAAAAAGATGTTGTTAATTGTTAAAGAGAGAAGGAAATGTAAACCATGGTA	chr1:63713399-63713518
BA_j195992_028836	GAAAAAAAAGAAAAAGATGTTGTTAATTGTTAAAGAGAGAAGGAAATGTAAACCATGGTAAGATTCTCAAAGGTATATTTACAAAATAAGATAAATGAATTTTCATTTTTAATAAATCAT	chr1:63713459-63713578
BA_j195992_028837	AGATTCTCAAAGGTATATTTACAAAATAAGATAAATGAATTTTCATTTTTAATAAATCATTTTCTTTTGGTAATATTTGAAGATGATTGCAGAGAATGATTCTTTTCAGAGTTTCTTGAT	chr1:63713519-63713638
BA_j195992_028838	TTTCTTTTGGTAATATTTGAAGATGATTGCAGAGAATGATTCTTTTCAGAGTTTCTTGATAAACACATTTTTCATTCTAGATTAAAAATTCAAGGTTTTTTAATCATCTTGTTTATTTAC	chr1:63713579-63713698
BA_j195992_028839	AAACACATTTTTCATTCTAGATTAAAAATTCAAGGTTTTTTAATCATCTTGTTTATTTACACCTGTGTAGTGGTTTCACTAAATTATGTACATACTTTTTAATAAGCATTTGATAACAAG	chr1:63713639-63713758
BA_j195992_028840	ACCTGTGTAGTGGTTTCACTAAATTATGTACATACTTTTTAATAAGCATTTGATAACAAGAATCAAATATTTGTGAGGAAATGAAGTATACTTATTTAAGCTTCGCATCATCATTTCTCC	chr1:63713699-63713818
BA_j195992_028841	AATCAAATATTTGTGAGGAAATGAAGTATACTTATTTAAGCTTCGCATCATCATTTCTCCTCCATGGGAAATTAAGTTATTTTCACATGACCGAAAAAATTCATGACACACAATTAAAAA	chr1:63713759-63713878
BA_j195992_028842	TCCATGGGAAATTAAGTTATTTTCACATGACCGAAAAAATTCATGACACACAATTAAAAAACAACAAACAAGGGTCACATTTTATAAGGCAGCAATTATGTTCATGTGGTATCAGTATAA	chr1:63713819-63713938
BA_j195992_028843	ACAACAAACAAGGGTCACATTTTATAAGGCAGCAATTATGTTCATGTGGTATCAGTATAATTGAAAGACAGAAGACATTTCATTCGTTAGTAACACAGAGTTTCTTCTAGTGGGTTTCCT	chr1:63713879-63713998
BA_j195992_028844	TTGAAAGACAGAAGACATTTCATTCGTTAGTAACACAGAGTTTCTTCTAGTGGGTTTCCTGGAGCTCATTAGATATTCCCTGGCTGATTCTCCTAAGTAATTAGATTTTAACAGGATTTT	chr1:63713939-63714058
BA_j195992_028845	GGAGCTCATTAGATATTCCCTGGCTGATTCTCCTAAGTAATTAGATTTTAACAGGATTTTCAACAGATCAGAGCAATCTCTGTGGGTGCCAATAGAAGAGTCCCCCTCTGGCCTTACCAG	chr1:63713999-63714118
BA_j195992_028846	CAACAGATCAGAGCAATCTCTGTGGGTGCCAATAGAAGAGTCCCCCTCTGGCCTTACCAGCAGGGCAGAGCAGATAATATCCAGACTGGGAGTTAATAGGACAATTACTGGCCTCTTTTA	chr1:63714059-63714178
BA_j195992_028847	CAGGGCAGAGCAGATAATATCCAGACTGGGAGTTAATAGGACAATTACTGGCCTCTTTTAAATGAGTTACATTAATGCACTTAAGCTAAATGGCTCTGCATATGATTAAATATTAACATT	chr1:63714119-63714238
BA_j195992_028848	AATGAGTTACATTAATGCACTTAAGCTAAATGGCTCTGCATATGATTAAATATTAACATTTGCAAAATATGAAATCACAATATGCAATCAAGTTTTGTTGTTTTAATTTCCCCCAAGAAA	chr1:63714179-63714298
BA_j195992_028849	TGCAAAATATGAAATCACAATATGCAATCAAGTTTTGTTGTTTTAATTTCCCCCAAGAAAGATTTCAATTGTTTACATAAATACCTTTAAATATTGTATATTAAACATTTTTAGGATATA	chr1:63714239-63714358
BA_j195992_028850	GATTTCAATTGTTTACATAAATACCTTTAAATATTGTATATTAAACATTTTTAGGATATACTAATAGAAAGTTGGAAATCATTCCTCTCACTTAGGAGCCCTAAAATATACTGACCTTCA	chr1:63714299-63714418
BA_j195992_028851	CTAATAGAAAGTTGGAAATCATTCCTCTCACTTAGGAGCCCTAAAATATACTGACCTTCAGGACGCCATTTCTGGCTGAGATGGAGTAACTAAAAAAATCAGATAAATATATGAAATAAT	chr1:63714359-63714478
BA_j195992_028852	GGACGCCATTTCTGGCTGAGATGGAGTAACTAAAAAAATCAGATAAATATATGAAATAATATTTATCAGACATTAGATAACAGCCAATACAGGACAATGATCTCTGAGAGGAAAGGAAAG	chr1:63714419-63714538
BA_j195992_028853	ATTTATCAGACATTAGATAACAGCCAATACAGGACAATGATCTCTGAGAGGAAAGGAAAGAAATGAGATGGTTTTCCTGAGTTGAGAGACAAAGTGGAGAAGTTAGGCAAGCCAAGGTGG	chr1:63714479-63714598
BA_j195992_028854	AAATGAGATGGTTTTCCTGAGTTGAGAGACAAAGTGGAGAAGTTAGGCAAGCCAAGGTGGCTGGAATTCACCAGACAAATAGAAGACAATAGTATCAAAACACCAAAGGAAAAGAACCCA	chr1:63714539-63714658
BA_j195992_028855	CTGGAATTCACCAGACAAATAGAAGACAATAGTATCAAAACACCAAAGGAAAAGAACCCAAAGATCTGTGGAGGGTCCCCCTTAAGTCTTAAGCTTAGTGTTGATCAGCACATGCATGTG	chr1:63714599-63714718
BA_j195992_028856	AAGATCTGTGGAGGGTCCCCCTTAAGTCTTAAGCTTAGTGTTGATCAGCACATGCATGTGAGGCAACCACTCAAATTTGGAAAAAGAACCACTTTTCCAGGAGCAGGTCAAATAATTTTC	chr1:63714659-63714778
BA_j195992_028857	AGGCAACCACTCAAATTTGGAAAAAGAACCACTTTTCCAGGAGCAGGTCAAATAATTTTCAGAGCTCACAGAGGCCTGGGAATAGTTCACATTCTCAACAGCCAGAGTTAAAAATGAACA	chr1:63714719-63714838
BA_j195992_028858	AGAGCTCACAGAGGCCTGGGAATAGTTCACATTCTCAACAGCCAGAGTTAAAAATGAACACCTCAGAATATATAAGGCAACAGGCAGATATTGTCTCAGTAGTTGGGGCAAAGTAGCCCT	chr1:63714779-63714898
BA_j195992_028859	CCTCAGAATATATAAGGCAACAGGCAGATATTGTCTCAGTAGTTGGGGCAAAGTAGCCCTAAACTAAAAGTTGCTCTGGTCCTACCTAACAAAACCTAAGACAAATGTCAAAAGGATGAA	chr1:63714839-63714958
BA_j195992_028860	AAACTAAAAGTTGCTCTGGTCCTACCTAACAAAACCTAAGACAAATGTCAAAAGGATGAATCTATTTTTAAATTATTTGAAAACTCTAAAACAAAGCTCAATAATATTTAGGAATACAAA	chr1:63714899-63715018
BA_j195992_028861	TCTATTTTTAAATTATTTGAAAACTCTAAAACAAAGCTCAATAATATTTAGGAATACAAAAGAATCCACCACCAAACAATGTAAATTTCACAATGTCTAGCCCCAAATTCACAAAATCAT	chr1:63714959-63715078
BA_j195992_028862	AGAATCCACCACCAAACAATGTAAATTTCACAATGTCTAGCCCCAAATTCACAAAATCATGAAAGTAGCCAGAAAATATGACTTAAAATCATAAGAAAAAAATCAATCAGTAGAAGCAGA	chr1:63715019-63715138
BA_j195992_028863	GAAAGTAGCCAGAAAATATGACTTAAAATCATAAGAAAAAAATCAATCAGTAGAAGCAGACCAAGAAATTATCAAGATTAGAAATTAGGAAAAAGGAACATTAAAACAATGATTAGAAAT	chr1:63715079-63715198
BA_j195992_028864	CCAAGAAATTATCAAGATTAGAAATTAGGAAAAAGGAACATTAAAACAATGATTAGAAATATATTTCATATTATAAAAAAGAGAGGAAAGCATAAGCATGGTAAAAAGAGACATGGTAGA	chr1:63715139-63715258
BA_j195992_028865	ATATTTCATATTATAAAAAAGAGAGGAAAGCATAAGCATGGTAAAAAGAGACATGGTAGATATAAAAATAACCTAAGTCAAACTTCTGAAGATGAAAAATACAATGTCTTAGGTAAAGAA	chr1:63715199-63715318
BA_j195992_028866	TATAAAAATAACCTAAGTCAAACTTCTGAAGATGAAAAATACAATGTCTTAGGTAAAGAAAAAAAAAAAACATGTAGAATTAAAAATAGTTTAATACTGCAGACAAAAAAAAATGTACAG	chr1:63715259-63715378
BA_j195992_028867	TTTAAGTGAATTTTGAAAATATTTTAAATGTCTCCCGCAAAAAACAAAATACAGTTGGTCCTCAAACAATGTGAGTTTGAACTGAGTGGGTCCACTTAACACAATAATTTTTTGCAATAA	chr1:63715592-63715711
BA_j195992_028868	CTCAAACAATGTGAGTTTGAACTGAGTGGGTCCACTTAACACAATAATTTTTTGCAATAAGTATAGTCAGCCCTCCATACCAGCCAGTTCCAAATTCACAACCAAACACAGATTGAAAAT	chr1:63715652-63715771
BA_j195992_028869	GTATAGTCAGCCCTCCATACCAGCCAGTTCCAAATTCACAACCAAACACAGATTGAAAATTCAGTATTGGAGGGATGCAAATCCCACGTGTAAAGAGGGCCGACTTTGCATATCCACGAT	chr1:63715712-63715831
BA_j195992_028870	TCAGTATTGGAGGGATGCAAATCCCACGTGTAAAGAGGGCCGACTTTGCATATCCACGATTTCTGCAGTACCGATGGCGGGACTGGAGTATGAGCAGATTTTGGTATCCACAAGTGGTTC	chr1:63715772-63715891
BA_j195992_028871	TTCTGCAGTACCGATGGCGGGACTGGAGTATGAGCAGATTTTGGTATCCACAAGTGGTTCTGGAACAAATTCCCCACAGATACTGAGGAACGACTAAACGGCCTAGACCTGATCCAAAGT	chr1:63715832-63715951
BA_j195992_028872	TGGAACAAATTCCCCACAGATACTGAGGAACGACTAAACGGCCTAGACCTGATCCAAAGTCAGTTTTGTGCTTTGTTCCTATGACGTTGGCCCATAATATTTTCTTTTCTTTTCTTTTCT	chr1:63715892-63716011
BA_j195992_028873	CAGTTTTGTGCTTTGTTCCTATGACGTTGGCCCATAATATTTTCTTTTCTTTTCTTTTCTTTTCTTTTTTTTGAGACAGTTTCACTCTCGTTACCAAGGCTGAAGTGCAATGGCACCAAC	chr1:63715952-63716071
BA_j195992_028874	CTGGTCTCGAACTCCCGACCTCAGGTGATCCACCTCCTCAGCCTCCCAAAGGCATGAGCCACCACGCCCGGCCAGCCCATAATATTTTCTAGAAAGAATTTTCAACCTAATACACTTAAT	chr1:63716218-63716337
BA_j195992_028875	ACCACGCCCGGCCAGCCCATAATATTTTCTAGAAAGAATTTTCAACCTAATACACTTAATTTTGCCACTGAGTATAAGAGATTTCAGAAATTTTTAATGAATTATACTCTTTATTTATAG	chr1:63716278-63716397
BA_j195992_028876	TTTGCCACTGAGTATAAGAGATTTCAGAAATTTTTAATGAATTATACTCTTTATTTATAGACCTTATAAAATGATGTTTCCTGTTCTTCTTATAATAGTAGTACTTAGCCTCAGACGTCG	chr1:63716338-63716457
BA_j195992_028877	ACCTTATAAAATGATGTTTCCTGTTCTTCTTATAATAGTAGTACTTAGCCTCAGACGTCGAAACATTACTATAAAATATCAAATTAGGCCCCTGTCAGTGCAGAGGCAGAAGCCTGAACC	chr1:63716398-63716517
BA_j195992_028878	AAACATTACTATAAAATATCAAATTAGGCCCCTGTCAGTGCAGAGGCAGAAGCCTGAACCAGACAAATAAGTACTGTGAGCATTACCTCTATGCCTTAATTGGCTCTTATTCACTTGGAC	chr1:63716458-63716577
BA_j195992_028879	AGACAAATAAGTACTGTGAGCATTACCTCTATGCCTTAATTGGCTCTTATTCACTTGGACATAGGGAATAAGATGAGTAAGAGAATCTTCCCACTTATTAGGCCCTCATAAAATCATTAT	chr1:63716518-63716637
BA_j195992_028880	ATAGGGAATAAGATGAGTAAGAGAATCTTCCCACTTATTAGGCCCTCATAAAATCATTATAACTAGTTCAGGTATTCATGATCCAGAAAGAAATGGAATCTGTGCATATAGGGTCTTACA	chr1:63716578-63716697
BA_j195992_028881	AACTAGTTCAGGTATTCATGATCCAGAAAGAAATGGAATCTGTGCATATAGGGTCTTACAAAGAGGTGGTGACCAGCTGCAACTTTTCTTTCATGAGACTCAAAACTAGAGGCTTAGATT	chr1:63716638-63716757
BA_j195992_028882	AAGAGGTGGTGACCAGCTGCAACTTTTCTTTCATGAGACTCAAAACTAGAGGCTTAGATTTGATCATAAGAAAAAGCTTCCTGACATTGGAATGGATTAAAAACAAAAATAGTGGAATTT	chr1:63716698-63716817
BA_j195992_028883	TGATCATAAGAAAAAGCTTCCTGACATTGGAATGGATTAAAAACAAAAATAGTGGAATTTTCTGAAAATTTCAAATTCTGTTTCTGGTTGGTTGGTTTGTGAGACAGGGTCTCACTCTGT	chr1:63716758-63716877
BA_j195992_028884	TCTGAAAATTTCAAATTCTGTTTCTGGTTGGTTGGTTTGTGAGACAGGGTCTCACTCTGTCGCCCAGACTGAAATGCAGTGGCACAATACAGGGCTCATGCAGCCTCGACCTCCTGGGCT	chr1:63716818-63716937
BA_j195992_028885	CGCCCAGACTGAAATGCAGTGGCACAATACAGGGCTCATGCAGCCTCGACCTCCTGGGCTCAAGTGATCCTCCCGCCTCAGTCTCCTGTGTTGCTAGGACTACAGGCACCTGCCACCGTG	chr1:63716878-63716997
BA_j195992_028886	CAAGTGATCCTCCCGCCTCAGTCTCCTGTGTTGCTAGGACTACAGGCACCTGCCACCGTGGCTGGTTAATTTTTTTTTTTAATTTTTTATAGAGATAAGGTCTCTCTATAAAAGAGACCT	chr1:63716938-63717057
BA_j195992_028887	GCTGGTTAATTTTTTTTTTTAATTTTTTATAGAGATAAGGTCTCTCTATAAAAGAGACCTTTTATGTGTTGCCTAGGTGGGTCTCAAACTGCTGGACTCATGTAGTTCTCCTACCTCGGC	chr1:63716998-63717117
BA_j195992_028888	TTTATGTGTTGCCTAGGTGGGTCTCAAACTGCTGGACTCATGTAGTTCTCCTACCTCGGCCTCCCAAAGTGCTGGGTTCACAGGTATGAGTCACCACGCCCAGCCCAGTTTCTGTTTTGA	chr1:63717058-63717177
BA_j195992_028889	CTCCCAAAGTGCTGGGTTCACAGGTATGAGTCACCACGCCCAGCCCAGTTTCTGTTTTGACTAGATGGTTTGGATATAATCCTAGTAAAATCTGATGTACACCCAACTTGCCTTTTCTAC	chr1:63717118-63717237
BA_j195992_028890	CTAGATGGTTTGGATATAATCCTAGTAAAATCTGATGTACACCCAACTTGCCTTTTCTACAAGTCTGTGAACATTTGATTGGTTGAAATGATACCTAAATGTCTTAGGTTGAGCCACAAC	chr1:63717178-63717297
BA_j195992_028891	AAGTCTGTGAACATTTGATTGGTTGAAATGATACCTAAATGTCTTAGGTTGAGCCACAACAAGCTCCACTAACTTTCAATAGTAAAGCTTAGAGCATGTCTGTAGCCCTAAAAAATGTGA	chr1:63717238-63717357
BA_j195992_028892	AAGCTCCACTAACTTTCAATAGTAAAGCTTAGAGCATGTCTGTAGCCCTAAAAAATGTGAGAATATTCAGATCAACTTTCTGTGTTGAATTTCATCTCCTCATTTCTATTTGTTCATCTA	chr1:63717298-63717417
BA_j195992_028893	GAATATTCAGATCAACTTTCTGTGTTGAATTTCATCTCCTCATTTCTATTTGTTCATCTACAAGTTTATTTCTGTAATTCTATTTTTACTTATGGAGATTTCAAATGTCTATATCTTGCT	chr1:63717358-63717477
BA_j195992_028894	CAAGTTTATTTCTGTAATTCTATTTTTACTTATGGAGATTTCAAATGTCTATATCTTGCTTTATTTAATTGAAGTATTCCAGACACCTTAGGTTGGAACAGAACTTTTTCTATCTATTTA	chr1:63717418-63717537
BA_j195992_028895	TTATTTAATTGAAGTATTCCAGACACCTTAGGTTGGAACAGAACTTTTTCTATCTATTTATACTTCAGGGGCATTTAGGGAACTTGTTGTTTAAAAGAAATCATTTTCTGATTTTTTTTT	chr1:63717478-63717597
BA_j195992_028896	TACTTCAGGGGCATTTAGGGAACTTGTTGTTTAAAAGAAATCATTTTCTGATTTTTTTTTTTTTTTTGGAAACAGGGTTTTACTTCTGTTTCCCAGGCCGGAGAACAGTGGGGCGGGTCT	chr1:63717538-63717657
BA_j195992_028897	TTTTTTTGGAAACAGGGTTTTACTTCTGTTTCCCAGGCCGGAGAACAGTGGGGCGGGTCTGCATGCCACAGTTCACTGTGGCCTTAACTTACGGGGCTCAGGTGATTTTCCCATCTCAGC	chr1:63717598-63717717
BA_j195992_028898	GCTCAAGCAATCCACCCACTTTGGCCTCCCAAAGGGCTGAAATGACAGGCGTGAGCCACCCTGCCTGGCCCATTTTCTGAATTTTTTGGTCTAAATCTGATTTTTAGATATCAAATTTGC	chr1:63717816-63717935
BA_j195992_028899	CTGCCTGGCCCATTTTCTGAATTTTTTGGTCTAAATCTGATTTTTAGATATCAAATTTGCTTAATACAAGGTACACGGCCAGGCACAGTGGCTCACGCCTGTAATCCCAGCACTTTAAGA	chr1:63717876-63717995
BA_j195992_028900	GCCCATTTTCTGAATTTTTTGGTCTAAATCTGATTTTTAGATATCAAATTTGCTTAATACAAGGTACACGGCCAGGCACAGTGGCTCACGCCTGTAATCCCAGCACTTTAAGAGGCCAAT	chr1:63717883-63718002
BA_j195992_028901	AACAAAACAAAACAAAACAAAATAAACAAGGTACACAAAACTAAATTGTTAAAGTATATTTGCAGACCTGGATGAAAGATGGTACCTTTATATAATTTGCTGAGTACTATCCATGGACAA	chr1:63718237-63718356
BA_j195992_028902	TGCAGACCTGGATGAAAGATGGTACCTTTATATAATTTGCTGAGTACTATCCATGGACAATGGAAATTGTAGTATCACAAAATACATAGAGATAACGAAGCAAACAATGAGTTTTAGAAA	chr1:63718297-63718416
BA_j195992_028903	TGGAAATTGTAGTATCACAAAATACATAGAGATAACGAAGCAAACAATGAGTTTTAGAAAATGGGTTGAGATAACCTGGCCAAGTAGATTATATTAATCACACTGAGACCCACATGAAAT	chr1:63718357-63718476
BA_j195992_028904	ATGGGTTGAGATAACCTGGCCAAGTAGATTATATTAATCACACTGAGACCCACATGAAATCAGCATTTGCAAAGGACCTCAAGGATGTCAAACAGCTGGCCTGAATTAGACTCTAATTCC	chr1:63718417-63718536
BA_j195992_028905	CAGCATTTGCAAAGGACCTCAAGGATGTCAAACAGCTGGCCTGAATTAGACTCTAATTCCCCTTTCATTATCCCTCTTTGAGAGTTTTCAGGCCTATTTTACACAATGAACTTGAAAGAC	chr1:63718477-63718596
BA_j195992_028906	CCTTTCATTATCCCTCTTTGAGAGTTTTCAGGCCTATTTTACACAATGAACTTGAAAGACATTGGTAAGAGGCGTATTTATAGATTTGATTGGTCCAGTGGGCATTTGAGTATGTCCTAC	chr1:63718537-63718656
BA_j195992_028907	ATTGGTAAGAGGCGTATTTATAGATTTGATTGGTCCAGTGGGCATTTGAGTATGTCCTACTAAAACATAAAGCATTGAAAGAAAGGAAAGACAAGACTAATACACATGAAAGAGGGTAAA	chr1:63718597-63718716
BA_j195992_028908	TAAAACATAAAGCATTGAAAGAAAGGAAAGACAAGACTAATACACATGAAAGAGGGTAAAGGATAATATACTCCCATGGCTAATTGTGTGCTTTTTGAATTACCAGAAAGTAGAATTAAA	chr1:63718657-63718776
BA_j195992_028909	GGATAATATACTCCCATGGCTAATTGTGTGCTTTTTGAATTACCAGAAAGTAGAATTAAAACCTAAGAGTTGTAGCCACAGGAGGACAAAGTTAGGCCCAATATAAGACTAAACTTTCTA	chr1:63718717-63718836
BA_j195992_028910	ACCTAAGAGTTGTAGCCACAGGAGGACAAAGTTAGGCCCAATATAAGACTAAACTTTCTAATAGTCTAAGCCAAATGAAAATCAAAGGCCAAGTTTCTCATCACTCTAAGTGTGTAAACA	chr1:63718777-63718896
BA_j195992_028911	ATAGTCTAAGCCAAATGAAAATCAAAGGCCAAGTTTCTCATCACTCTAAGTGTGTAAACATAGACTGACCATTTGGCAGGGATTTTGTAGATTAGATTCAAGTGTTGTATTGGTGATTGA	chr1:63718837-63718956
BA_j195992_028912	TTAAACCCAGGAGGTGGAAGTTGCAGTGAGCCGAGATGCGCCACTGCACTCCAGTCTGGGAGACAGGGCAAGACTCCATCTCAAAAAAACAAAAACAAAAACATAATCTTAAAGCAGGCA	chr1:63719183-63719302
BA_j195992_028913	AGACAGGGCAAGACTCCATCTCAAAAAAACAAAAACAAAAACATAATCTTAAAGCAGGCACAGTGGTGCATTCCTGTAGTCCCGGTTGCTCAGGAGGTTGAGGAAGAAAGATTGCTTGAG	chr1:63719243-63719362
BA_j195992_028914	CAGTGGTGCATTCCTGTAGTCCCGGTTGCTCAGGAGGTTGAGGAAGAAAGATTGCTTGAGCCAGGAGCTTGAAGGTGCAGTACACTATAATCGAACCTGTGAATAGCCACCACACTCCAG	chr1:63719303-63719422
BA_j195992_028915	CCAGGAGCTTGAAGGTGCAGTACACTATAATCGAACCTGTGAATAGCCACCACACTCCAGCCTGGGCAACATAATGAGACCTCATCTCTGAAAAAAACAAAACAAAAACCTTAATCTGTA	chr1:63719363-63719482
BA_j195992_028916	CCTGGGCAACATAATGAGACCTCATCTCTGAAAAAAACAAAACAAAAACCTTAATCTGTAAGTCTTTCTAAACATTCAGATAATCCGACTCTATGATCCTAAATGCTCTGGTGGTCAGAC	chr1:63719423-63719542
BA_j195992_028917	AGTCTTTCTAAACATTCAGATAATCCGACTCTATGATCCTAAATGCTCTGGTGGTCAGACAAGGGGCTTCCTTTGCCTCAACTTTTTCCACAGGAAAAATATCTCCCCCTTTCTTGCATA	chr1:63719483-63719602
BA_j195992_028918	AAGGGGCTTCCTTTGCCTCAACTTTTTCCACAGGAAAAATATCTCCCCCTTTCTTGCATATAGAAAATATTGGACTGGAAGGAGGAAATCTAGGGTAGTTCTGGCTCCATCACTAATTTG	chr1:63719543-63719662
BA_j195992_028919	TAGAAAATATTGGACTGGAAGGAGGAAATCTAGGGTAGTTCTGGCTCCATCACTAATTTGTTGGGTGACTGAACAAGTCACTTAATATTTCTTGGTTTTGTTACCTGCAAGTGTGGCCTG	chr1:63719603-63719722
BA_j195992_028920	TTGGGTGACTGAACAAGTCACTTAATATTTCTTGGTTTTGTTACCTGCAAGTGTGGCCTGGGGGCTCTAAAGACATGTCACAAGAGTTATGCTACTTTATAGACTTTGCTTCTTCAAGTC	chr1:63719663-63719782
BA_j195992_028921	GGGGCTCTAAAGACATGTCACAAGAGTTATGCTACTTTATAGACTTTGCTTCTTCAAGTCTCCAACTCTTAGCTGAATGTCCACCCAACACCTTGCTAGAGCAACCAACCAAGATTCTGT	chr1:63719723-63719842
BA_j195992_028922	TCCAACTCTTAGCTGAATGTCCACCCAACACCTTGCTAGAGCAACCAACCAAGATTCTGTTTGTGACATTCAGAAAAATGCAAAATCTCTAGCGTTATAACTCCATGTTGCTGATGTGGG	chr1:63719783-63719902
BA_j195992_028923	TTGTGACATTCAGAAAAATGCAAAATCTCTAGCGTTATAACTCCATGTTGCTGATGTGGGAAATCTTATGGTCATAACTGACTTCTATCTGTTAGCTCCACCCATATTTATTCATGGTGG	chr1:63719843-63719962
BA_j195992_028924	AAATCTTATGGTCATAACTGACTTCTATCTGTTAGCTCCACCCATATTTATTCATGGTGGCCAATCACAGAGAAAGGTCCTAGACACTACTCCATTTATCAATGACCTTCACAGACCAGC	chr1:63719903-63720022
BA_j195992_028925	CCAATCACAGAGAAAGGTCCTAGACACTACTCCATTTATCAATGACCTTCACAGACCAGCTCAAACATTTCATTTTCAGATTGTGTTACCAAACAGTTTCACATTCCTGATTAAGAGTCA	chr1:63719963-63720082
BA_j195992_028926	TCAAACATTTCATTTTCAGATTGTGTTACCAAACAGTTTCACATTCCTGATTAAGAGTCATATTGCCCCTGCTTCTGAAGCAAAGCTTCATGCTATAATCATTTAAAAAGAGCAAGCAAA	chr1:63720023-63720142
BA_j195992_028927	TATTGCCCCTGCTTCTGAAGCAAAGCTTCATGCTATAATCATTTAAAAAGAGCAAGCAAATAGATAAGCTCCAAGTTCTTCAAGTTTTTAGAACTTACTTGCTATTACAATATTCTAAAA	chr1:63720083-63720202
BA_j195992_028928	TAGATAAGCTCCAAGTTCTTCAAGTTTTTAGAACTTACTTGCTATTACAATATTCTAAAATATTAGTTGTATCATTTACTGTTGCTTCCAAAATAAATATAGAGAGAATATTACCAAGAG	chr1:63720143-63720262
BA_j195992_028929	TATTAGTTGTATCATTTACTGTTGCTTCCAAAATAAATATAGAGAGAATATTACCAAGAGACATGTTAACTGAATCACTCTGAAGAAAATGCTAAATATGGCACAGAAAAATGAGTAAAA	chr1:63720203-63720322
BA_j195992_028930	ACATGTTAACTGAATCACTCTGAAGAAAATGCTAAATATGGCACAGAAAAATGAGTAAAACTAATTCTTTTCTTGCAGCAACTCATCAAAATTGACTGTCTAGTCATTTGTGTATACCTA	chr1:63720263-63720382
BA_j195992_028931	CTAATTCTTTTCTTGCAGCAACTCATCAAAATTGACTGTCTAGTCATTTGTGTATACCTAACGCTAAGTTGCTAAGTTCAGAAGCAATCTCACTAAAATGAGAAAACACTCCCACTGGCT	chr1:63720323-63720442
BA_j195992_028932	ACGCTAAGTTGCTAAGTTCAGAAGCAATCTCACTAAAATGAGAAAACACTCCCACTGGCTTAATTTTCTCTGTCTAATGTTCACATTATGATATTCCTTTGCAGTACAATTGGAGATGGA	chr1:63720383-63720502
BA_j195992_028933	TAATTTTCTCTGTCTAATGTTCACATTATGATATTCCTTTGCAGTACAATTGGAGATGGACTATTGCAGATTTCTTCTCTTAAACTTTCATGCATTTGATTTAAAAAAAAAAAAAAATTG	chr1:63720443-63720562
BA_j195992_028934	GACCCTGTCTCAAAAAACAAAAACAAAAAACTCTACTACAAAAAAAATTATCAAAATAAACTAAACTCTAACTTCTTACTAGAGGATCAGATCAGTCTTTTGCGAAATCTAGTTGCTAAA	chr1:63720844-63720963
BA_j195992_028935	CTAAACTCTAACTTCTTACTAGAGGATCAGATCAGTCTTTTGCGAAATCTAGTTGCTAAATGTTTTAAGTCATTTTGGGAAAATCAGCATTCCTTGTTGTGCAATGTCTACTTCATGCTG	chr1:63720904-63721023
BA_j195992_028936	TGTTTTAAGTCATTTTGGGAAAATCAGCATTCCTTGTTGTGCAATGTCTACTTCATGCTGTCCTCTGCCTCTAGAAAATTTTTCTTAAGGGAGTGAGACCACAATCAAGCATTACCCAAC	chr1:63720964-63721083
BA_j195992_028937	TCCTCTGCCTCTAGAAAATTTTTCTTAAGGGAGTGAGACCACAATCAAGCATTACCCAACTTCCTGTCTGTCACTGAGAAATACTCAGGTAAGAGAAAAAGAACTAAGGGTGGCTAAATA	chr1:63721024-63721143
BA_j195992_028938	TTCCTGTCTGTCACTGAGAAATACTCAGGTAAGAGAAAAAGAACTAAGGGTGGCTAAATAGTAAGAAAAGCCTGCCCTCAGTAACTATTAGATTCAAAAGTGAATAAAAATAATGCCATA	chr1:63721084-63721203
BA_j195992_028939	GTAAGAAAAGCCTGCCCTCAGTAACTATTAGATTCAAAAGTGAATAAAAATAATGCCATAGGTATGGCACTTTAAACATTTCAATGTGTTAATGTCCATGATTTCACTCGATACACTAGT	chr1:63721144-63721263
BA_j195992_028940	GGTATGGCACTTTAAACATTTCAATGTGTTAATGTCCATGATTTCACTCGATACACTAGTAACCTTATCAGGTGGCATAAAGTATGGGCCCTCATTTATAGAAAGGGAAAATAAGACAAA	chr1:63721204-63721323
BA_j195992_028941	AACCTTATCAGGTGGCATAAAGTATGGGCCCTCATTTATAGAAAGGGAAAATAAGACAAAGCGCTTGCCTTGTCACACAATGAGCTTGCCATGGACTGAATTATGTTCCCCAACTCCATA	chr1:63721264-63721383
BA_j195992_028942	GCGCTTGCCTTGTCACACAATGAGCTTGCCATGGACTGAATTATGTTCCCCAACTCCATACCCAAATTCATATTTCGAAGGCTTAACCTCCAGTGTGACTGTATTTGGAGATAGGGCCTT	chr1:63721324-63721443
BA_j195992_028943	CCCAAATTCATATTTCGAAGGCTTAACCTCCAGTGTGACTGTATTTGGAGATAGGGCCTTCAAGGAGGTAATTCAGGTTAAATGAGGTCATAAAGCTGGGGTCCTGATACCATACAATTA	chr1:63721384-63721503
BA_j195992_028944	CAAGGAGGTAATTCAGGTTAAATGAGGTCATAAAGCTGGGGTCCTGATACCATACAATTAGTGTCCTTATAAGAAGAGATGCCCTCTCTGTCTCTCTGCATACACACACACAGAAGAGGT	chr1:63721444-63721563
BA_j195992_028945	GTGTCCTTATAAGAAGAGATGCCCTCTCTGTCTCTCTGCATACACACACACAGAAGAGGTCATGTGAGCATACAGTGAGATGGTGGCCACCTAGAAGGCAGGAAGGGAGGCCTCACAAGA	chr1:63721504-63721623
BA_j195992_028946	CATGTGAGCATACAGTGAGATGGTGGCCACCTAGAAGGCAGGAAGGGAGGCCTCACAAGAAACTCACCATGCTGGCACCTTGATCTTGGACTTCCAGCCTCCAGATCTTTGAGGAAATAA	chr1:63721564-63721683
BA_j195992_028947	AACTCACCATGCTGGCACCTTGATCTTGGACTTCCAGCCTCCAGATCTTTGAGGAAATAAATGTCTGTTGTTTAAAGCTACCCAGGCTATAGTATTTCGTTATAGCAGCCTAAGTTGAGT	chr1:63721624-63721743
BA_j195992_028948	ATGTCTGTTGTTTAAAGCTACCCAGGCTATAGTATTTCGTTATAGCAGCCTAAGTTGAGTGAAACAGAGCTAATGATCATAAAATTTCTAAAACCCAAGCCTCTTGACTCTGTCTTCGTT	chr1:63721684-63721803
BA_j195992_028949	GAAACAGAGCTAATGATCATAAAATTTCTAAAACCCAAGCCTCTTGACTCTGTCTTCGTTTATATCAGTGTAGTGTAATGGCCAGCACTGAACTACTGAGAATGATCACATAAACTTCAT	chr1:63721744-63721863
BA_j195992_028950	TATATCAGTGTAGTGTAATGGCCAGCACTGAACTACTGAGAATGATCACATAAACTTCATGTAATTTTTTCTGAACCTATAATTGTGGCTGCCCCAAAAGCTGCCGTTTTTTCATCTTCC	chr1:63721804-63721923
BA_j195992_028951	GTAATTTTTTCTGAACCTATAATTGTGGCTGCCCCAAAAGCTGCCGTTTTTTCATCTTCCCTCAAGTAACAGAAGGACTGCTGTCATAAAGATACACTTCCGAGGGGAGAAATGGAAGCA	chr1:63721864-63721983
BA_j195992_028952	CTCAAGTAACAGAAGGACTGCTGTCATAAAGATACACTTCCGAGGGGAGAAATGGAAGCAACATCATAAATGTGTAACATATCTGGTGGATTTCTCTGTAGTGATGAACTTTTGAATGAA	chr1:63721924-63722043
BA_j195992_028953	ACATCATAAATGTGTAACATATCTGGTGGATTTCTCTGTAGTGATGAACTTTTGAATGAATTCCTTTCTTAAAATATTCCACTTGTTATTGGGAAATGATTTTTTAACTTGTGTCTAATA	chr1:63721984-63722103
BA_j195992_028954	TTCCTTTCTTAAAATATTCCACTTGTTATTGGGAAATGATTTTTTAACTTGTGTCTAATATTTTCTTCATATGAGGAGATAGGTCTCTCTCTACCCACTTAACTCATTTAAACCTAACTA	chr1:63722044-63722163
BA_j195992_028955	TTTTCTTCATATGAGGAGATAGGTCTCTCTCTACCCACTTAACTCATTTAAACCTAACTAGTAACTTTTGTAAAGAATAACTGAGAATGCTCCACTTGGCTCAACTGTTCTTTCTCCTGA	chr1:63722104-63722223
BA_j195992_028956	GTAACTTTTGTAAAGAATAACTGAGAATGCTCCACTTGGCTCAACTGTTCTTTCTCCTGAGATGAACTTGTCCACAGAAAGCACAAATTCTTTGCTTTTCCATGTTGTAAATCCTACTGG	chr1:63722164-63722283
BA_j195992_028957	GATGAACTTGTCCACAGAAAGCACAAATTCTTTGCTTTTCCATGTTGTAAATCCTACTGGGCTGGCCTCTCATGTATGCAAGTTGGGACCTTGTAGGTTAGTGTATCTAATGCCAGGTTT	chr1:63722224-63722343
BA_j195992_028958	GCTGGCCTCTCATGTATGCAAGTTGGGACCTTGTAGGTTAGTGTATCTAATGCCAGGTTTCTGTTAGAAAGCCCATTTAGCTCCCACACAAAGCCAACTCAGCCTGTATCCATAACAAAG	chr1:63722284-63722403
BA_j195992_028959	CTGTTAGAAAGCCCATTTAGCTCCCACACAAAGCCAACTCAGCCTGTATCCATAACAAAGGTGGTATTTTGGCCTCAGTATTTACTTTTTAAAAAAAAAAATTATTGAATCATTCAGAAA	chr1:63722344-63722463
BA_j195992_028960	GTGGTATTTTGGCCTCAGTATTTACTTTTTAAAAAAAAAAATTATTGAATCATTCAGAAAGAAGAAAAGCAGGGAATTATTTAATGCAGGTCCCTTTAGAGACCACCAGCGTAACTGCAG	chr1:63722404-63722523
BA_j195992_028961	GAAGAAAAGCAGGGAATTATTTAATGCAGGTCCCTTTAGAGACCACCAGCGTAACTGCAGGACAAACTTCTCTATTCCATTATCTCTACCATTTGAGAGGCCAGGAGAAAACATGAACCT	chr1:63722464-63722583
BA_j195992_028962	GACAAACTTCTCTATTCCATTATCTCTACCATTTGAGAGGCCAGGAGAAAACATGAACCTTAATGGAGATGGAATTATCCTTGCAATGACTGCAGTAAATGTTTGTTGAAGGGGAAAAAA	chr1:63722524-63722643
BA_j195992_028963	TAATGGAGATGGAATTATCCTTGCAATGACTGCAGTAAATGTTTGTTGAAGGGGAAAAAAATGGAAAGAGAAAATATACCATATATACCTAGTTTTAATGGAAAGCCGATTTCTGCCATA	chr1:63722584-63722703
BA_j195992_028964	ATGGAAAGAGAAAATATACCATATATACCTAGTTTTAATGGAAAGCCGATTTCTGCCATATACATTAGAGAAATTGTTTAAGAACAGTTCATCCATGTGAAAATATTAGCACTGTAATTC	chr1:63722644-63722763
BA_j195992_028965	TACATTAGAGAAATTGTTTAAGAACAGTTCATCCATGTGAAAATATTAGCACTGTAATTCTGCCAAGGTCAGTAAGACCTAGTGATTTGCTGAGATATCACCTTCATTTCACCAGGTAAA	chr1:63722704-63722823
BA_j195992_028966	TGTGTCCTATCCAAGAAGGCAATCCACAGCAACAGTTAAATTATGAATACAGCACATATGTTCCATACCATATCATTTACAGCACAATTTAGCATGGACATAATGCTTTGTAACAAACTA	chr1:63722843-63722962
BA_j195992_028967	TTCCATACCATATCATTTACAGCACAATTTAGCATGGACATAATGCTTTGTAACAAACTACAATACCATTCACAAAATGCATTTAAATAGCATAATTTAGTTCATTAAATTCAGTCATTT	chr1:63722903-63723022
BA_j195992_028968	CAATACCATTCACAAAATGCATTTAAATAGCATAATTTAGTTCATTAAATTCAGTCATTTACAGTAAATCAAAATCATCATCGGAATTGAAGAGAGTACACAGTTGTTTGTTTGAATAGT	chr1:63722963-63723082
BA_j195992_028969	ACAGTAAATCAAAATCATCATCGGAATTGAAGAGAGTACACAGTTGTTTGTTTGAATAGTTAAGCTAGGTAAGTCAATTTCTTTTTGAAGGTCAAGGACAGAGTTGTTTCCATTTTCTGT	chr1:63723023-63723142
BA_j195992_028970	TAAGCTAGGTAAGTCAATTTCTTTTTGAAGGTCAAGGACAGAGTTGTTTCCATTTTCTGTTATAAAAAAGATACAGCTGGTGTCAAAAGATAATTTACTGTCATTTCAAAACGATCAACC	chr1:63723083-63723202
BA_j195992_028971	TATAAAAAAGATACAGCTGGTGTCAAAAGATAATTTACTGTCATTTCAAAACGATCAACCCTCTTTTTTTCCCTCCCCAGTCTCTCTCTCCTGGTTGCATATCAGATCACTGTCACTCCT	chr1:63723143-63723262
BA_j195992_028972	CTCTTTTTTTCCCTCCCCAGTCTCTCTCTCCTGGTTGCATATCAGATCACTGTCACTCCTAAAATAGATTCAACTCCCTGAAAATATCTTATATGCCACCTAACTAGAATGTATGTACAA	chr1:63723203-63723322
BA_j195992_028973	AAAATAGATTCAACTCCCTGAAAATATCTTATATGCCACCTAACTAGAATGTATGTACAAATTTTACAAAATCTCAACTGTACAATTCCTTCACATTTTTAATCAAGATGTGTACATTTG	chr1:63723263-63723382
BA_j195992_028974	ATTTTACAAAATCTCAACTGTACAATTCCTTCACATTTTTAATCAAGATGTGTACATTTGGTCCCAGGAAAGCTTCAAACACTAGATCGCAGTGTCTGTAATCATCTGCATATCTGTCTA	chr1:63723323-63723442
BA_j195992_028975	GTCCCAGGAAAGCTTCAAACACTAGATCGCAGTGTCTGTAATCATCTGCATATCTGTCTATTTTTCATACCATATGGGAAGCCCCTTGTGGGTAGGAGCCTTGTCAACCATATTTAGATT	chr1:63723383-63723502
BA_j195992_028976	TTTTTCATACCATATGGGAAGCCCCTTGTGGGTAGGAGCCTTGTCAACCATATTTAGATTCCTACAACCCAGCACAGTGTCTGTTGACTAAATTCCTTGAAATCAATGAATGGTTTTTTT	chr1:63723443-63723562
BA_j195992_028977	CCTACAACCCAGCACAGTGTCTGTTGACTAAATTCCTTGAAATCAATGAATGGTTTTTTTTCAGTTATTTTTATTCCTCATGGCCCCAACCATATGCCTCACACATACTCAGTAAACGTT	chr1:63723503-63723622
BA_j195992_028978	TCAGTTATTTTTATTCCTCATGGCCCCAACCATATGCCTCACACATACTCAGTAAACGTTTGTTGGTTTAAAAATCTTGTTGGAGGGGCTTACCTTGGGATATATTTCATAAGCACACAA	chr1:63723563-63723682
BA_j195992_028979	TGTTGGTTTAAAAATCTTGTTGGAGGGGCTTACCTTGGGATATATTTCATAAGCACACAAAATGAATGTGTGTTTTGAATTGTCTCAGTAAACCAGTGCCTGCAATAACATAGACAAAGT	chr1:63723623-63723742
BA_j195992_028980	AATGAATGTGTGTTTTGAATTGTCTCAGTAAACCAGTGCCTGCAATAACATAGACAAAGTAAGAAAAGAGAAAACAGACTTTGGTATTGAGCACAAAGCATTCAACCTGATCTCATAGTT	chr1:63723683-63723802
BA_j195992_028981	AAGAAAAGAGAAAACAGACTTTGGTATTGAGCACAAAGCATTCAACCTGATCTCATAGTTTCACAGTCCAGTGTACGCTGCGCAGGACCATACTCCATGTGGACTAAACTACATTTTACA	chr1:63723743-63723862
BA_j195992_028982	TCACAGTCCAGTGTACGCTGCGCAGGACCATACTCCATGTGGACTAAACTACATTTTACACAGTTCTTTCTCTTAGCCTTTGCCTGGAGTGCTTTCACAACCAACCCAGCAATAATCAAC	chr1:63723803-63723922
BA_j195992_028983	CAGTTCTTTCTCTTAGCCTTTGCCTGGAGTGCTTTCACAACCAACCCAGCAATAATCAACAGTACGAGGCTTTACGTGCTAGTTCAGCTGCTTTAAAGCCAACATAATCTAGGCAGCATT	chr1:63723863-63723982
BA_j195992_028984	AGTACGAGGCTTTACGTGCTAGTTCAGCTGCTTTAAAGCCAACATAATCTAGGCAGCATTCTACACTCAGCCTTTATCCAGACATTTGATAACCTAATGTGTGCCTGGTACTGGGCACTG	chr1:63723923-63724042
BA_j195992_028985	CTACACTCAGCCTTTATCCAGACATTTGATAACCTAATGTGTGCCTGGTACTGGGCACTGAGTAAACCAAAGAGGAGATAGACTCTAGTAAGATCTGAACTGTGTCCTCAAGCCGCTTAG	chr1:63723983-63724102
BA_j195992_028986	AGTAAACCAAAGAGGAGATAGACTCTAGTAAGATCTGAACTGTGTCCTCAAGCCGCTTAGAATCTAGAGTAACACACTGTCAATAATGCACTGTCGTGTGGTAAGCACAGTGTCTGAGGA	chr1:63724043-63724162
BA_j195992_028987	AATCTAGAGTAACACACTGTCAATAATGCACTGTCGTGTGGTAAGCACAGTGTCTGAGGAAAGAAAGCACAAGGTGCCCAAAGAGAGAGAACAGTATTTTGATTAAAAAAAGGTACCAGG	chr1:63724103-63724222
BA_j195992_028988	ACTCCAGCCTGGGCGACAGAGTGAGATTTTGTCTCAAAAAAAAAAAAAAAAGGTACCACTTCTGTCTACTTGGCACAATCCCCAACCCTGCATATGAAGAACTAGTTCCATTATCAGAAT	chr1:63724467-63724586
BA_j195992_028989	TCTGTCTACTTGGCACAATCCCCAACCCTGCATATGAAGAACTAGTTCCATTATCAGAATTTTTTTTTTTTTTTTTAGAGTCAGGGTTTCACTCTGTCTTCCAACTAGAGCGCAGTGGTG	chr1:63724527-63724646
BA_j195992_028990	TTTTTTTTTTTTTTTTAGAGTCAGGGTTTCACTCTGTCTTCCAACTAGAGCGCAGTGGTGCAATCATAGTTTACTGCAGACTCAGACTCCTGGACAGCTCATTTTAGAGGACCGTTGATA	chr1:63724587-63724706
BA_j195992_028991	CAATCATAGTTTACTGCAGACTCAGACTCCTGGACAGCTCATTTTAGAGGACCGTTGATACACTGGACATGGTCTAAAGGAGAGCTGCCAGGAGAAAGGGTTATCTTTTCCCTTCCTCAA	chr1:63724647-63724766
BA_j195992_028992	CACTGGACATGGTCTAAAGGAGAGCTGCCAGGAGAAAGGGTTATCTTTTCCCTTCCTCAAAGAGAAAGGAAAATTGAGAAGAATGTAAGAATATTAGGGAAAACAAATTTTTTGAAAAAA	chr1:63724707-63724826
BA_j195992_028993	AGAGAAAGGAAAATTGAGAAGAATGTAAGAATATTAGGGAAAACAAATTTTTTGAAAAAATTGAAAATAACTGTTCTTGAAAGTTTCTCAGTATTCCTGGGGTGGGTATTGATGGTTTAA	chr1:63724767-63724886
BA_j195992_028994	TTGAAAATAACTGTTCTTGAAAGTTTCTCAGTATTCCTGGGGTGGGTATTGATGGTTTAAAGAACCGTGTCAAGTCTATTACCATGAACAGACTCTAATTGTGTTAAATCCCACACTGAG	chr1:63724827-63724946
BA_j195992_028995	AGAACCGTGTCAAGTCTATTACCATGAACAGACTCTAATTGTGTTAAATCCCACACTGAGAGTGTCAATAACTCCACAGAGCCCAAGAAAGAAAATACAAACTCTTTCTTAGGCTGTGTT	chr1:63724887-63725006
BA_j195992_028996	AGTGTCAATAACTCCACAGAGCCCAAGAAAGAAAATACAAACTCTTTCTTAGGCTGTGTTAAAGACCTCTGTAATCTGGCTTCAGTCTTGTGTCTCTTTGTTACAGAGACTATATCCATT	chr1:63724947-63725066
BA_j195992_028997	AAAGACCTCTGTAATCTGGCTTCAGTCTTGTGTCTCTTTGTTACAGAGACTATATCCATTTCCCCTTCTTCTATTTGTAATAAAAATTTTAGCTAGAAACATGGGTCTCCCAGAAAAAAG	chr1:63725007-63725126
BA_j195992_028998	TCCCCTTCTTCTATTTGTAATAAAAATTTTAGCTAGAAACATGGGTCTCCCAGAAAAAAGACTATGCTGTCCAGTTCCCCTGAAGCTAGGTGAGGCCATATGACCACGCTGAGGCTAATG	chr1:63725067-63725186
BA_j195992_028999	ACTATGCTGTCCAGTTCCCCTGAAGCTAGGTGAGGCCATATGACCACGCTGAGGCTAATGGGATGCAAGTGAAAATGTCACGTGGCAGCTTCTGGGAGCCTTGAGGTCATGGGTCATGGG	chr1:63725127-63725246
BA_j195992_029000	GGATGCAAGTGAAAATGTCACGTGGCAGCTTCTGGGAGCCTTGAGGTCATGGGTCATGGGACATGACATGACTGAAGTTCCATGCTGGACTATGATGACAAGGGCCACACCCTAGGGATG	chr1:63725187-63725306
BA_j195992_029001	ACATGACATGACTGAAGTTCCATGCTGGACTATGATGACAAGGGCCACACCCTAGGGATGGCAAAGCAGAAAATGAGAAGGAACTGGGTCCCTGAGGACTTCATGGAGCACAGCCACCAT	chr1:63725247-63725366
BA_j195992_029002	GCAAAGCAGAAAATGAGAAGGAACTGGGTCCCTGAGGACTTCATGGAGCACAGCCACCATACCAGTCATGGATGGACTATCCCCAAATTTTGAACTGGAAGGCAAATTATTTTCTATCTT	chr1:63725307-63725426
BA_j195992_029003	ACCAGTCATGGATGGACTATCCCCAAATTTTGAACTGGAAGGCAAATTATTTTCTATCTTATTTCAGCCACTACATTTGGAGACTCTTCACAAATTGAGACCACTCTCAAGCAATAGCCT	chr1:63725367-63725486
BA_j195992_029004	ATTTCAGCCACTACATTTGGAGACTCTTCACAAATTGAGACCACTCTCAAGCAATAGCCTCAGTATAACTACCTCCCTTTCCTCCAGATCCTCCCCTAGTGGCCTGCTATGACAGGCACT	chr1:63725427-63725546
BA_j195992_029005	CAGTATAACTACCTCCCTTTCCTCCAGATCCTCCCCTAGTGGCCTGCTATGACAGGCACTGTGCTAAACCCCTCAACAGCACATCTCATTTAATCCTCACAAATACCCGGTTAGGTAGCA	chr1:63725487-63725606
BA_j195992_029006	GTGCTAAACCCCTCAACAGCACATCTCATTTAATCCTCACAAATACCCGGTTAGGTAGCAACTATTATTAGCACCATTTCACAGATGAAGAAATTGAGATTTAGTAAGATGAATTTACTT	chr1:63725547-63725666
BA_j195992_029007	ACTATTATTAGCACCATTTCACAGATGAAGAAATTGAGATTTAGTAAGATGAATTTACTTGCTAACTAGAGGCAAAGCCAGTTTTTTTAGTCCAGGCAGTTTGTCCCCAGAGGCTATATC	chr1:63725607-63725726
BA_j195992_029008	GCTAACTAGAGGCAAAGCCAGTTTTTTTAGTCCAGGCAGTTTGTCCCCAGAGGCTATATCTGAATCTCTGTGCTCTGAATCTCTGTGCTATATTATCTGCCTCACAGAGCTACTTTCCCT	chr1:63725667-63725786
BA_j195992_029009	TGAATCTCTGTGCTCTGAATCTCTGTGCTATATTATCTGCCTCACAGAGCTACTTTCCCTATTCCATGTCTTTACTCATATTATTTCCTCAGCACCTAAAATGACTTTCTACCTTCCCCA	chr1:63725727-63725846
BA_j195992_029010	ATTCCATGTCTTTACTCATATTATTTCCTCAGCACCTAAAATGACTTTCTACCTTCCCCATGTCCTTTCCTTCCTAGATGCACCACCTTCTGCATGAAGGCCCTGATGCAGAATAGAAAG	chr1:63725787-63725906
BA_j195992_029011	TGTCCTTTCCTTCCTAGATGCACCACCTTCTGCATGAAGGCCCTGATGCAGAATAGAAAGAAATCCCTCCTCAATGAGTCCATTGTACCTTAACTATGCCTCAGTTACATCACTTTGCAT	chr1:63725847-63725966
BA_j195992_029012	AAATCCCTCCTCAATGAGTCCATTGTACCTTAACTATGCCTCAGTTACATCACTTTGCATATCCTGCCTTCCAATCTCGTTAGCTATCTTATGTGTCAGTTTTCCTCAATATATTTTAAG	chr1:63725907-63726026
BA_j195992_029013	ATCCTGCCTTCCAATCTCGTTAGCTATCTTATGTGTCAGTTTTCCTCAATATATTTTAAGTTCCTTGAGGGCAAGAAACATATTTTACCTGTCCTTGTGTTTTCCATAGTGCCTAACAGT	chr1:63725967-63726086
BA_j195992_029014	TTCCTTGAGGGCAAGAAACATATTTTACCTGTCCTTGTGTTTTCCATAGTGCCTAACAGTAAAATTCAATAAATCTCACTTGACTTGCTAAAAACTAAGTTCTTGGCCTGGTGTGGTGGC	chr1:63726027-63726146
BA_j195992_029015	TCCAGCTACTCAGGAGGCTGAGGTGGGAGGATCACTGAGCCTGGGTACTTCAAGGCTGCAGTGAGCCGTGATTACACCACTGCACTCCACCCTGGGCAGCAGAATGAGACCCTGTTTCAA	chr1:63726296-63726415
BA_j195992_029016	GTGAGCCGTGATTACACCACTGCACTCCACCCTGGGCAGCAGAATGAGACCCTGTTTCAAAAAAAGAAAAAAAAGTTCTGATTGGAAGATAGGAGTTTTTGACTATTTTATAAATGAAAG	chr1:63726356-63726475
BA_j195992_029017	AAAAAGAAAAAAAAGTTCTGATTGGAAGATAGGAGTTTTTGACTATTTTATAAATGAAAGACAGGTAGTGAGTTGTAGTTCTAAATAACTGATGCACTATAATAGCACTGTCCAGTAGAA	chr1:63726416-63726535
BA_j195992_029018	ACAGGTAGTGAGTTGTAGTTCTAAATAACTGATGCACTATAATAGCACTGTCCAGTAGAACTTTCCACAGTGATGGAAACTTTCTATACCCACACTAGCTAATACAGTAGCCACTAGTCA	chr1:63726476-63726595
BA_j195992_029019	CTTTCCACAGTGATGGAAACTTTCTATACCCACACTAGCTAATACAGTAGCCACTAGTCACATGTGGCTACTGAGCATTTGAAATAAGGCTAGTACAGAAAAGGAACTGAAATTTTAATT	chr1:63726536-63726655
BA_j195992_029020	CATGTGGCTACTGAGCATTTGAAATAAGGCTAGTACAGAAAAGGAACTGAAATTTTAATTTAATTTAATTTTAATTAATTTACATTTAAATAGCCATATACAGATAATAGCTACCATATT	chr1:63726596-63726715
BA_j195992_029021	TAATTTAATTTTAATTAATTTACATTTAAATAGCCATATACAGATAATAGCTACCATATTGGATGTTACAACTCTAAAATCATGTTGAAGCTTTGGAAAACAGCACCAGCATGATTTGTG	chr1:63726656-63726775
BA_j195992_029022	GGATGTTACAACTCTAAAATCATGTTGAAGCTTTGGAAAACAGCACCAGCATGATTTGTGTAGAGTAAATGGTCAGTAAATGTTTGCTATAGGACTTTGAATTGGATTGAAAGGAATCAG	chr1:63726716-63726835
BA_j195992_029023	TAGAGTAAATGGTCAGTAAATGTTTGCTATAGGACTTTGAATTGGATTGAAAGGAATCAGTAGACATCATCTAAGTAGATTTAAAAGGAAAAGAAAACTAATTGAAAAAGATACAAACTT	chr1:63726776-63726895
BA_j195992_029024	TAGACATCATCTAAGTAGATTTAAAAGGAAAAGAAAACTAATTGAAAAAGATACAAACTTCAAAAAATTCAGGAAAAACACAGAAAAAGATAAAGTTGAAGCAACAAAAACAACAACAAA	chr1:63726836-63726955
BA_j195992_029025	CAAAAAATTCAGGAAAAACACAGAAAAAGATAAAGTTGAAGCAACAAAAACAACAACAAAAACACCAAGGATCATTATTTACAGCAGAAAAGAATCCTTAACAAACCCTTCCAGCAAAGC	chr1:63726896-63727015
BA_j195992_029026	AACACCAAGGATCATTATTTACAGCAGAAAAGAATCCTTAACAAACCCTTCCAGCAAAGCCTGGAAGAGGTATGTCAAGACAGGCAATTATATGACATACAAGCCCAGTTTAATAAAGAC	chr1:63726956-63727075
BA_j195992_029027	CTGGAAGAGGTATGTCAAGACAGGCAATTATATGACATACAAGCCCAGTTTAATAAAGACTGGGCTGGCATCCATTTACAAAACCCTCCAGAGGACACTGAGGTTTCTCATGCTATATTT	chr1:63727016-63727135
BA_j195992_029028	TGGGCTGGCATCCATTTACAAAACCCTCCAGAGGACACTGAGGTTTCTCATGCTATATTTAAAGAAACTGTCTGTAAAAGGTTGGGATGGGTCTCACTAGGCTGGAAAGAATAAGTCCAG	chr1:63727076-63727195
BA_j195992_029029	AAAGAAACTGTCTGTAAAAGGTTGGGATGGGTCTCACTAGGCTGGAAAGAATAAGTCCAGATCACTCTATTTAACAACTATTCATCATAAATTCAATATTTTATTCGGTAGGGGAATGAC	chr1:63727136-63727255
BA_j195992_029030	ATCACTCTATTTAACAACTATTCATCATAAATTCAATATTTTATTCGGTAGGGGAATGACAGAAACTCACTCACTCCTACTTATGGTAATTCAAAGCAAAAAAACCTTCTAGTTATACTA	chr1:63727196-63727315
BA_j195992_029031	AGAAACTCACTCACTCCTACTTATGGTAATTCAAAGCAAAAAAACCTTCTAGTTATACTATCAGGCCAAAATCTAAATTTTAGTCCCCTTTGGAATTTTTCACTTTTGCTTATATGCCAT	chr1:63727256-63727375
BA_j195992_029032	TCAGGCCAAAATCTAAATTTTAGTCCCCTTTGGAATTTTTCACTTTTGCTTATATGCCATTAAGATGGCGCTTGAAGAAATGCAGTTAAGGACTTACACTGTTAAGTGAGCTCTTCCCAG	chr1:63727316-63727435
BA_j195992_029033	TAAGATGGCGCTTGAAGAAATGCAGTTAAGGACTTACACTGTTAAGTGAGCTCTTCCCAGCCTGTCCATTCTGGGGGTGACCTTTCCACCAGGTCCCTGGCATAAGGCAGTGTGTCTCCT	chr1:63727376-63727495
BA_j195992_029034	CCTGTCCATTCTGGGGGTGACCTTTCCACCAGGTCCCTGGCATAAGGCAGTGTGTCTCCTGGAGCAAAGCCAGAATGTAAGATGAAAAGCCACATGCAGAGGATGATGCAAGGGAAACAA	chr1:63727436-63727555
BA_j195992_029035	GGAGCAAAGCCAGAATGTAAGATGAAAAGCCACATGCAGAGGATGATGCAAGGGAAACAATCATGACTTTCATAATGAGAGCCAGAAAGAAATTTGAGGTCTTATGCTCACTAGTTCCTA	chr1:63727496-63727615
BA_j195992_029036	TCATGACTTTCATAATGAGAGCCAGAAAGAAATTTGAGGTCTTATGCTCACTAGTTCCTAAGCCTGGGTGTTGTAGTCAGCATAATAACTTGCTTAACGTTTTATTCTTCAGGACTTCTA	chr1:63727556-63727675
BA_j195992_029037	AGCCTGGGTGTTGTAGTCAGCATAATAACTTGCTTAACGTTTTATTCTTCAGGACTTCTAGCCACAGAAGAGTGAGCTATACTAGCAATCAAACTTTGAGTGTACTTGTCCATGTTCCCC	chr1:63727616-63727735
BA_j195992_029038	GCCACAGAAGAGTGAGCTATACTAGCAATCAAACTTTGAGTGTACTTGTCCATGTTCCCCAGTCAGAGATCCATACAGCATGTCGTAATTTAAAGAGAAACTTTCACAATGTTTGGAGCC	chr1:63727676-63727795
BA_j195992_029039	AGTCAGAGATCCATACAGCATGTCGTAATTTAAAGAGAAACTTTCACAATGTTTGGAGCCCTTTATGCCCTGAAGATGAAGGAGGAGAATGTCCTCACATTCCTTCCAGCAGGAATCCAC	chr1:63727736-63727855
BA_j195992_029040	AAACTGAGAGGCCTGTTTGTTTAGATTCCTCTTTGTGTCCCTGTGCTTTTGGAGGTAAGGATGCTCCTTTTCTCTGGGTGCCAGGAGAGCACCTCTTACATGACAGTCTTATGATCTACT	chr1:150702853-150702972
BA_j195992_029041	ATGCTCCTTTTCTCTGGGTGCCAGGAGAGCACCTCTTACATGACAGTCTTATGATCTACTTCAGGGGAAGGTCAGAAAATCCTTCCCAGGTTTTATGGCTGCTTCTGGGGAGAACAGCAG	chr1:150702913-150703032
BA_j195992_029042	TCAGGGGAAGGTCAGAAAATCCTTCCCAGGTTTTATGGCTGCTTCTGGGGAGAACAGCAGGCAGAAGGTCAGAGTCACCTTCCTGCTTCTGCAATTTCCTCAAATGCCTTCAGCTTAAAA	chr1:150702973-150703092
BA_j195992_029043	GCAGAAGGTCAGAGTCACCTTCCTGCTTCTGCAATTTCCTCAAATGCCTTCAGCTTAAAATATTCAATATGTCAAAGTGCTGTATTTTGTGTAGGGTGTCCTGAACCCCGTCACTAACCT	chr1:150703033-150703152
BA_j195992_029044	TATTCAATATGTCAAAGTGCTGTATTTTGTGTAGGGTGTCCTGAACCCCGTCACTAACCTCTAACTGAAAGTTAGGATTTTCTTCAATTCTGAACATAGTTCATAAACCACGGTAATATT	chr1:150703093-150703212
BA_j195992_029045	CTAACTGAAAGTTAGGATTTTCTTCAATTCTGAACATAGTTCATAAACCACGGTAATATTAGCAATACTTCATCATCAAAAGAAAAACCCAGATATTTTCATATCACATTAGTTTTTTGC	chr1:150703153-150703272
BA_j195992_029046	AGCAATACTTCATCATCAAAAGAAAAACCCAGATATTTTCATATCACATTAGTTTTTTGCATCTATTTTCATTATGCTTATCACTATTTCAAATTTAGGATAGCTATTAACTCTTATTTA	chr1:150703213-150703332
BA_j195992_029047	ATCTATTTTCATTATGCTTATCACTATTTCAAATTTAGGATAGCTATTAACTCTTATTTAATGCATTTATAAAGAAGCATGCATATTAATATATAACAAACTTATCTTTTAACATTTTAA	chr1:150703273-150703392
BA_j195992_029048	ATGCATTTATAAAGAAGCATGCATATTAATATATAACAAACTTATCTTTTAACATTTTAATAACTGTATTTCGATATAATTAGATTCCTTTGTAATCCTATATATTTTATGCATTTAAAA	chr1:150703333-150703452
BA_j195992_029049	TAACTGTATTTCGATATAATTAGATTCCTTTGTAATCCTATATATTTTATGCATTTAAAAACATGATTTTAAGAAGGCATTCATAGGCTTTAACAGATAGCTAAAGACTAAGAACCCATG	chr1:150703393-150703512
BA_j195992_029050	ACATGATTTTAAGAAGGCATTCATAGGCTTTAACAGATAGCTAAAGACTAAGAACCCATGTTTTTATTCTACTTTCAATACTTGAAAAGTTGTGGATAAAACAAAAATTATGTTAAAAAC	chr1:150703453-150703572
BA_j195992_029051	CTGAAAAGTAATCAACTAAATACTTTTAAACTATAATATTCTATACACTTTTGATGATAGCCATGTATTATGGTATTATTTATGTTTTTATATTTAGCAATTCTTGTTCCTTAAAATGTG	chr1:150703880-150703999
BA_j195992_029052	CCATGTATTATGGTATTATTTATGTTTTTATATTTAGCAATTCTTGTTCCTTAAAATGTGCTTTATGGAGAAGGAGCCAGAGTTAGTGAAATACGTTTAGGTTAATTTAGGATATATTAA	chr1:150703940-150704059
BA_j195992_029053	CTTTATGGAGAAGGAGCCAGAGTTAGTGAAATACGTTTAGGTTAATTTAGGATATATTAATGACATTATCCCACACATTGTTCATGTCATAGACATGAACTTAAAAAATTTAAAGTTCCT	chr1:150704000-150704119
BA_j195992_029054	TGACATTATCCCACACATTGTTCATGTCATAGACATGAACTTAAAAAATTTAAAGTTCCTGCTGCCTGCTTAGATGCATCTACTAATCTAGAGCAGTTGTAAGGAAGATCCATCTGAATT	chr1:150704060-150704179
BA_j195992_029055	GCTGCCTGCTTAGATGCATCTACTAATCTAGAGCAGTTGTAAGGAAGATCCATCTGAATTAGATAAAAATATGAGCAGTGGAGTATTGGTTATTTTATTCTGGTTGGCTCAGTTATTTGC	chr1:150704120-150704239
BA_j195992_029056	AGATAAAAATATGAGCAGTGGAGTATTGGTTATTTTATTCTGGTTGGCTCAGTTATTTGCCAAATAAAGGCCCTGGTCAAATTGTTGATGACTACGTAAAAATAATTTGGACTAATACAT	chr1:150704180-150704299
BA_j195992_029057	CAAATAAAGGCCCTGGTCAAATTGTTGATGACTACGTAAAAATAATTTGGACTAATACATTAAATTGTTGATCATTAAAATAATTCTTCCAAAGTGCTTGTCTTTTATGCATTTCTTTAC	chr1:150704240-150704359
BA_j195992_029058	CAAGCTCACTGCATTCTCAACCTCCTGGGCTCTTGTGATCCTCCTGTCTTAGACATCTGCATAGCAGGGACCACAGGCACACACCACCACTCCTGGATAGTTTCTTTTTTATTTTTGTGG	chr1:150704451-150704570
BA_j195992_029059	CTCCCAAAGTGTTGGGATTACAGGCATGAGCCACTACACGTGGCGTTTTGAATCCTCTTCTGTACAAAGATACAATCTGAGTCCTTAGGACATTTATAGCCTAATATTTTCTTCCATCAA	chr1:150704642-150704761
BA_j195992_029060	TGTACAAAGATACAATCTGAGTCCTTAGGACATTTATAGCCTAATATTTTCTTCCATCAAAGTTGCTAAACCCCATCACCAGAATACCACAATTAATATTCTCAGGATAGATTATTAATA	chr1:150704702-150704821
BA_j195992_029061	AGTTGCTAAACCCCATCACCAGAATACCACAATTAATATTCTCAGGATAGATTATTAATAGTTGCCTAGGAATAAGAATGGTATGTGGCAATGATAGAAATTTGAAATGGCAGATTTATT	chr1:150704762-150704881
BA_j195992_029062	GTTGCCTAGGAATAAGAATGGTATGTGGCAATGATAGAAATTTGAAATGGCAGATTTATTAAGTATTTTTAAGCCATCAAGTTACAAAAGGCTATTAGGGGTCTTAAAAAGACAAAGAGT	chr1:150704822-150704941
BA_j195992_029063	AAGTATTTTTAAGCCATCAAGTTACAAAAGGCTATTAGGGGTCTTAAAAAGACAAAGAGTATACAATAAAACAATAAGCAATTACAGATTGTTTTAGGTTGAACAATTTTTGTACAGTTA	chr1:150704882-150705001
BA_j195992_029064	ATACAATAAAACAATAAGCAATTACAGATTGTTTTAGGTTGAACAATTTTTGTACAGTTATATCTATAGTACATTACTAATTTACTTAGCAAACTTTATCCTGAGATTTGCAAATTTAAA	chr1:150704942-150705061
BA_j195992_029066	GATTGTTTTAGGTTGAACAATTTTTGTACAGTTATATCTATAGTACATTACTAATTTACTTAGCAAACTTTATCCTGAGATTTGCAAATTTAAAAAAATGAAGAATCAAACTATATTTTC	chr1:150704968-150705087
BA_j195992_029065	TATCTATAGTACATTACTAATTTACTTAGCAAACTTTATCCTGAGATTTGCAAATTTAAAAAAATGAAGAATCAAACTATATTTTCTTTTCTGTTTTTTTGAAACAGAGTCTCCACTCTG	chr1:150705002-150705121
BA_j195992_029067	TAGCAAACTTTATCCTGAGATTTGCAAATTTAAAAAAATGAAGAATCAAACTATATTTTCTTTTCTGTTTTTTTGAAACAGAGTCTCCACTCTGTCATCCAGGCTGGAGTACAGTGGTGT	chr1:150705028-150705147
BA_j195992_029068	TAGAGATGGGGTTTCACCATGTTAGCCAGGCTGCTCTTTAACTCCTGGCCTCAAGTTGATATGCCTGCCTTGGCCTCCCAAGTACTGGGATTACAGGCGTGAGCCACCGTGCCCGGCCTC	chr1:150705267-150705386
BA_j195992_029069	ATGCCTGCCTTGGCCTCCCAAGTACTGGGATTACAGGCGTGAGCCACCGTGCCCGGCCTCAAACTATATTTTCTAATTAGTACAGTAAATACACATTAATCATGACACAATTATTTCTTC	chr1:150705327-150705446
BA_j195992_029070	AAACTATATTTTCTAATTAGTACAGTAAATACACATTAATCATGACACAATTATTTCTTCTGGATACAGCAGGAAAAATTAAGTTAAGAGAAAGTGCTTCATATTTCTTGATTTGTTATA	chr1:150705387-150705506
BA_j195992_029071	TGGATACAGCAGGAAAAATTAAGTTAAGAGAAAGTGCTTCATATTTCTTGATTTGTTATAAAAAGGAGAGATCCTCTAGATTTCTGGGTAAGAGGGAAAGCTAGCAATCCCACAATGATT	chr1:150705447-150705566
BA_j195992_029072	AAAAGGAGAGATCCTCTAGATTTCTGGGTAAGAGGGAAAGCTAGCAATCCCACAATGATTTCCTTTATTTCTTGCCATCCGAATATATCCTTCTTCACCAAAGTTGTGGCCCCAGCTTTA	chr1:150705507-150705626
BA_j195992_029073	TCCTTTATTTCTTGCCATCCGAATATATCCTTCTTCACCAAAGTTGTGGCCCCAGCTTTAGAAAAAGAAATAATACAAAATTACAAATGCGTACAATCAAACCATGTTATCAACTTTTTA	chr1:150705567-150705686
BA_j195992_029074	GAAAAAGAAATAATACAAAATTACAAATGCGTACAATCAAACCATGTTATCAACTTTTTATCTCATTGTTTTTCTCCTATAAGTGATTACATATGAAAGGCCGTAAAACAAAATTAGAAT	chr1:150705627-150705746
BA_j195992_029075	TCTCATTGTTTTTCTCCTATAAGTGATTACATATGAAAGGCCGTAAAACAAAATTAGAATGAAATAAGGTAATAATTTCTCCAGGGATTTCAGGTAACTCAAAATAATGGTTTGGAAAGC	chr1:150705687-150705806
BA_j195992_029076	GAAATAAGGTAATAATTTCTCCAGGGATTTCAGGTAACTCAAAATAATGGTTTGGAAAGCTTTAGTGCTATATTGATGAATAGACTTAATACCTAAGGAAAACTATAGTAAGATCCATCC	chr1:150705747-150705866
BA_j195992_029077	TTTAGTGCTATATTGATGAATAGACTTAATACCTAAGGAAAACTATAGTAAGATCCATCCCAGTCCTTTAATCCTCCTACTTTGCAAATATGCCTTCTCTAAAGAAAGAGTATTAGTATC	chr1:150705807-150705926
BA_j195992_029078	CAGTCCTTTAATCCTCCTACTTTGCAAATATGCCTTCTCTAAAGAAAGAGTATTAGTATCCTTTATAAGCCTTTATCTCTAAATTTTTTGATAACAGTATCATGTGTAATGATTTTCTAT	chr1:150705867-150705986
BA_j195992_029079	CTTTATAAGCCTTTATCTCTAAATTTTTTGATAACAGTATCATGTGTAATGATTTTCTATCAAACTTAAATTCCTCTAGAGAATGTCAATTAAGAAATATTTTTGAGTGACTACTATGAA	chr1:150705927-150706046
BA_j195992_029080	CAAACTTAAATTCCTCTAGAGAATGTCAATTAAGAAATATTTTTGAGTGACTACTATGAAAAAGGTATAGGGCAGGGAATTCTAAAGCAAACAACAAAAATGCAGCTCTGAAAGAGCTTT	chr1:150705987-150706106
BA_j195992_029081	AAAGGTATAGGGCAGGGAATTCTAAAGCAAACAACAAAAATGCAGCTCTGAAAGAGCTTTTTGATCTAGAAGTGGAGCTGACTTTCTCATAATTAAAGCTATTGAAAAATGAGCCAGGCA	chr1:150706047-150706166
BA_j195992_029082	TTGATCTAGAAGTGGAGCTGACTTTCTCATAATTAAAGCTATTGAAAAATGAGCCAGGCATGGTGGCTCACACTTGTAATCCAAGTGCTTTGAGAGGCTGAAGTGGGAGGATTGTTTGAG	chr1:150706107-150706226
BA_j195992_029083	TGGTGGCTCACACTTGTAATCCAAGTGCTTTGAGAGGCTGAAGTGGGAGGATTGTTTGAGGCCAGAGTTTGAGAGCAGCCTGGGCAAAATAGCAAGTCCCTGATTCTACAAAAAAAATTT	chr1:150706167-150706286
BA_j195992_029084	TTTTAATTAGCCAGGCATGGTGGCATGCACCTGTATTCCTTACCTACTCTGCAGCAGAGGCTACTTGTTAGAGATGTTGCAGAGAAAAATCATGGGTCGGATTAGGGTTCGAGTAGATCA	chr1:150706289-150706408
BA_j195992_029085	CTACTTGTTAGAGATGTTGCAGAGAAAAATCATGGGTCGGATTAGGGTTCGAGTAGATCAGTGTTTCACTTTTTGATTTAATGGACTTAGAGGAGTTCAAAAAGTTTTTACAGATAGATA	chr1:150706349-150706468
BA_j195992_029086	GTGTTTCACTTTTTGATTTAATGGACTTAGAGGAGTTCAAAAAGTTTTTACAGATAGATATACAGTTATCAATTTTAAAATTAGCATGTATGGACATCTTTTTTTTTTTTTTGGAGGTGA	chr1:150706409-150706528
BA_j195992_029087	GTCTCCAACTCCTGACCTCAAGTGATCTACCCGCCTCAGGCTCCCAAAGAGTTGGGATTACAGGTGTGAGCCACCACGCCCGGCTGTATGGTCATCTTTTTTAAAAAGCATACTATTGGT	chr1:150706718-150706837
BA_j195992_036979	GTCTCCAACTCCTGACCTCAAGTGATCTACCCGCCTCAGGCTCCCAAAGAGTTGGGATTACAGGTGTGAGCCACCACGCCCGGCTGTATGGTCATCTTTTTTAAAAAGCATACTATTGGT	chr1:150706718-150706837
BA_j195992_029088	AGGCTGAGGTAGGAGAATCGCTTGAACCTGGGAGGCAAGGCAGAGGTTGCAGTAAGCCGAGATTGCGCCTGTGCACTCCAGCCTGGGCAACAGAGTGAGACTGTCTCAAAAAAAGAAAAT	chr1:150707013-150707132
BA_j195992_029089	GATTGCGCCTGTGCACTCCAGCCTGGGCAACAGAGTGAGACTGTCTCAAAAAAAGAAAATAAATAAAAACCATACTACTTACTGTCACCATTATGTTGTAAAAGAAAATACATTTTAACA	chr1:150707073-150707192
BA_j195992_029090	AAATAAAAACCATACTACTTACTGTCACCATTATGTTGTAAAAGAAAATACATTTTAACACCAAAAGCAAAAAATCCAAAGACATAATCTCTATTTTAAGGATAGTCTTTTGAGTAAATA	chr1:150707133-150707252
BA_j195992_029091	CCAAAAGCAAAAAATCCAAAGACATAATCTCTATTTTAAGGATAGTCTTTTGAGTAAATAAATTTATATTAATGAAAAAGTCACCAAAATATTCTTATTTTTCTTACTTTACCAAGACTG	chr1:150707193-150707312
BA_j195992_029092	AATTTATATTAATGAAAAAGTCACCAAAATATTCTTATTTTTCTTACTTTACCAAGACTGATGAAAAAACTTAGAAAATCCTTGTAAGAGGAATGATTTCTGAAGCTCTTTATCATTCTG	chr1:150707253-150707372
BA_j195992_029093	ATGAAAAAACTTAGAAAATCCTTGTAAGAGGAATGATTTCTGAAGCTCTTTATCATTCTGAGATTTTATAGTGGTAGGTATATAAATATCATACAAGGCAAAATTCATTAAGTGCTCTAG	chr1:150707313-150707432
BA_j195992_029094	AGATTTTATAGTGGTAGGTATATAAATATCATACAAGGCAAAATTCATTAAGTGCTCTAGGATACAAATAAAAGTGTGAAATTGAGAAAATGCCTAGTGTGTCTGGAGAGCAGTAAGAAA	chr1:150707373-150707492
BA_j195992_029095	GATACAAATAAAAGTGTGAAATTGAGAAAATGCCTAGTGTGTCTGGAGAGCAGTAAGAAATTTAGTTGAAAGGAAAACTGGATATCTTTAGTAGAATAGTGGAAAAAGAGGATAGAAAGC	chr1:150707433-150707552
BA_j195992_029096	TTTAGTTGAAAGGAAAACTGGATATCTTTAGTAGAATAGTGGAAAAAGAGGATAGAAAGCTGGTTTGGGGCCATGTTGTGAACAGCTTAGAACAGCAGGTGGAGGAACATGTACTTCAAT	chr1:150707493-150707612
BA_j195992_029097	TGGTTTGGGGCCATGTTGTGAACAGCTTAGAACAGCAGGTGGAGGAACATGTACTTCAATTACAAAGGCAAAGGGAAGCTGTTAGAAATTTTGGCTCAGGGACTCAAAGTTTGTGTTTTT	chr1:150707553-150707672
BA_j195992_029098	TACAAAGGCAAAGGGAAGCTGTTAGAAATTTTGGCTCAGGGACTCAAAGTTTGTGTTTTTGCATGCAGTGGAGAACCTAAGAAATGCTGGTTTATTGTTGGAAGACAAATGACACCATTT	chr1:150707613-150707732
BA_j195992_029099	GCATGCAGTGGAGAACCTAAGAAATGCTGGTTTATTGTTGGAAGACAAATGACACCATTTAAAAGGACTGTGCTTTAAGAGGCCTTAAATATTCTATGTATCAGCCCTCATTGGACATTT	chr1:150707673-150707792
BA_j195992_029100	AAAAGGACTGTGCTTTAAGAGGCCTTAAATATTCTATGTATCAGCCCTCATTGGACATTTTGCAGGTCCTATTTTTTTCTCTCTGTACCATTTAACACACTTGTCTACTCCCACCTTACT	chr1:150707733-150707852
BA_j195992_029101	TGCAGGTCCTATTTTTTTCTCTCTGTACCATTTAACACACTTGTCTACTCCCACCTTACTGGTCTCTTGGCTTCAAGACACTACTATGTTCTGATTTTCTTATCTCTCTCTGGTCAGTCC	chr1:150707793-150707912
BA_j195992_029102	GGTCTCTTGGCTTCAAGACACTACTATGTTCTGATTTTCTTATCTCTCTCTGGTCAGTCCTTCTCAAACATTTTCATGAGCTCCTTTCTTTACTTCCTTTCACTTAATTGCCACTCCACT	chr1:150707853-150707972
BA_j195992_029103	TTCTCAAACATTTTCATGAGCTCCTTTCTTTACTTCCTTTCACTTAATTGCCACTCCACTGCTTAGAAATTGTCAATGGCTCTCCATGCCTTTACAATAAAATTCAAACTCCATCGTCAC	chr1:150707913-150708032
BA_j195992_029104	GCTTAGAAATTGTCAATGGCTCTCCATGCCTTTACAATAAAATTCAAACTCCATCGTCACCTCTAATAAACCACTGGCTGTAGTGGGTTTTTTTGTTTGTTTGTTTGTTTTTGACAGAGT	chr1:150707973-150708092
BA_j195992_029105	CTCTAATAAACCACTGGCTGTAGTGGGTTTTTTTGTTTGTTTGTTTGTTTTTGACAGAGTCTCACCGTGTTGCCCTGGTTGGAGTGTGGTGGTGCAATCACAGCTCACTGCAGCTTCGAC	chr1:150708033-150708152
BA_j195992_029106	TCTCACCGTGTTGCCCTGGTTGGAGTGTGGTGGTGCAATCACAGCTCACTGCAGCTTCGACCTCCTGTGCTCAAGCAATCCTCCTGCCTCAGCCTTACAAGTAGCTAGGACCACATGTGC	chr1:150708092-150708211
BA_j195992_029107	CCTCCTGTGCTCAAGCAATCCTCCTGCCTCAGCCTTACAAGTAGCTAGGACCACATGTGCATACCACCATGCTTGGCCAATTTTTTTTTTTTTTTTTTTGTGATGGAGTCTTGCTCTGTG	chr1:150708152-150708271
BA_j195992_029108	GATTACAGGCGTGAGCCACTGCGCCTGGCCCAATTTTTTATTTTAGTAAAGAAGAGGTCTCACTATGTTGCCCAGGCTGTAGCAATGCTCTTTTAATATCCAGTTTGATAAGCAAAAGCA	chr1:150708504-150708623
BA_j195992_029109	CACTATGTTGCCCAGGCTGTAGCAATGCTCTTTTAATATCCAGTTTGATAAGCAAAAGCAATAACAAGAATCCGGCCAGGCTATTATTAATATTAATAGACACCACTTATTTAGCACTTA	chr1:150708564-150708683
BA_j195992_029110	ATAACAAGAATCCGGCCAGGCTATTATTAATATTAATAGACACCACTTATTTAGCACTTACTCTGCCAAACAGATTAACATAAATTATCTAATTTAATCATCATCCTGTGAGGTGAATAT	chr1:150708624-150708743
BA_j195992_029111	CTCTGCCAAACAGATTAACATAAATTATCTAATTTAATCATCATCCTGTGAGGTGAATATTATCTTCTTTTACTAAAGAAAAAAACAGAAGGGCAGAGTGGTAAAGTAGCTTGCCAAAAG	chr1:150708684-150708803
BA_j195992_029112	TATCTTCTTTTACTAAAGAAAAAAACAGAAGGGCAGAGTGGTAAAGTAGCTTGCCAAAAGTCACATAGATAGTAAATTGTGAAGCCAGAGGTCAAATCTAGGATTATTTTATTCCAAAGC	chr1:150708744-150708863
BA_j195992_029113	TCACATAGATAGTAAATTGTGAAGCCAGAGGTCAAATCTAGGATTATTTTATTCCAAAGCCCACTCTAACTTTTATCTATGCCTATCCCTACAGTTATCTCTGTGAGTGAAGTCATATGG	chr1:150708804-150708923
BA_j195992_029114	CCACTCTAACTTTTATCTATGCCTATCCCTACAGTTATCTCTGTGAGTGAAGTCATATGGGGAATGAAATTCAGACCAGTACATCTAGGATCTCATGTAATTTATATCCTACTATGGTCA	chr1:150708864-150708983
BA_j195992_029115	GGAATGAAATTCAGACCAGTACATCTAGGATCTCATGTAATTTATATCCTACTATGGTCACTGCATTAAATAATAGGTAAAATAAATCATTTTAGGTGAACTGAATTTGGACCTGAGTTC	chr1:150708924-150709043
BA_j195992_029116	CTGCATTAAATAATAGGTAAAATAAATCATTTTAGGTGAACTGAATTTGGACCTGAGTTCTAGTATGAAAATTGAATTGAGGGTCTAGTTACTAGCAGTATGAATTCAGTCAGTGAGACC	chr1:150708984-150709103
BA_j195992_029117	TAGTATGAAAATTGAATTGAGGGTCTAGTTACTAGCAGTATGAATTCAGTCAGTGAGACCAAGGAATCCCAGACCCCATTCAACATCTAAACAATTTACTTTTCTCAGTTTTACCGACCA	chr1:150709044-150709163
BA_j195992_029118	AAGGAATCCCAGACCCCATTCAACATCTAAACAATTTACTTTTCTCAGTTTTACCGACCAAGATCAATTGCCCCCAGTTTTGCAAAAGATCCCAGACCTCTTTTTGACTGAGTCCTGCTA	chr1:150709104-150709223
BA_j195992_029119	AGATCAATTGCCCCCAGTTTTGCAAAAGATCCCAGACCTCTTTTTGACTGAGTCCTGCTAACTTCCCTTAAACAATGAAACTGATAAAAAAAAAAAATCTTAAGCTAAATAAAGTATCTG	chr1:150709164-150709283
BA_j195992_029120	ACTTCCCTTAAACAATGAAACTGATAAAAAAAAAAAATCTTAAGCTAAATAAAGTATCTGAGGACAAAGTCTTGCCTTCAGAATTATACAAGATCTGCTCCAAATGTTCATTTCGGTACT	chr1:150709224-150709343
BA_j195992_029121	AGGACAAAGTCTTGCCTTCAGAATTATACAAGATCTGCTCCAAATGTTCATTTCGGTACTTACCAAGTTGTATATTTTTATTAATTCTATAGCTCTTTCACTCAAACTGTTCAACTTTAG	chr1:150709284-150709403
BA_j195992_029122	TACCAAGTTGTATATTTTTATTAATTCTATAGCTCTTTCACTCAAACTGTTCAACTTTAGGTGAGTTTGTTAACTAAATGCCTATCTCATAAGAGTACTTTAAAAATTAAATGAGAGAAT	chr1:150709344-150709463
BA_j195992_029123	GTGAGTTTGTTAACTAAATGCCTATCTCATAAGAGTACTTTAAAAATTAAATGAGAGAATGTATTTAAAGTACTCACACAATATTTGGTATATAGCCAATGCTTACTAAGTGAAGGTAGC	chr1:150709404-150709523
BA_j195992_029124	GTATTTAAAGTACTCACACAATATTTGGTATATAGCCAATGCTTACTAAGTGAAGGTAGCTATTTTTATTATTATCCAGGTATGAGTACATCAGATTGGACTCAAGTAGAGTCCATCTAC	chr1:150709464-150709583
BA_j195992_029125	TCCCAAAGTGCTGGGATTACAGGCGTGAGCCACTGAGCCGGGCTGAGTCCGTCTACTTTTAAAAAAATGTATAGCGTTCTTCTAGGGTGATCACCAGTCCCAGTTTGCCTGGGACTGTCC	chr1:150709834-150709953
BA_j195992_029126	AAAAAAATGTATAGCGTTCTTCTAGGGTGATCACCAGTCCCAGTTTGCCTGGGACTGTCCTGTTTTTAAAAAGAAAGTCCTATGTCCCAGAAAGCCTCGTAGCCCTTAGCAAAGTGGGAA	chr1:150709894-150710013
BA_j195992_029127	TGTTTTTAAAAAGAAAGTCCTATGTCCCAGAAAGCCTCGTAGCCCTTAGCAAAGTGGGAAAGTTGATCACCCTACCTTCTCCTTGCATATTATAAGGCTACTAACTTATTATTCCTTCTA	chr1:150709954-150710073
BA_j195992_029128	AGTTGATCACCCTACCTTCTCCTTGCATATTATAAGGCTACTAACTTATTATTCCTTCTAAAATCAATGCCAGTTTCCTTTGTAATAGACTGAAGTCCTGGGCTTCTTAGGCTGTGCCAG	chr1:150710014-150710133
BA_j195992_029129	AAATCAATGCCAGTTTCCTTTGTAATAGACTGAAGTCCTGGGCTTCTTAGGCTGTGCCAGACACTCTTCTAGGCATTAGGATTACAGAGACAAAGTCTTTCTAAAGCCTAGGTTCTAGAG	chr1:150710074-150710193
BA_j195992_029130	ACACTCTTCTAGGCATTAGGATTACAGAGACAAAGTCTTTCTAAAGCCTAGGTTCTAGAGGAGAAACATATGATAAACGAAGAAATACTTGATGATATATATGATTAGTACAATAAAGAA	chr1:150710134-150710253
BA_j195992_029131	GAGAAACATATGATAAACGAAGAAATACTTGATGATATATATGATTAGTACAATAAAGAAAAATAAAGCAGGATAAGGGATACAGAGTGTTAAGAGACAGGGCTCAATTTTAGGTGGAAT	chr1:150710194-150710313
BA_j195992_029132	AAATAAAGCAGGATAAGGGATACAGAGTGTTAAGAGACAGGGCTCAATTTTAGGTGGAATGGTCGGGAAAAGCTTCGCTGAGTGGATGTTTGCGCAAAGATGCAAGTGAGGCAAAGACCT	chr1:150710254-150710373
BA_j195992_029133	GGTCGGGAAAAGCTTCGCTGAGTGGATGTTTGCGCAAAGATGCAAGTGAGGCAAAGACCTGGATAAAGGGCTAGAAATAAGCATGATGTGTCAAGAAATAGCCAAAAGGCTAATGTGCTG	chr1:150710314-150710433
BA_j195992_029134	GGATAAAGGGCTAGAAATAAGCATGATGTGTCAAGAAATAGCCAAAAGGCTAATGTGCTGGGAGCTGAGTGAGAGAGGGGAGAGTAGTTGGAGAGGTAGTTGGAGAGGCAGGCTAAGGCC	chr1:150710374-150710493
BA_j195992_029135	GGAGCTGAGTGAGAGAGGGGAGAGTAGTTGGAGAGGTAGTTGGAGAGGCAGGCTAAGGCCAGATAATGTCATGCTTTACAGGTCATGGGTTTTATTCTGAGTGGGAAGGAAAGCCATTAG	chr1:150710434-150710553
BA_j195992_029136	AGATAATGTCATGCTTTACAGGTCATGGGTTTTATTCTGAGTGGGAAGGAAAGCCATTAGAGGGTTTGGGGTAGAAGGGTAACATAATCTACTTTATGCTTTAAAAAGATAATTCTGGTT	chr1:150710494-150710613
BA_j195992_029137	AGGGTTTGGGGTAGAAGGGTAACATAATCTACTTTATGCTTTAAAAAGATAATTCTGGTTACTGTGTAGAGGATTGATTCCAAGCAAACAAGAGGGAAGCAGCTACCAGTTATGAGATTA	chr1:150710554-150710673
BA_j195992_029138	ACTGTGTAGAGGATTGATTCCAAGCAAACAAGAGGGAAGCAGCTACCAGTTATGAGATTATTGCAATAGACCAGGAGATGGATGGTGGCTTGAACTCTAATGGTAACAGCAGAGGTATTG	chr1:150710614-150710733
BA_j195992_029139	TTGCAATAGACCAGGAGATGGATGGTGGCTTGAACTCTAATGGTAACAGCAGAGGTATTGAGAAGTGCAAGCAAATCTTGTTTTATTGTGCTTTGCTTTATTGTGCATTGCAAATTTTGC	chr1:150710674-150710793
BA_j195992_029140	AGAAGTGCAAGCAAATCTTGTTTTATTGTGCTTTGCTTTATTGTGCATTGCAAATTTTGCATATTTTACAAATTGAAGGTTTGTGGCAACCCTGCATGGAGCAAGTCTATCGGCACAATG	chr1:150710734-150710853
BA_j195992_029141	ATATTTTACAAATTGAAGGTTTGTGGCAACCCTGCATGGAGCAAGTCTATCGGCACAATGTTTCCAACAGCCTGTGCTCACTTTGTGTCCCTGTGTCACATTTTGGCATTTCTCATAATA	chr1:150710794-150710913
BA_j195992_029142	TTTCCAACAGCCTGTGCTCACTTTGTGTCCCTGTGTCACATTTTGGCATTTCTCATAATATTTCAACTGTTTTCATTATTAGCAAATCTGTTATGGTGATCTGTGATCAGTGATTTTTTT	chr1:150710854-150710973
BA_j195992_029143	TTTCAACTGTTTTCATTATTAGCAAATCTGTTATGGTGATCTGTGATCAGTGATTTTTTTTTTTTTTTTGAGATAGGATCTCACTCTGTCATCCAGGTTGTTGTGCAGTGGCACAATCGC	chr1:150710914-150711033
BA_j195992_029144	TTTTTTTTTGAGATAGGATCTCACTCTGTCATCCAGGTTGTTGTGCAGTGGCACAATCGCAGCTCACTGCAGCCTCAGCCTCCAGGTCTCACGCTCCTGCCTCAGCCTCCCAAGTAGCTG	chr1:150710974-150711093
BA_j195992_029145	AGCTCACTGCAGCCTCAGCCTCCAGGTCTCACGCTCCTGCCTCAGCCTCCCAAGTAGCTGGGACCACAAATATGCACCAGCATGCCAGGGTAATTAAAAAAAAAAACTATCTGTAGAGAC	chr1:150711034-150711153
BA_j195992_029146	GGACCACAAATATGCACCAGCATGCCAGGGTAATTAAAAAAAAAAACTATCTGTAGAGACAGAGTCTTGCTATGTTGCCCAAGCTGGGATCAGTGATCTTTAATATTACTATTGTAATTG	chr1:150711094-150711213
BA_j195992_029147	AGAGTCTTGCTATGTTGCCCAAGCTGGGATCAGTGATCTTTAATATTACTATTGTAATTGTCTTGGGGTGCCATGAGCCACGTGCATATAAGATGGTGAACTTAACTGATAAGTGGTGTG	chr1:150711154-150711273
BA_j195992_029148	TCTTGGGGTGCCATGAGCCACGTGCATATAAGATGGTGAACTTAACTGATAAGTGGTGTGTGTTCTGACTGCTCCACTAACTGACACTTCCCCCATCTCTCTCTCTCTCCTCTGGCCTCC	chr1:150711214-150711333
BA_j195992_029149	TGTTCTGACTGCTCCACTAACTGACACTTCCCCCATCTCTCTCTCTCTCCTCTGGCCTCCCTTTTCCCTGAGACACAATGATATTGAAATTAGGCCAATTAATAACCTTACAATGGGCCA	chr1:150711274-150711393
BA_j195992_029150	AAACAAAAACAAAAAACAACCTTACAGTGGCTTCTAAGTGTTCAAGTGAAAGGAAGAGTTATACATCTCTCATTTTACATCAAAGCTAGAAATGATTATGCTTTGTGAAAGCCAAGGTAG	chr1:150711672-150711791
BA_j195992_029151	ATACATCTCTCATTTTACATCAAAGCTAGAAATGATTATGCTTTGTGAAAGCCAAGGTAGGCTGAAAGCTAGACTTCTTGAACCAGTTAGCCATGTTGTGAATGCAAAGGGAAAGCTCTT	chr1:150711732-150711851
BA_j195992_029152	CCTTATTGCTGATATGATTTGAGTGGCCTAGATAAAAGAGCAAACTAGCCACAACATGCCCTTAAGCGAAAACCTAATCCAGAGCAAGGCCCTAACTCTCTTCCATTGTAAGAAGGCTGA	chr1:150712215-150712334
BA_j195992_029153	CTTAAGCGAAAACCTAATCCAGAGCAAGGCCCTAACTCTCTTCCATTGTAAGAAGGCTGATGAAACTAAAATTAAAGAAGTTAAATAACCTGCCGAAGTTCTTCTATGCCTCCAGTGCAA	chr1:150712275-150712394
BA_j195992_029154	TGAAACTAAAATTAAAGAAGTTAAATAACCTGCCGAAGTTCTTCTATGCCTCCAGTGCAACCTATGCCACCTCGATTTTAGCATTTATCACATTGAGTTGCAATGGACTACACATGCACC	chr1:150712335-150712454
BA_j195992_029155	CCTATGCCACCTCGATTTTAGCATTTATCACATTGAGTTGCAATGGACTACACATGCACCTGCCTGTTTCCTTCACTCCATTAGACTATGAGTACCTTGAGGGACGGTAGAAGAGCTGCA	chr1:150712395-150712514
BA_j195992_029156	TGCCTGTTTCCTTCACTCCATTAGACTATGAGTACCTTGAGGGACGGTAGAAGAGCTGCATTTTTCATTTCCAATCGCTAGTTCCTAGCTTGGCACATGGTAGGTACTCAATACATGTTT	chr1:150712455-150712574
BA_j195992_029157	TTTTTCATTTCCAATCGCTAGTTCCTAGCTTGGCACATGGTAGGTACTCAATACATGTTTGTTGAATCAGTGTCCAAATGAAGATGCAAAAATGAACAAGAGACTATCCTACCTTGAAGA	chr1:150712515-150712634
BA_j195992_029158	GTTGAATCAGTGTCCAAATGAAGATGCAAAAATGAACAAGAGACTATCCTACCTTGAAGAAGTTTACATTTTAGTGAATGGGGCATGGTTTGCACAAATAGCTATAACACAAGGGATATG	chr1:150712575-150712694
BA_j195992_029159	AGTTTACATTTTAGTGAATGGGGCATGGTTTGCACAAATAGCTATAACACAAGGGATATGTGTAAAATACTATAATAGAATTCATAAAGCATTGCCAAAGCTTAGGAATTAGAGAAACAA	chr1:150712635-150712754
BA_j195992_029160	TGTAAAATACTATAATAGAATTCATAAAGCATTGCCAAAGCTTAGGAATTAGAGAAACAATTCTAAGTGAATGGGGTATGAAGGAGATAGTATTTGAGGCAGGATTTAAAAAATGAATAG	chr1:150712695-150712814
BA_j195992_029161	TTCTAAGTGAATGGGGTATGAAGGAGATAGTATTTGAGGCAGGATTTAAAAAATGAATAGGATTTGTAATGACTTTTTTTTCATTTTAAAATTAATACCTTTCTTTTTTTTCCTTCCTTT	chr1:150712755-150712874
BA_j195992_029162	CCCAAAGTGCTGGGATTACAGGCATGAGCCACTGTGCCCGGCCTCCTTCCTTTTTTTTTCGAGATAGGGTCTCATTCTGTCACTGAAGCTAGAGTTGAGTGATGTGATCATGGCTCACTC	chr1:150713125-150713244
BA_j195992_029163	GAGATAGGGTCTCATTCTGTCACTGAAGCTAGAGTTGAGTGATGTGATCATGGCTCACTCACAGCGGCCTCAACTTCCTGGGCTCAAGTGATATTCCCACCTCAGTCTCCCAAGTAGCTG	chr1:150713185-150713304
BA_j195992_029164	ACAGCGGCCTCAACTTCCTGGGCTCAAGTGATATTCCCACCTCAGTCTCCCAAGTAGCTGGGACCACAAGTGTGTGTCACCATGCCTGGCTTATTTTTGTATAGAGATGGGGTCTCACTA	chr1:150713245-150713364
BA_j195992_029165	GGACCACAAGTGTGTGTCACCATGCCTGGCTTATTTTTGTATAGAGATGGGGTCTCACTATGTTCCCCATGCTGGTCTTGAACCCCTGGGCTCAAGCGATCCTCCCAGTTCAGCCTCCCA	chr1:150713305-150713424
BA_j195992_029166	TGTTCCCCATGCTGGTCTTGAACCCCTGGGCTCAAGCGATCCTCCCAGTTCAGCCTCCCAAAGTGCTGGGATTACAAGCATGAGCCACTAAGCCTGGTTGGACATACTATGTTTAACTTA	chr1:150713365-150713484
BA_j195992_029167	AAGTGCTGGGATTACAAGCATGAGCCACTAAGCCTGGTTGGACATACTATGTTTAACTTAAATTTTTTTTTGACATAGGGTCCTGCTCTGTCACCTAGGCCAGAGGGCAGTGGTGTGATC	chr1:150713425-150713544
BA_j195992_029168	GACATACTATGTTTAACTTAAATTTTTTTTTGACATAGGGTCCTGCTCTGTCACCTAGGCCAGAGGGCAGTGGTGTGATCATGGCTCACTGTAGCCTCAAACTCCTCAGCTCAAAAAATC	chr1:150713465-150713584
BA_j195992_029169	CAGAGGGCAGTGGTGTGATCATGGCTCACTGTAGCCTCAAACTCCTCAGCTCAAAAAATCCTCCTACCTCAGCCTCTTGAGTAGTTGATATTACAGGCACATGCCACCATGCCCAGCTAA	chr1:150713525-150713644
BA_j195992_029170	GGTCTTAAACTCCTGGCCTCAAGTGATCCTCCTGCCTTGGCCTCCCAAAGCTCTAGAGTTATAAGCATGAGCTTACCACATTCAGCTAATATTTATACTACATATAAATTTTGTATTTAT	chr1:150713688-150713807
BA_j195992_029171	ATAAGCATGAGCTTACCACATTCAGCTAATATTTATACTACATATAAATTTTGTATTTATGTGTATCTTTTTTCATTTAAATATATATCCCAAGTATTTTATTAGGTTATTAATAATAGT	chr1:150713748-150713867
BA_j195992_029172	GTGTATCTTTTTTCATTTAAATATATATCCCAAGTATTTTATTAGGTTATTAATAATAGTCTGAATAAATCTAATGCATGGAGTTGATTATGTCATAGTTTATTTAATCATATACCTATT	chr1:150713808-150713927
BA_j195992_029173	CTGAATAAATCTAATGCATGGAGTTGATTATGTCATAGTTTATTTAATCATATACCTATTGTTAGGCATTTTTGGCTACTTACTAGTTTTTACTATTAAATAATAATGCTACAATTCACA	chr1:150713868-150713987
BA_j195992_029174	GTTAGGCATTTTTGGCTACTTACTAGTTTTTACTATTAAATAATAATGCTACAATTCACATAAGTTGTGTATGAAAGTTTTCCCATATTTAGGATTATTTTCTTCATATAGATTCCAAGA	chr1:150713928-150714047
BA_j195992_029175	TAAGTTGTGTATGAAAGTTTTCCCATATTTAGGATTATTTTCTTCATATAGATTCCAAGAAATAAAAGTAATGGGACACTGGCTGTGCGCAGTGGCTTGCGCCTGTAATCCTGGCACTTT	chr1:150713988-150714107
BA_j195992_029176	TTGGGAGACAGAGCGAGACTCTGTCTCAAAAAAAAAAGGGGGGGGGAAGAATATGAACATTTAAAAAGTTCTTTATCATATTGTCAAATTGCTTCCAAGAAAGAGAATAGGCAGGGTAGG	chr1:150714324-150714443
BA_j195992_036980	TTGGGAGACAGAGCGAGACTCTGTCTCAAAAAAAAAAGGGGGGGGGAAGAATATGAACATTTAAAAAGTTCTTTATCATATTGTCAAATTGCTTCCAAGAAAGAGAATAGGCAGGGTAGG	chr1:150714324-150714443
BA_j195992_029177	CACTCTAGCCTGGTGACAGAGTGAGACTCCATCTCAAAAAAAAAAAGAATAAATACAGCTTACTTTCCCATCAAACTGTATAAGAATGCCCATTTCACCAAGACAGGTGGGATTTCTATA	chr1:150714697-150714816
BA_j195992_029178	TACTTTCCCATCAAACTGTATAAGAATGCCCATTTCACCAAGACAGGTGGGATTTCTATAGACAGCATTGGACTTCACAGGCATTTCAGAAAGATACAGCATATATAAAGAAACAGAGGT	chr1:150714757-150714876
BA_j195992_029179	GACAGCATTGGACTTCACAGGCATTTCAGAAAGATACAGCATATATAAAGAAACAGAGGTAGGGATGTATCTGTAAACTTAGGGAATGATGAATAAGTAGTTCACTGTGGCCAGAGTATG	chr1:150714817-150714936
BA_j195992_029180	AGGGATGTATCTGTAAACTTAGGGAATGATGAATAAGTAGTTCACTGTGGCCAGAGTATGACTGTGGGTATATGAAAATATAGTGGAAGAAATGTCTAAGGTTATGTTAAAAGCTAGATA	chr1:150714877-150714996
BA_j195992_029181	ACTGTGGGTATATGAAAATATAGTGGAAGAAATGTCTAAGGTTATGTTAAAAGCTAGATAATGGAGTACCTGGAATGCCTGGCCAGGAGTTTGGACTTCATTTTTAGACAATGGTGAACT	chr1:150714937-150715056
BA_j195992_029182	ATGGAGTACCTGGAATGCCTGGCCAGGAGTTTGGACTTCATTTTTAGACAATGGTGAACTATTCAGAATTTTTGAGCAGGAGTTGACATGATCTATATTTTAAAAAGATACCGCTATAGC	chr1:150714997-150715116
BA_j195992_029183	ATTCAGAATTTTTGAGCAGGAGTTGACATGATCTATATTTTAAAAAGATACCGCTATAGCTGGGTAGAATGGAATCTGAATTACAGCAGGGCCATTGGGAATGGCAAAGAGAAAATACAT	chr1:150715057-150715176
BA_j195992_029184	TGGGTAGAATGGAATCTGAATTACAGCAGGGCCATTGGGAATGGCAAAGAGAAAATACATATAAAATATGATTCACAGGCCAAATGGATAGGGCTGGGTGGGTTGAGGGGGGAAAAGGAA	chr1:150715117-150715236
BA_j195992_029185	ATAAAATATGATTCACAGGCCAAATGGATAGGGCTGGGTGGGTTGAGGGGGGAAAAGGAAAAGGCCAAGATGATGCTTAGGCTTTAATAATCTGAAGATGGTAATATATTACCCAAAATA	chr1:150715177-150715296
BA_j195992_029186	AAGGCCAAGATGATGCTTAGGCTTTAATAATCTGAAGATGGTAATATATTACCCAAAATAAGGAATAGTTTTCCCTTGAGCTTGTTTGAAAATCCTTTTCAGGGATGAGGGAAGAAAGGA	chr1:150715237-150715356
BA_j195992_029187	AGGAATAGTTTTCCCTTGAGCTTGTTTGAAAATCCTTTTCAGGGATGAGGGAAGAAAGGAAGAGAAGAACATTGTAAACTTATTGAGTATGAGAGTGTGTATATGTTGGTAGTAGGGTGA	chr1:150715297-150715416
BA_j195992_029188	AGAGAAGAACATTGTAAACTTATTGAGTATGAGAGTGTGTATATGTTGGTAGTAGGGTGATGTAGGTGGGGAGTTTGGATTTTTCAAGGAGAGCTGCCAAATTGGAAGTTGGACAAGGAA	chr1:150715357-150715476
BA_j195992_029189	TGTAGGTGGGGAGTTTGGATTTTTCAAGGAGAGCTGCCAAATTGGAAGTTGGACAAGGAAGTGTGTCACTTAGGAGGTCATTTTCAGAGATTATGAACTGGGGATCATCTACATAATGGC	chr1:150715417-150715536
BA_j195992_029190	GTGTGTCACTTAGGAGGTCATTTTCAGAGATTATGAACTGGGGATCATCTACATAATGGCAATAGTTGAAACTGAAGGAGCAGGTGAGTTTGCTTTGATATAGATGAGTTTGCTTTGATA	chr1:150715477-150715596
BA_j195992_029191	AATAGTTGAAACTGAAGGAGCAGGTGAGTTTGCTTTGATATAGATGAGTTTGCTTTGATATAGCAAACTCATGTAACAGGCAGGTGGATAAAATAACGTAAGATATGAGGCTAAAGTTGA	chr1:150715537-150715656
BA_j195992_029192	TAGCAAACTCATGTAACAGGCAGGTGGATAAAATAACGTAAGATATGAGGCTAAAGTTGATGTAGCAAAATGAATCAAGATAGTGAGAAATGTGCCATTGCATATGTTTTTTGGGTCATT	chr1:150715597-150715716
BA_j195992_029193	TGTAGCAAAATGAATCAAGATAGTGAGAAATGTGCCATTGCATATGTTTTTTGGGTCATTGAGAGCAACTTTCCAACCTCTAACACACTTTCCTCCTCCAATACATGAACAATTCCATAC	chr1:150715657-150715776
BA_j195992_029194	GAGAGCAACTTTCCAACCTCTAACACACTTTCCTCCTCCAATACATGAACAATTCCATACATCTGGAAACTTGATTCAAATAGTGTCTTCTCTGTGGAGGTTTAGGCTGTTAGGCATTTC	chr1:150715717-150715836
BA_j195992_029195	ATCTGGAAACTTGATTCAAATAGTGTCTTCTCTGTGGAGGTTTAGGCTGTTAGGCATTTCCTCTTCAACAGTCCCATAGCCATTTAGACATGTATCATTATACCACGATGTGTTTGTTGT	chr1:150715777-150715896
BA_j195992_029196	CTCTTCAACAGTCCCATAGCCATTTAGACATGTATCATTATACCACGATGTGTTTGTTGTATCGTTTAAAAATACATCTAGGCTGGGTGCGGTGGTGGCTCACGCCTGTAATCCCAACAC	chr1:150715837-150715956
BA_j195992_029197	ATCGTTTAAAAATACATCTAGGCTGGGTGCGGTGGTGGCTCACGCCTGTAATCCCAACACTTTGGGAGGCTGGGAGATATATATATATATATATATATATTTATAAATATATTTATATTT	chr1:150715897-150716016
BA_j195992_029198	TTTGGGAGGCTGGGAGATATATATATATATATATATATATTTATAAATATATTTATATTTATATATAGAGAGATTTATATGTATGTATACATAATATATTATATATGTATATTATGTATA	chr1:150715957-150716076
BA_j195992_029199	TATTATATATTATATATGTATATTATGTATACATAATATATTATATATTATATATGTATATTATGTATTATATTATATATTATGTATATTATAGATTATGTATGCATACATAATATGTAT	chr1:150717016-150717135
BA_j195992_029200	TTATGTATTATATTATATATTATGTATATTATAGATTATGTATGCATACATAATATGTATTGTATATTATGTATGCATACATAATATGTATTGTATATTATGTATGTATATATAATATAT	chr1:150717076-150717195
BA_j195992_029201	TGTATATTATGTATGCATACATAATATGTATTGTATATTATGTATGTATATATAATATATATTATATATATTTTTTCATGTTAGATTGTGAGTGCCTTTAGGACAGGATGGTTTCTTACT	chr1:150717136-150717255
BA_j195992_029202	ATTATATATATTTTTTCATGTTAGATTGTGAGTGCCTTTAGGACAGGATGGTTTCTTACTATTTTTTGTATCTCCAGGGCCTAGATAATGCCAGTCACATTGTAGATGCCTAGTAAGTGC	chr1:150717196-150717315
BA_j195992_029203	ATTTTTTGTATCTCCAGGGCCTAGATAATGCCAGTCACATTGTAGATGCCTAGTAAGTGCTTGTTGAATGAATGAGTGAAGAGAAGCAGATTTGAATTTCAACACTAAAAGATATAGATG	chr1:150717256-150717375
BA_j195992_029204	TTGTTGAATGAATGAGTGAAGAGAAGCAGATTTGAATTTCAACACTAAAAGATATAGATGATCTTCAAGAGCAACTTCAGTAGAGAAGGGAATTTAGAACACCTGCCGTAGGGAGTTCCT	chr1:150717316-150717435
BA_j195992_029205	ATCTTCAAGAGCAACTTCAGTAGAGAAGGGAATTTAGAACACCTGCCGTAGGGAGTTCCTTAGAGAGTCAATAAGATATGAGGGAAATAGTTTCATTTTAAAAAGCTATCACTGGTCTAC	chr1:150717376-150717495
BA_j195992_029206	TAGAGAGTCAATAAGATATGAGGGAAATAGTTTCATTTTAAAAAGCTATCACTGGTCTACACCCAAGCTGATCAGTGCTGTGAATAGGTTATCAGTGAACCAAGATATTGATCCCCTCAG	chr1:150717436-150717555
BA_j195992_029207	ACCCAAGCTGATCAGTGCTGTGAATAGGTTATCAGTGAACCAAGATATTGATCCCCTCAGCTACTTTCCCCATGGGCCATACGAATATCATCATCTTCTATGTGTGCCACAGTGGGAAAA	chr1:150717496-150717615
BA_j195992_029208	CTACTTTCCCCATGGGCCATACGAATATCATCATCTTCTATGTGTGCCACAGTGGGAAAAGGGTAGGAAAGCACCTTTTGTTTGATTTGTAGACTATGTACTTCAAGTAAAGATTTAAGG	chr1:150717556-150717675
BA_j195992_029209	GGGTAGGAAAGCACCTTTTGTTTGATTTGTAGACTATGTACTTCAAGTAAAGATTTAAGGGGTGTTATGGGTTGCATTGTGTCCCCACAAAATTCATGTTGGAATCCTAACCTCCAGTAC	chr1:150717616-150717735
BA_j195992_029210	GGTGTTATGGGTTGCATTGTGTCCCCACAAAATTCATGTTGGAATCCTAACCTCCAGTACCTCAGAATGTGAACTTATTTAGAGATAGGGTTGATGTAGACATAATTAATTAAATTAAGA	chr1:150717676-150717795
BA_j195992_029211	CTCAGAATGTGAACTTATTTAGAGATAGGGTTGATGTAGACATAATTAATTAAATTAAGATGAGGTCATTAGGGTGGGTCCTAATCCAACATGAATGATGCTCATGAAAAGGGAAAATTG	chr1:150717736-150717855
BA_j195992_029212	TGGCTCACACCTGTAATCCCAGTGCTCTGGGAGACCAAAGCAGGAGGATCACTTGATCCCAGGAGTTTGAGACCAGCCTGGGAAACATAGAGAGATCCTGTCTCTACAAATAGAAATTAA	chr1:150717867-150717986
BA_j195992_029213	AGGAGTTTGAGACCAGCCTGGGAAACATAGAGAGATCCTGTCTCTACAAATAGAAATTAAAATTGGTCTGGTGTGGTGGTGCATGCCAGTAGTGCCAGCTACTTTGGTGGCTGATGTGGG	chr1:150717927-150718046
BA_j195992_029214	CCCACTGCACTCCAGCCTGGGTGACAGAGTGAGACCCTGTCTCAAAAAGGGGAAGAAAGTAAAATTATGAATAGAGACAGAAATGCATACAGGGAGAATGTCATGTGAAAATGAAGGCAG	chr1:150718095-150718214
BA_j195992_029215	AAAATTATGAATAGAGACAGAAATGCATACAGGGAGAATGTCATGTGAAAATGAAGGCAGAGGTCAGGGTGATTGTCCTAAAGGCTGAGGAAAGTCAAAGATCACCAGCAAACTTTCAGA	chr1:150718155-150718274
BA_j195992_029216	AGGTCAGGGTGATTGTCCTAAAGGCTGAGGAAAGTCAAAGATCACCAGCAAACTTTCAGAAGCTAGGGGAGAGGCATCAAACTTTTTTTTTTAATTAAAAGAACATATTTAATTGACAGA	chr1:150718215-150718334
BA_j195992_029217	AGCTAGGGGAGAGGCATCAAACTTTTTTTTTTAATTAAAAGAACATATTTAATTGACAGATTGTATAAACTCAAGGTATACAGTGTGATGACTTGATGTATGTGCACATTGTGCAATGAT	chr1:150718275-150718394
BA_j195992_029218	TTGTATAAACTCAAGGTATACAGTGTGATGACTTGATGTATGTGCACATTGTGCAATGATTGACATAATCAAATGAAATAACACATCCATCTCCACCCGTGCTGTACCTTTGATTCCCAG	chr1:150718335-150718454
BA_j195992_029219	TGACATAATCAAATGAAATAACACATCCATCTCCACCCGTGCTGTACCTTTGATTCCCAGAATCTGTTCATCTTATACCTGAAAGTTTACACTCTTTGATCAGCATCTCCTCATTACCCA	chr1:150718395-150718514
BA_j195992_029220	AATCTGTTCATCTTATACCTGAAAGTTTACACTCTTTGATCAGCATCTCCTCATTACCCAGCCTCCAGTCCCTGGCAGCTATCATTCTACTGTCTGTTTCTGTAAGTTTGACTTTTTTAG	chr1:150718455-150718574
BA_j195992_029221	GCCTCCAGTCCCTGGCAGCTATCATTCTACTGTCTGTTTCTGTAAGTTTGACTTTTTTAGATCCCACATATAAGTAAGATCATACAGTTTTTTTTTCCTGTGTCCACGAATATTTTCTTC	chr1:150718515-150718634
BA_j195992_029222	ATCCCACATATAAGTAAGATCATACAGTTTTTTTTTCCTGTGTCCACGAATATTTTCTTCCTCACAGCGTGAGAAGGAAGTAACACCTTGATCTTAGACTTCCAGCCTCCAGAACTGGGA	chr1:150718575-150718694
BA_j195992_029223	CTCACAGCGTGAGAAGGAAGTAACACCTTGATCTTAGACTTCCAGCCTCCAGAACTGGGAGACATAAATTTCTGTCATTTAAGCTGCTCAGTTCGTGGCACTTTGTCATGGTAGCCATAG	chr1:150718635-150718754
BA_j195992_029224	GACATAAATTTCTGTCATTTAAGCTGCTCAGTTCGTGGCACTTTGTCATGGTAGCCATAGCAAACTAACACAAAGAGAAACTCCAGGTATGCCCCAAAGTCTCAACTCTTCATATTTCCT	chr1:150718695-150718814
BA_j195992_029225	CAAACTAACACAAAGAGAAACTCCAGGTATGCCCCAAAGTCTCAACTCTTCATATTTCCTCCATTTTTTCCCTCTAGAAGTTATGTTCCTTTTGTTTATGAGTGATATAGATGTCAGTTC	chr1:150718755-150718874
BA_j195992_029226	CCATTTTTTCCCTCTAGAAGTTATGTTCCTTTTGTTTATGAGTGATATAGATGTCAGTTCAATACATATATTGAGGGGCCTTTAGGTGCCACCCACTTAGTCTGTGCTGCGGATATGAAG	chr1:150718815-150718934
BA_j195992_029227	AATACATATATTGAGGGGCCTTTAGGTGCCACCCACTTAGTCTGTGCTGCGGATATGAAGACCAGACATAATCTCTCCCCAAAGGCACGTACAGAACACTGGAGTGACAGACAGGTAAAT	chr1:150718875-150718994
BA_j195992_029228	ACCAGACATAATCTCTCCCCAAAGGCACGTACAGAACACTGGAGTGACAGACAGGTAAATATACAATTTAAATATAATGCCTAAAATCCTGTGATCCAGTATGCATAGGACATTTTGGCA	chr1:150718935-150719054
BA_j195992_029229	ATACAATTTAAATATAATGCCTAAAATCCTGTGATCCAGTATGCATAGGACATTTTGGCAGCATAGAAAAAAGACATGTTCCTCAGCCCAAGGATTCAGGAAAGACTTTTCTGGAATAGA	chr1:150718995-150719114
BA_j195992_029230	GCATAGAAAAAAGACATGTTCCTCAGCCCAAGGATTCAGGAAAGACTTTTCTGGAATAGATTGTGCCTGAGCTACTTCTGAAGAAAAGGAGAAGTAAACCAAAAGAGAAGACAGGATGTT	chr1:150719055-150719174
BA_j195992_029231	TTGTGCCTGAGCTACTTCTGAAGAAAAGGAGAAGTAAACCAAAAGAGAAGACAGGATGTTCTAGGCAGAGGGAACACAAACCAAGATATGAAGGAAGGTATTACAGATAAAGTGGAATGT	chr1:150719115-150719234
BA_j195992_029232	CTAGGCAGAGGGAACACAAACCAAGATATGAAGGAAGGTATTACAGATAAAGTGGAATGTATGGGAACTACAACTGTGGATAGTGCAGTATAACCAGAGTGAAAATAGGAGGCAACAAAT	chr1:150719175-150719294
BA_j195992_029233	ATGGGAACTACAACTGTGGATAGTGCAGTATAACCAGAGTGAAAATAGGAGGCAACAAATGCCAGGAGGTGAGGCTGGCAAGGCAGGGAGCACAGCCTATAGGATTTGTCTTCTGTCAGG	chr1:150719235-150719354
BA_j195992_029234	GCCAGGAGGTGAGGCTGGCAAGGCAGGGAGCACAGCCTATAGGATTTGTCTTCTGTCAGGGAACATTAATTTTACACCGAATGAAACTCAGTAGAAGAGTTATAAGCCCAGACTCGTTCA	chr1:150719295-150719414
BA_j195992_029235	GAACATTAATTTTACACCGAATGAAACTCAGTAGAAGAGTTATAAGCCCAGACTCGTTCATATTTTAGACAAATAAGTTTGGCAGCAGTATGAAAGATGGATTTGAGGGTAAAGGGGAAG	chr1:150719355-150719474
BA_j195992_029236	TATTTTAGACAAATAAGTTTGGCAGCAGTATGAAAGATGGATTTGAGGGTAAAGGGGAAGAAAATAGAGAGTAAAGGAGACCAGTTAGAAGGGTACAGCAATAGTCCACACTAGAGATGC	chr1:150719415-150719534
BA_j195992_029237	AAAATAGAGAGTAAAGGAGACCAGTTAGAAGGGTACAGCAATAGTCCACACTAGAGATGCCTGAACTAGAGCCGTAATAGAAGAAACAGAGAAGGAACAGAATCAAGGACATAGATAAGG	chr1:150719475-150719594
BA_j195992_029238	CTGAACTAGAGCCGTAATAGAAGAAACAGAGAAGGAACAGAATCAAGGACATAGATAAGGTAAAATTGGTTTGACTAATTGGTTGCTTGGTTGGACTTGGGGAGGTCTCAGATGAATCCA	chr1:150719535-150719654
BA_j195992_029239	TAAAATTGGTTTGACTAATTGGTTGCTTGGTTGGACTTGGGGAGGTCTCAGATGAATCCATCATATCTTATTGGGTGATTGTGTTGTGTGGCCCTTTACTGATATGGGAAATTCTGAAGG	chr1:150719595-150719714
BA_j195992_029240	TCATATCTTATTGGGTGATTGTGTTGTGTGGCCCTTTACTGATATGGGAAATTCTGAAGGAGGAACAGTATGGGGGAGAGAGTACTGAATTATTTGGATGTATTGAGTTTGGAAAGACTA	chr1:150719655-150719774
BA_j195992_029241	AGGAACAGTATGGGGGAGAGAGTACTGAATTATTTGGATGTATTGAGTTTGGAAAGACTAAGATATATGTAAGTGAGTGTGTCCAGATAAGTCTGAAGTTCTGGGAAGATGTCAGAACTA	chr1:150719715-150719834
BA_j195992_029242	AGATATATGTAAGTGAGTGTGTCCAGATAAGTCTGAAGTTCTGGGAAGATGTCAGAACTAGAGCTAGAGATTCAAAAGCTATTGGCATATAAAGGTTATAGCTAGAGTCCTAAGAGTGGA	chr1:150719775-150719894
BA_j195992_029243	GAGCTAGAGATTCAAAAGCTATTGGCATATAAAGGTTATAGCTAGAGTCCTAAGAGTGGAATTATAGCACCCAAGAAAAAATAAAATAAGAAGAGGAATGGGCAGATGATAGAGCCCTGG	chr1:150719835-150719954
BA_j195992_029244	ATTATAGCACCCAAGAAAAAATAAAATAAGAAGAGGAATGGGCAGATGATAGAGCCCTGGGGAAAACTAACATTTTTGGGCTAAATAGAGGAGAGGAATAGGTTCATGAGAGAGGCTGAG	chr1:150719895-150720014
BA_j195992_029245	GGAAAACTAACATTTTTGGGCTAAATAGAGGAGAGGAATAGGTTCATGAGAGAGGCTGAGAAGGAATAATCACAGAAGTAGTACAGAAGATAAACCAGGAAAACAAAGTGATGAAGGCAG	chr1:150719955-150720074
BA_j195992_029246	AAGGAATAATCACAGAAGTAGTACAGAAGATAAACCAGGAAAACAAAGTGATGAAGGCAGAATGGTAAGTGAAAAGATGGGGGCACTGAGTAATTTAGAATGTCACTTTGTAAGAAGCTA	chr1:150720015-150720134
BA_j195992_029247	AATGGTAAGTGAAAAGATGGGGGCACTGAGTAATTTAGAATGTCACTTTGTAAGAAGCTATAAAGTTCATCATTGTCAATATCGTGATCATAATGATCATCATCAAAATCATGAGAGTAT	chr1:150720075-150720194
BA_j195992_029248	TAAAGTTCATCATTGTCAATATCGTGATCATAATGATCATCATCAAAATCATGAGAGTATTTGCTGAAACTCCCTCAAATTCCTGATTCCAATTAAATATAAAGTGTAAATATATTACCT	chr1:150720135-150720254
BA_j195992_029249	TTGCTGAAACTCCCTCAAATTCCTGATTCCAATTAAATATAAAGTGTAAATATATTACCTGTTTTTCACAAGCCAGTATTCTTTCCCATTAAGATCACCATAGCCAACCACAAGTACACC	chr1:150720195-150720314
BA_j195992_029250	GTTTTTCACAAGCCAGTATTCTTTCCCATTAAGATCACCATAGCCAACCACAAGTACACCATGATTCACATTCTGAGTACAGGATGGTTCATAGTAGACACCTGAGAATCAAATATGGGT	chr1:150720255-150720374
BA_j195992_029251	ATGATTCACATTCTGAGTACAGGATGGTTCATAGTAGACACCTGAGAATCAAATATGGGTGGGAAAAAAGAGTGAATACTATAGGATAATAAAGGGCATTTTAAAACGGTATTACTTTTT	chr1:150720315-150720434
BA_j195992_029252	GGGAAAAAAGAGTGAATACTATAGGATAATAAAGGGCATTTTAAAACGGTATTACTTTTTATTAGCCTGCTTTGGATACATAGCAAGGTTAATTTAAAAAGTTAAGGACATGTCCAGGCA	chr1:150720375-150720494
BA_j195992_029253	AGCAAGACTCCATCTTAAAAAAAAAAAAAAAAGTCAAGGACATATACTGTCATGCATAAACTAGGGCTCATAATTATTTGCCACCAATGCTGTATTTGTCAGTGTTCTTGCCAAGCTTAG	chr1:150720749-150720868
BA_j195992_029254	CTAGGGCTCATAATTATTTGCCACCAATGCTGTATTTGTCAGTGTTCTTGCCAAGCTTAGCATCACTCCAGTCATAGTTCCCCCAGAAACCTTCTTTGATAAGCACACCACCTTTTTCTA	chr1:150720809-150720928
BA_j195992_029255	CATCACTCCAGTCATAGTTCCCCCAGAAACCTTCTTTGATAAGCACACCACCTTTTTCTAAGTTTTTTTCTTTTTTGTTTTTTTCTAAGTATTTTTAAACTTGCATACAATCAGTTATTT	chr1:150720869-150720988
BA_j195992_029256	AGTTTTTTTCTTTTTTGTTTTTTTCTAAGTATTTTTAAACTTGCATACAATCAGTTATTTTAATTCTCTGTGTATACAGGCATATCTCATTTTATTGTGCTTTGCTTTATTGTGCTTTGC	chr1:150720929-150721048
BA_j195992_029257	TAATTCTCTGTGTATACAGGCATATCTCATTTTATTGTGCTTTGCTTTATTGTGCTTTGCAGATATTAGCTTTTTTTTTTTTTTAAGGAACAGTGTTTTGCTCTGTTGTCTAGGCTGTAA	chr1:150720989-150721108
BA_j195992_029258	AGATATTAGCTTTTTTTTTTTTTTAAGGAACAGTGTTTTGCTCTGTTGTCTAGGCTGTAATACAGGTGGTATGATCATAGCTAATTGTAACCTCAATCTCCTAGGCTCCAGTCATCCTCC	chr1:150721049-150721168
BA_j195992_029259	TACAGGTGGTATGATCATAGCTAATTGTAACCTCAATCTCCTAGGCTCCAGTCATCCTCCTGATTTGGCCTCCCAAAGCGCTGGAATTATAGGCATGAGCCACTGCACCCAGCTAGATAT	chr1:150721109-150721228
BA_j195992_029260	GCTAGATATTGCATTTTTTACAAATTGAAGGTTTGTGGCAACTCTACATTCAGCAAGTCTATTGGTACCATTTTCCCAAAAGCATGTGCTCACATTGTGTCCTTGTACCACATTTTGGTA	chr1:150721220-150721339
BA_j195992_029261	ATTGGTACCATTTTCCCAAAAGCATGTGCTCACATTGTGTCCTTGTACCACATTTTGGTAATTCTCACAATATTTCAAACTTTCTCATCATTATTATATCTGTTATGGTCATCTGTGATC	chr1:150721280-150721399
BA_j195992_029262	ATTCTCACAATATTTCAAACTTTCTCATCATTATTATATCTGTTATGGTCATCTGTGATCAATGATCTTTGATGTTACTTCATAATTTTGAGGGTGAGCTACAAACCACACCTATATAAG	chr1:150721340-150721459
BA_j195992_029263	AATGATCTTTGATGTTACTTCATAATTTTGAGGGTGAGCTACAAACCACACCTATATAAGATAGCAGACTTAACCCACAAATGTTGTGTGTGTTCTGACTGATCCACGGACTGGCCACAC	chr1:150721400-150721519
BA_j195992_029264	ATAGCAGACTTAACCCACAAATGTTGTGTGTGTTCTGACTGATCCACGGACTGGCCACACCCCCATCTCTCTCCTCAGGCCTCCCTGTTCCCTGAGACACAATGATATTGAAATTATGCC	chr1:150721460-150721579
BA_j195992_029265	CCCCATCTCTCTCCTCAGGCCTCCCTGTTCCCTGAGACACAATGATATTGAAATTATGCCACATGATAACCCTATGATAGCTTCTAAGTGTTCAAGTAAAAAGAAAAGTTGCATATCTCT	chr1:150721520-150721639
BA_j195992_029266	ACATGATAACCCTATGATAGCTTCTAAGTGTTCAAGTAAAAAGAAAAGTTGCATATCTCTCACTTTAAGTCAAAAGCTAGATGTGATTAAGCTTAGCGGGAAAGGCATGTTGAAAGCCAA	chr1:150721580-150721699
BA_j195992_029267	CACTTTAAGTCAAAAGCTAGATGTGATTAAGCTTAGCGGGAAAGGCATGTTGAAAGCCAAGACAGGCCAGAACCTAGCCTAGGCCACTTGTACCGAACAGTCAGGCATGCTGTGAATGTA	chr1:150721640-150721759
BA_j195992_029268	GACAGGCCAGAACCTAGCCTAGGCCACTTGTACCGAACAGTCAGGCATGCTGTGAATGTAAAGGAAAAGTGCTTGAAGGAAATTAAAAATGCTGCTCTGCTGAACACACAAATGACAAGA	chr1:150721700-150721819
BA_j195992_029269	AAGGAAAAGTGCTTGAAGGAAATTAAAAATGCTGCTCTGCTGAACACACAAATGACAAGAAAGTGAAACAGCCTTATTGCTGATACAGAGAAAATGTGAGTGGTCTAGATACAAGAGTAA	chr1:150721760-150721879
BA_j195992_029270	AAGTGAAACAGCCTTATTGCTGATACAGAGAAAATGTGAGTGGTCTAGATACAAGAGTAAGCCAGCCCAGCATGCCTTTACGCCAAAACCTAATCCAGAACAAGACCCTAACTCTCTTCT	chr1:150721820-150721939
BA_j195992_029271	GCCAGCCCAGCATGCCTTTACGCCAAAACCTAATCCAGAACAAGACCCTAACTCTCTTCTATTGTAAGAAGGCTGAGAGAGGCGAGGAAGCTACAGAAGAAAAGTTTGAAGCCAGCAGAT	chr1:150721880-150721999
BA_j195992_029272	ATTGTAAGAAGGCTGAGAGAGGCGAGGAAGCTACAGAAGAAAAGTTTGAAGCCAGCAGATGTTGGTTCATGAGGTTTAAAATTGCCTCGCCTCACCCCGCCCCGCCTCACCCCGCCCCGC	chr1:150721940-150722059
BA_j195992_029273	GTTGGTTCATGAGGTTTAAAATTGCCTCGCCTCACCCCGCCCCGCCTCACCCCGCCCCGCCCCGCCCCGCCCCACCTTGCCCTGCCCTGCCCTGCCCTGCCCCTCTTTCTTCCTTCTTTC	chr1:150722000-150722119
BA_j195992_029274	CCCGCCCCGCCCCACCTTGCCCTGCCCTGCCCTGCCCTGCCCCTCTTTCTTCCTTCTTTCTCTTTCTTTCTTCCTTGTTTTTTAGAGACAGGTTTTCACTCTGTTGCCCAGGTTGGAGTG	chr1:150722060-150722179
BA_j195992_029275	TCTTTCTTTCTTCCTTGTTTTTTAGAGACAGGTTTTCACTCTGTTGCCCAGGTTGGAGTGCAGTGGTATGATCATAGCTCACTGTAACCTCAAATTCCTGGGTTCAAGGAGTCCTCCTGC	chr1:150722120-150722239
BA_j195992_029276	CAAATTCCTGGGTTCAAGGAGTCCTCCTGCCTCACCCTCCCAAGTAGCTGAGACTACAAGTGAGTGTCACCATATCCGGCTAATTTTTATTTTTATTTTTCGTAGAGATAAGGGTCTCGC	chr1:150722210-150722329
BA_j195992_029277	TGAGTGTCACCATATCCGGCTAATTTTTATTTTTATTTTTCGTAGAGATAAGGGTCTCGCGATGTTGCTCAGGCTGGTGTCAAACTCCCAGGCTCAAGCAATCCTCCCACCTCAGCCTCC	chr1:150722270-150722389
BA_j195992_029278	GATGTTGCTCAGGCTGGTGTCAAACTCCCAGGCTCAAGCAATCCTCCCACCTCAGCCTCCAAAGCTAGAATTACAGGCATGAACCACCGTGCTCAGCCAATATCCTTTCTTTCTTTCTTT	chr1:150722330-150722449
BA_j195992_029279	AAAGCTAGAATTACAGGCATGAACCACCGTGCTCAGCCAATATCCTTTCTTTCTTTCTTTAAATTCTAATTATTGTTTATTTTATTTTTTACCACTTCTGTAGAGGAAGAAAGAAGGATG	chr1:150722390-150722509
BA_j195992_029280	AAATTCTAATTATTGTTTATTTTATTTTTTACCACTTCTGTAGAGGAAGAAAGAAGGATGACGCGCATCTACACCAACAGACACTGGGCCTTTATTGGCCACAGCTTCTTTCAGGACATC	chr1:150722450-150722569
BA_j195992_029281	ACGCGCATCTACACCAACAGACACTGGGCCTTTATTGGCCACAGCTTCTTTCAGGACATCTTCTCTGCCATAAGGAAGTTCAGTGTACTTTGAACATGTGGCAGCACGATATTTTGAGTC	chr1:150722510-150722629
BA_j195992_029282	TTCTCTGCCATAAGGAAGTTCAGTGTACTTTGAACATGTGGCAGCACGATATTTTGAGTCATATTGACATTTCTGATCCTGCAAAAAGAAGTATAAATATGATGAAGTATACTTCAACTC	chr1:150722570-150722689
BA_j195992_029283	ATATTGACATTTCTGATCCTGCAAAAAGAAGTATAAATATGATGAAGTATACTTCAACTCCTGTATAAATCACCTGTATCCTAAGCCTGGATTTTAAATGTCTCCCTTCCTTTCTTTAAC	chr1:150722630-150722749
BA_j195992_029284	CTGTATAAATCACCTGTATCCTAAGCCTGGATTTTAAATGTCTCCCTTCCTTTCTTTAACTTTTTCATGTGTCTAAGGCTCCTTCCTTTGCAAATCTTCCAAATCCTAACAGTCCCGGGT	chr1:150722690-150722809
BA_j195992_029285	TTTTTCATGTGTCTAAGGCTCCTTCCTTTGCAAATCTTCCAAATCCTAACAGTCCCGGGTTTCAGCAATAATGGAGGAAATACAGAACTATTCTATTCTTTCAAATTGTGAACATCCTCA	chr1:150722750-150722869
BA_j195992_029286	TTCAGCAATAATGGAGGAAATACAGAACTATTCTATTCTTTCAAATTGTGAACATCCTCATACATGCAAAACTTGCCAGGACAATGGCCCCTCAGACTTTCAGGTGGACTGTAGGGAAAT	chr1:150722810-150722929
BA_j195992_029287	TACATGCAAAACTTGCCAGGACAATGGCCCCTCAGACTTTCAGGTGGACTGTAGGGAAATATTACATAGAGATAATAAACTCTAGATGAGAGCTTTAAAATCTTTTTGATGCCTGCAAGA	chr1:150722870-150722989
BA_j195992_029288	ATTACATAGAGATAATAAACTCTAGATGAGAGCTTTAAAATCTTTTTGATGCCTGCAAGATGATCTGCAGCTAAAATGATGGTATATAAAGACCATATAATATGGGAAACACAAGTATTT	chr1:150722930-150723049
BA_j195992_029289	TGATCTGCAGCTAAAATGATGGTATATAAAGACCATATAATATGGGAAACACAAGTATTTCAAGTGGGAAAAGGAAAGTTACAAATTCATGTTTGTTGTATATACAACTATTTTGTATTT	chr1:150722990-150723109
BA_j195992_029290	CAAGTGGGAAAAGGAAAGTTACAAATTCATGTTTGTTGTATATACAACTATTTTGTATTTATTTATATTATTTATTTTTTTGAGATAGGCTCTCACTCCATTGTCCAGGCTGGAGTGCAG	chr1:150723050-150723169
BA_j195992_029291	ATTTATATTATTTATTTTTTTGAGATAGGCTCTCACTCCATTGTCCAGGCTGGAGTGCAGTAGCATAATCATGGCTCACTGCAGCCTCCAACTCCTGGGCCAAGTGATTCTCCCACCTCA	chr1:150723110-150723229
BA_j195992_029292	TAGCATAATCATGGCTCACTGCAGCCTCCAACTCCTGGGCCAAGTGATTCTCCCACCTCAGCTTCCTGAGTAGCTGGAACTGCTACTCAGGTGTGCACCACCATGCCTGGCTAATTTTTT	chr1:150723170-150723289
BA_j195992_029293	CTCCTGGGCCAAGTGATTCTCCCACCTCAGCTTCCTGAGTAGCTGGAACTGCTACTCAGGTGTGCACCACCATGCCTGGCTAATTTTTTTGATTTTTAGTAGAGGTGAGGTCTCACTATG	chr1:150723201-150723320
BA_j195992_029294	TTGCACAGGCTGGTCTCAAACTCTTGAGCTCAAGCAATCCTCCCACCTCGACCTCCCAAAGTGCTGACATTACAGGTGTGAGCCACCACACTTGGCCAACTATGTTTTTTAAGTGCTTAA	chr1:150723321-150723440
BA_j195992_029295	CTTGAGCTCAAGCAATCCTCCCACCTCGACCTCCCAAAGTGCTGACATTACAGGTGTGAGCCACCACACTTGGCCAACTATGTTTTTTAAGTGCTTAACAAGAAAATAACTTGAAAGAAA	chr1:150723343-150723462
BA_j195992_029296	CCACCACACTTGGCCAACTATGTTTTTTAAGTGCTTAACAAGAAAATAACTTGAAAGAAATAAACCAAAACAATAGTGGTTAAGGTAGAAGGTTTTTGAGTGATATTTTTATATTTTTAA	chr1:150723403-150723522
BA_j195992_029297	TAAACCAAAACAATAGTGGTTAAGGTAGAAGGTTTTTGAGTGATATTTTTATATTTTTAAAATCTTCTGTAACATGGACACAATCCTTAGGTTATCGTTATATCAAAATGTATAATGAAT	chr1:150723463-150723582
BA_j195992_029298	AATCTTCTGTAACATGGACACAATCCTTAGGTTATCGTTATATCAAAATGTATAATGAATTTCTGAGGAAGAGGAGAGTGTTATTTAGCTTCTCAGTGGGTGGAAGAATGATGTGGTTAA	chr1:150723523-150723642
BA_j195992_029299	TTCTGAGGAAGAGGAGAGTGTTATTTAGCTTCTCAGTGGGTGGAAGAATGATGTGGTTAATGATCTGAGAATAAGGTTGAGCATGGGAGGCTGCAGAAGAAAAAGTTTAAATACAGAGAA	chr1:150723583-150723702
BA_j195992_029300	TGATCTGAGAATAAGGTTGAGCATGGGAGGCTGCAGAAGAAAAAGTTTAAATACAGAGAAATAATTTTAAGGATAGTTTGCTTAAAATCTGTTTAATTTTGGGATGGAGTCTTGCTCCGT	chr1:150723643-150723762
BA_j195992_029301	ACTCCTGACCTCAGGTGATCCACCCACCTCGGCCTTCCAAAGTGCTGAGATTATAGGTATGAGCCACTACGCCCAGTCATTAAAATCTGTTTTTAAGCATGAATGCTACTTCCTTATTTG	chr1:150723946-150724065
BA_j195992_029302	GAGCCACTACGCCCAGTCATTAAAATCTGTTTTTAAGCATGAATGCTACTTCCTTATTTGTACTACTGATATATTAAGAAGAGTACTTCATCAGAAACAGAACTCTTGAGAATTTAAGAA	chr1:150724006-150724125
BA_j195992_029303	TACTACTGATATATTAAGAAGAGTACTTCATCAGAAACAGAACTCTTGAGAATTTAAGAATTCCTCTTCAGGGTTCTCTCTCACACACAATACTGCTTCTCAAGCAATTGGCATGGTGGC	chr1:150724066-150724185
BA_j195992_029304	TTCCTCTTCAGGGTTCTCTCTCACACACAATACTGCTTCTCAAGCAATTGGCATGGTGGCAAGCCCAGCACAGTCAGTCAGTGGATAACATGAGATCATGGGGCAGCACAAAAAGTTTGC	chr1:150724126-150724245
BA_j195992_029305	AAGCCCAGCACAGTCAGTCAGTGGATAACATGAGATCATGGGGCAGCACAAAAAGTTTGCTTAAGACGCACCATGGCTTTGTAGGGATAGGAAGCGTCTGAGTCGATGCCCTTGTTATCA	chr1:150724186-150724305
BA_j195992_029306	TTAAGACGCACCATGGCTTTGTAGGGATAGGAAGCGTCTGAGTCGATGCCCTTGTTATCAATGATGTACTGGAAAGCCGTTGTCATGAAGCCACCATTGCAGCCTTTGTTTCCATATTTT	chr1:150724246-150724365
BA_j195992_029307	ATGATGTACTGGAAAGCCGTTGTCATGAAGCCACCATTGCAGCCTTTGTTTCCATATTTTTCAGTTGAGCAATCCACCAGGTTCTGGGCACTGAGAGACACCAGCTTTCCTGTTTTCAGC	chr1:150724306-150724425
BA_j195992_029308	TCAGTTGAGCAATCCACCAGGTTCTGGGCACTGAGAGACACCAGCTTTCCTGTTTTCAGCTTCAGCTGTGCTTCCAGGGCCCCCACAGCACTGAAAGCCCAGCAAGCACCACAAGAACCC	chr1:150724366-150724485
BA_j195992_029309	TTCAGCTGTGCTTCCAGGGCCCCCACAGCACTGAAAGCCCAGCAAGCACCACAAGAACCCTAAAACAGATACAAGGTCACAAACGCAAATCACAGAAAATCATTCGGAATGACTTCCATA	chr1:150724426-150724545
BA_j195992_029310	TAAAACAGATACAAGGTCACAAACGCAAATCACAGAAAATCATTCGGAATGACTTCCATAACCCAAACTGGACAACGCTCAGCTACATCAGTTCTGTCCCTAGTTCCCAGAAAGAGCTCC	chr1:150724486-150724605
BA_j195992_029311	ACCCAAACTGGACAACGCTCAGCTACATCAGTTCTGTCCCTAGTTCCCAGAAAGAGCTCCCCCACTACAGTTTCCTTCTGTCTTTAACAATGGGAATGAAGACTAAATTTAACTCAATTG	chr1:150724546-150724665
BA_j195992_029312	AGAGCCCCATCATAATTGTTCTCTTTCTCTCTCCTTCCCTCCTCCCACCTTGCTCTCCACCAAAAGGAAGCAAACTGACATTGCTTTTGATTGAAGCAAAATTGTTCATTAAAATGCAAG	chr1:150725038-150725157
BA_j195992_029313	CAAAAGGAAGCAAACTGACATTGCTTTTGATTGAAGCAAAATTGTTCATTAAAATGCAAGCACCCAGAGAAAGGAGCTCATTAACTTACTCAGAGTTAACATCTAAATATGTGGTTTATT	chr1:150725098-150725217
BA_j195992_029314	CACCCAGAGAAAGGAGCTCATTAACTTACTCAGAGTTAACATCTAAATATGTGGTTTATTGGGTCTTCTAAAAGCTGTTATTTTAGAGAACCTCGGGTAAGAAATCCAAAACTAATTGAA	chr1:150725158-150725277
BA_j195992_029315	GGGTCTTCTAAAAGCTGTTATTTTAGAGAACCTCGGGTAAGAAATCCAAAACTAATTGAAAGAAAAATATGTAGGTGGAAAAGAATAAGAGATTAGCAGTACCATTTACTTCTTTTTGTT	chr1:150725218-150725337
BA_j195992_029316	AGAAAAATATGTAGGTGGAAAAGAATAAGAGATTAGCAGTACCATTTACTTCTTTTTGTTTGTTTGTTTTGAGACAGGGTTTCCTTCTGTCACTCAGACTGAAGTGCAGTGGTGTGATCA	chr1:150725278-150725397
BA_j195992_029317	ACCTCCCAGGCTCAAGCGATCCTCCCATCTCAGCCCCTCAAGTAGCTGGGACTACAGGAGCGCACCATGCCTGGCTAATTTTTATTTTTATTTTTTGTAGAGTCAGGGCCTCACTATATT	chr1:150725416-150725535
BA_j195992_029318	CGCACCATGCCTGGCTAATTTTTATTTTTATTTTTTGTAGAGTCAGGGCCTCACTATATTGCCTAGGTTGGTTTCTAACTCCTGGGCTCAAGCGATCCTTCTGCCTCTGCCTCCCAAAGT	chr1:150725476-150725595
BA_j195992_029319	GCCTAGGTTGGTTTCTAACTCCTGGGCTCAAGCGATCCTTCTGCCTCTGCCTCCCAAAGTGCTGGAATCACAGATGTGAGCCACTGTGCCTGGCCACCATTTACTTCCTAATAAATTTTT	chr1:150725536-150725655
BA_j195992_029320	GCTGGAATCACAGATGTGAGCCACTGTGCCTGGCCACCATTTACTTCCTAATAAATTTTTACTTTCTTCATTGATCACAACCTGGGGTAGCTGCTCAGAATGCTTTGATTCCTCTCACTT	chr1:150725596-150725715
BA_j195992_029321	ACTTTCTTCATTGATCACAACCTGGGGTAGCTGCTCAGAATGCTTTGATTCCTCTCACTTACCCTGACCTCTATGGTGATACATGTGTTTTACCTCTAACTAATTTAGGATTTTTGCAAT	chr1:150725656-150725775
BA_j195992_029322	ACCCTGACCTCTATGGTGATACATGTGTTTTACCTCTAACTAATTTAGGATTTTTGCAATTTTTTTAAAACAAGCAAACTAAAGGAAAATACAACAGCATAGGAACAATAATTTTACAAG	chr1:150725716-150725835
BA_j195992_029323	TTTTTTAAAACAAGCAAACTAAAGGAAAATACAACAGCATAGGAACAATAATTTTACAAGGCACATATTTCATATTCTAACGATGCAAGACTAGCCATGAATTAACTTGAGTGGCTCAAT	chr1:150725776-150725895
BA_j195992_029324	GCACATATTTCATATTCTAACGATGCAAGACTAGCCATGAATTAACTTGAGTGGCTCAATTTATAGAACACTCTATCTCTAGTTCTTTCTTCTCCTTCAACTTTGAAACTCACAAGTGAA	chr1:150725836-150725955
BA_j195992_029325	TTATAGAACACTCTATCTCTAGTTCTTTCTTCTCCTTCAACTTTGAAACTCACAAGTGAAATGGAGAAACTTCCTGATCACCAGGGCTCTCTCACACAACACTGCTTCTCAAGCAATTGG	chr1:150725896-150726015
BA_j195992_029326	ATGGAGAAACTTCCTGATCACCAGGGCTCTCTCACACAACACTGCTTCTCAAGCAATTGGCTTATTGGAGAGTCCAGTGCAGTCAATGCATAGCGTGAGCAATAAAAGTCTGTGTTAAAC	chr1:150725956-150726075
BA_j195992_029327	CTTATTGGAGAGTCCAGTGCAGTCAATGCATAGCGTGAGCAATAAAAGTCTGTGTTAAACACCTATTTGCTTAGTTCAGTGTTTGTCTAAGTAGGTGGCTCTATGATCACTTAGAAAAGC	chr1:150726016-150726135
BA_j195992_029328	ACCTATTTGCTTAGTTCAGTGTTTGTCTAAGTAGGTGGCTCTATGATCACTTAGAAAAGCACTGTGGGGGCTGAACACGAGGGCTCATGCCTATAATCCCAGGACTTTGGGAGGTGGAGG	chr1:150726076-150726195
BA_j195992_029329	ACTGTGGGGGCTGAACACGAGGGCTCATGCCTATAATCCCAGGACTTTGGGAGGTGGAGGTAGGAGGATCACTTGAGCTCAGGAGCTTGAGATCAGCTTGGGCAACATGGCAAAACCCAT	chr1:150726136-150726255
BA_j195992_029330	TAGGAGGATCACTTGAGCTCAGGAGCTTGAGATCAGCTTGGGCAACATGGCAAAACCCATCTCTGCTAAAAATACAAAGAAAAAAAAAGTGGTGGTGTGTGCCTGTAGTCACCGTGTAGG	chr1:150726196-150726315
BA_j195992_029331	CTCTGCTAAAAATACAAAGAAAAAAAAAGTGGTGGTGTGTGCCTGTAGTCACCGTGTAGGCTGAGATGGGAGGATCACTTGAGCCCAAGAGGCAGAGGTTGCAGTGAGCCCAGATCGCAC	chr1:150726256-150726375
BA_j195992_029332	AAACAAAACAAAACAAAACAAAAACCACTGTGGAGAATCCAGTTGTCCCTCAGTATCCACAAGGGATTGGTTCCAGGACCTCTGAGCATACCAAAGTCAAGAATTTTCAAGTTCCTTATA	chr1:150726422-150726541
BA_j195992_029333	AAGGGATTGGTTCCAGGACCTCTGAGCATACCAAAGTCAAGAATTTTCAAGTTCCTTATATAAATTACTGAGTATTCGCATATAACCTACACATCCTCCTATACACTTTTTTTTTTTTTT	chr1:150726482-150726601
BA_j195992_029334	TGACCTCAAGTGATCTGCCTCCCTTGACCTGGAAAAGTGCTGGGATTACAGGCATGAGCCACTACGCCCGGCCCTCCCTTATACTTTACCTTTTTTTTTTTTTTTGAGATGGAGTCTCGC	chr1:150726817-150726936
BA_j195992_036981	TGACCTCAAGTGATCTGCCTCCCTTGACCTGGAAAAGTGCTGGGATTACAGGCATGAGCCACTACGCCCGGCCCTCCCTTATACTTTACCTTTTTTTTTTTTTTTGAGATGGAGTCTCGC	chr1:150726817-150726936
BA_j195992_029335	CTGGAACTCCTGGCCTCAGGTGATGCGCCTGCCTCAGCCTCCCAAAGTAATGGTATTATAGGCGTGAGTGCCTGGCCTATTTTTTATTTTCATTTTTTTCTGGATATTTTTGATCCACGG	chr1:150727121-150727240
BA_j195992_029336	GGCGTGAGTGCCTGGCCTATTTTTTATTTTCATTTTTTTCTGGATATTTTTGATCCACGGTTGGTGGAATCTGCAGATGTGGAAGCTGTGGATATGGAGGGCCAACTGTATAAATAAAAT	chr1:150727181-150727300
BA_j195992_029337	TTGGTGGAATCTGCAGATGTGGAAGCTGTGGATATGGAGGGCCAACTGTATAAATAAAATATAATATGTGATCCTTGCCCTTAAGGAACTTATAATTTAGTTGGGAAGACAAGAATAACA	chr1:150727241-150727360
BA_j195992_029338	ATAATATGTGATCCTTGCCCTTAAGGAACTTATAATTTAGTTGGGAAGACAAGAATAACAAAAATAACTAGAAAGTAACACGTGGGACTGTAAGATTCACTGTCAAATTCTGTAGCTAGA	chr1:150727301-150727420
BA_j195992_029339	AAAATAACTAGAAAGTAACACGTGGGACTGTAAGATTCACTGTCAAATTCTGTAGCTAGACTAAGCATTTAAAGAGCTCTACCTAGGGTTCAGAGGCTTGGGATGGTAATACTCACTTGA	chr1:150727361-150727480
BA_j195992_029340	CTAAGCATTTAAAGAGCTCTACCTAGGGTTCAGAGGCTTGGGATGGTAATACTCACTTGATATTTCACTTCAGTAACACACCCTTTCTCTCTCCAGTCCACAGAATCAGGCAATATCCGA	chr1:150727421-150727540
BA_j195992_029341	TATTTCACTTCAGTAACACACCCTTTCTCTCTCCAGTCCACAGAATCAGGCAATATCCGATTAGGGTTTGACTTATATGTGATATTTCTCTGCCACTGGCTGGGAACTCTCAGGGAACTC	chr1:150727481-150727600
BA_j195992_029342	TTAGGGTTTGACTTATATGTGATATTTCTCTGCCACTGGCTGGGAACTCTCAGGGAACTCATCAAAGACATCACTTCTTCACTGGTCTACAAAGCAAATATACAGTCAGGCATTGTTTAA	chr1:150727541-150727660
BA_j195992_029343	ATCAAAGACATCACTTCTTCACTGGTCTACAAAGCAAATATACAGTCAGGCATTGTTTAATGACTGGAATATGTTCTGAGAAATGCATCGTTAGGTGATTTTGTCATTGTGAAAACACCA	chr1:150727601-150727720
BA_j195992_029344	TGACTGGAATATGTTCTGAGAAATGCATCGTTAGGTGATTTTGTCATTGTGAAAACACCATAGTGTGTACTTACACAAACCTAGAGCGTATTGGCTCCTACATACCTAGGCTGTATGGTA	chr1:150727661-150727780
BA_j195992_029345	TAGTGTGTACTTACACAAACCTAGAGCGTATTGGCTCCTACATACCTAGGCTGTATGGTAGGGCCCATTGCTCCTAAACTACAAACCTGCACGGCATGGTACTGTACTGAAGGTTGTAGG	chr1:150727721-150727840
BA_j195992_029346	GGGCCCATTGCTCCTAAACTACAAACCTGCACGGCATGGTACTGTACTGAAGGTTGTAGGCAATTGTAGAACAATATGAAGTACTTGTGTATCTAAATATATCTAAACATAGAAAAGGTA	chr1:150727781-150727900
BA_j195992_029347	CAATTGTAGAACAATATGAAGTACTTGTGTATCTAAATATATCTAAACATAGAAAAGGTAGAGTGAAAATACAGTATAAAAAGTAAAAATGGGAGCTGGGCATGGTGGCTCACGCCTGCA	chr1:150727841-150727960
BA_j195992_029348	CGACAGAGTGAGACTCCATCTCAAAGAAAAAAAAAAAAAGTAAAAATGGTACTTCTATATAGGTCATTTACTATGAAAGGCCTGGAGTTGCTCTGGGTGAGTCAGTGAGTGAGTGGAGAG	chr1:150728194-150728313
BA_j195992_029349	AGGTCATTTACTATGAAAGGCCTGGAGTTGCTCTGGGTGAGTCAGTGAGTGAGTGGAGAGTGAATGTGAAGGCCCAGGACATTACTGTAGACTTTATAAACACGGTGCACTTTGGCTACA	chr1:150728254-150728373
BA_j195992_029350	TGAATGTGAAGGCCCAGGACATTACTGTAGACTTTATAAACACGGTGCACTTTGGCTACACTAAATTTGTTAAAACATTTTTCTTTCTTCAATAATAAATTAACCTTAGTTTAATGCAAC	chr1:150728314-150728433
BA_j195992_029351	CTAAATTTGTTAAAACATTTTTCTTTCTTCAATAATAAATTAACCTTAGTTTAATGCAACTTTTTTACTTAATAAACTTTTAATTTTTTAAATGTTTTGTCTTCTATGGTAACCCCTTAA	chr1:150728374-150728493
BA_j195992_029352	TTTTTTACTTAATAAACTTTTAATTTTTTAAATGTTTTGTCTTCTATGGTAACCCCTTAAAATACAAACACATTGTACAGCTGTACGAAAATATTTTCTTCTTTATCACCTTCTTCTATA	chr1:150728434-150728553
BA_j195992_029353	AATACAAACACATTGTACAGCTGTACGAAAATATTTTCTTCTTTATCACCTTCTTCTATAAGCTTTTTCTATTTTTAATTTTTTAAAAGTTTTTACACTTTTTTGTTAAAAACTAAAATA	chr1:150728494-150728613
BA_j195992_029354	AGCTTTTTCTATTTTTAATTTTTTAAAAGTTTTTACACTTTTTTGTTAAAAACTAAAATACAAACACACACACACATTAGCCTAGGCCTATACAAGGTCAGGATCATCAGTATCACTGCA	chr1:150728554-150728673
BA_j195992_029355	CAAACACACACACACATTAGCCTAGGCCTATACAAGGTCAGGATCATCAGTATCACTGCATTTCGTCTCCACCTCTTGTCCCACTGGAAGGTCTTCAGGGGCAACAACACGTATGGAGCT	chr1:150728614-150728733
BA_j195992_029356	TTTCGTCTCCACCTCTTGTCCCACTGGAAGGTCTTCAGGGGCAACAACACGTATGGAGCTGTCATCTCCTCTGATAACAATGTTTTCTACTGGATGCCTCCTGAAGGACCTGCCTGAGGC	chr1:150728674-150728793
BA_j195992_029357	GTCATCTCCTCTGATAACAATGTTTTCTACTGGATGCCTCCTGAAGGACCTGCCTGAGGCTGTTTTACAGTTAACTTTTTAAAAGTATAAGTAGGAGTACACTCTAAAATAACAATTAAA	chr1:150728734-150728853
BA_j195992_029358	AAAAGTATAGTATAGTAAATACATAAACCAGTAACATAGTCATTTATTATTATTAAGCATTTTGTACTGTGCAAAATTTTATGTGCTATACTTTCATACCACTGGCAGAGCAGTAGGTTT	chr1:150728851-150728970
BA_j195992_029359	TTTGTACTGTGCAAAATTTTATGTGCTATACTTTCATACCACTGGCAGAGCAGTAGGTTTGTTTACAGCAGCATCACCACAGACAAGTGAGTAGTGTGTTGTGCTACATTGTTATGGTGG	chr1:150728911-150729030
BA_j195992_029360	GTTTACAGCAGCATCACCACAGACAAGTGAGTAGTGTGTTGTGCTACATTGTTATGGTGGCTACAACATCACTAGCTAGGCAAGAGGAACTTTTCAGCTCCATCATAATCTTAAAGGACC	chr1:150728971-150729090
BA_j195992_029361	GGTGGCTACAACATCACTAGCTAGGCAAGAGGAACTTTTCAGCTCCATCATAATCTTAAAGGACCACCATGGTATATGTGGTCCATCAGTGGCCAAAATGCATATGACACATGACTATAT	chr1:150729026-150729145
BA_j195992_029362	GGACCACCATGGTATATGTGGTCCATCAGTGGCCAAAATGCATATGACACATGACTATATATCTCTTTCACTTACATCCTTCTTTCTTTTCTTTCTTTCTTTTTTTTTTTTTTTTTTCTC	chr1:150729086-150729205
BA_j195992_029363	GGGATTACAGGTGTGAGCCACTGTGCCCAGCCTATCCTACTTTCTAATATCCTAATAACTGTAACTGTGAATATATTTAAAAACTGCCATGGAATAAAAAAACTGAGAAAAAACAGTAAT	chr1:150729460-150729579
BA_j195992_029364	GTAACTGTGAATATATTTAAAAACTGCCATGGAATAAAAAAACTGAGAAAAAACAGTAATAGTTGTGACCAACACAGGTTCCATTAGGATCTGGTGGGGCGAATTATCTGGGTTTGTTTA	chr1:150729520-150729639
BA_j195992_029365	AGTTGTGACCAACACAGGTTCCATTAGGATCTGGTGGGGCGAATTATCTGGGTTTGTTTAGTTTCACACTTGGCACTAGCATCCCAGCTAGGCACCCTCATGGGGAAGGAGAAAAAGAGA	chr1:150729580-150729699
BA_j195992_029366	GTTTCACACTTGGCACTAGCATCCCAGCTAGGCACCCTCATGGGGAAGGAGAAAAAGAGAATGGTAAAAACTAGAAGTTACAGGGAGGCAGATTTTTGTTTCAAAGCAAGGCAGAATTTT	chr1:150729640-150729759
BA_j195992_029367	ATGGTAAAAACTAGAAGTTACAGGGAGGCAGATTTTTGTTTCAAAGCAAGGCAGAATTTTATAAAAGGGCTGTCTAAAAAGTGGACTAAACTGGTTTCCCATGTGAGAAATAATTACAAA	chr1:150729700-150729819
BA_j195992_029368	ATAAAAGGGCTGTCTAAAAAGTGGACTAAACTGGTTTCCCATGTGAGAAATAATTACAAAGGAGATTCCTGCATTTAAGAAGGAATTCAGTCTACCTAGGGCGTTCCCTTCTTCACTTTG	chr1:150729760-150729879
BA_j195992_029369	GGAGATTCCTGCATTTAAGAAGGAATTCAGTCTACCTAGGGCGTTCCCTTCTTCACTTTGGCAACAGTGGTAAAGTTTTGCAGGACAGAACAGAATCTGAAAACCAATAGGGGATTATTT	chr1:150729820-150729939
BA_j195992_029370	GCAACAGTGGTAAAGTTTTGCAGGACAGAACAGAATCTGAAAACCAATAGGGGATTATTTGTGATATTAAATACCCACATTCTCCCATTAAGAAAGCAGATGGGTCATACTAAATTGTCA	chr1:150729880-150729999
BA_j195992_029371	GTGATATTAAATACCCACATTCTCCCATTAAGAAAGCAGATGGGTCATACTAAATTGTCAATCTAGACTTAAATAAGTATGGCAACTTGCTATAAAAACCTGTCAATAGTCTTTAGGTAA	chr1:150729940-150730059
BA_j195992_029372	ATCTAGACTTAAATAAGTATGGCAACTTGCTATAAAAACCTGTCAATAGTCTTTAGGTAATACTTTCTAGAATTTATTAAAAAAAAAACAATGGTAGTCTCTGAGTTTAAAATTTCCTCT	chr1:150730000-150730119
BA_j195992_029373	TACTTTCTAGAATTTATTAAAAAAAAAACAATGGTAGTCTCTGAGTTTAAAATTTCCTCTAAAGAAGTGATTTGTTAAAGAAAGAAAGCAGTCAAAATAGAACTAAGTAAGAAATTTCTG	chr1:150730060-150730179
BA_j195992_029374	AAAGAAGTGATTTGTTAAAGAAAGAAAGCAGTCAAAATAGAACTAAGTAAGAAATTTCTGTACACGTTCTTACGTCCTTCAATTCTACTGTTTTCCAACTTTGTACTATACATTCCTTTG	chr1:150730120-150730239
BA_j195992_029375	TACACGTTCTTACGTCCTTCAATTCTACTGTTTTCCAACTTTGTACTATACATTCCTTTGTTATTGTTGTTTACCTTCAAATTGCTTTTGGGGAGACAGAAAGGAAATGATATTTACCCA	chr1:150730180-150730299
BA_j195992_029376	TTATTGTTGTTTACCTTCAAATTGCTTTTGGGGAGACAGAAAGGAAATGATATTTACCCAGACGTGAAAGTGGGATTTCTTGTAATGTACCTACCATGTCTCCCAGGTGGTTCATGCCCA	chr1:150730240-150730359
BA_j195992_029377	GACGTGAAAGTGGGATTTCTTGTAATGTACCTACCATGTCTCCCAGGTGGTTCATGCCCAGATCGTATGAGTGCATTCCCATTGAATGCTCCAGGTTGTGAAGCATCACAAACTTTAGAT	chr1:150730300-150730419
BA_j195992_029378	GATCGTATGAGTGCATTCCCATTGAATGCTCCAGGTTGTGAAGCATCACAAACTTTAGATTCTTTTCCCAGATGAGACGTCGTACTGCTTCTTCATTCTAAAACATAATGAAGAAGAACA	chr1:150730360-150730479
BA_j195992_029379	TCTTTTCCCAGATGAGACGTCGTACTGCTTCTTCATTCTAAAACATAATGAAGAAGAACATAGTCATACTGCATCCTGGACAAATAAGTGTTTGATGATGAAAATGGCAATTTTTTTTTT	chr1:150730420-150730539
BA_j195992_029380	TAGTCATACTGCATCCTGGACAAATAAGTGTTTGATGATGAAAATGGCAATTTTTTTTTTTTTTGAGATGGAGTCTCACTCTGTCACCCAAGCTGGAGTCCAATGGCACGATCTCAGCTT	chr1:150730480-150730599
BA_j195992_029381	TTTTGAGATGGAGTCTCACTCTGTCACCCAAGCTGGAGTCCAATGGCACGATCTCAGCTTACTTCAACCTCCGATTCTCAGGTTCAAGTGATTCTCCTGCTTCAACCTTCCGAGTATCTG	chr1:150730540-150730659
BA_j195992_029382	CTCAGCCTCCCAAAGTACTGGGATTACAGGTGTGAGCCACTGCACCCGCCCAAAAATAGCATTTTTGAAGCATTCTACCAAATGTGGATCTGCCCGAGAGCATGCAAATACATAAATATA	chr1:150730775-150730894
BA_j195992_029383	ATTTTTGAAGCATTCTACCAAATGTGGATCTGCCCGAGAGCATGCAAATACATAAATATATCCAATATAACTGCTAACTTCACATATTAATCTTAATTCTTGCTCTTAACTGCTTTGATG	chr1:150730835-150730954
BA_j195992_029384	TCCAATATAACTGCTAACTTCACATATTAATCTTAATTCTTGCTCTTAACTGCTTTGATGGTTTAATATTATTTTATGATAAACATGAATTTCCTTCTCTTTTTAACATTTATTATTATT	chr1:150730895-150731014
BA_j195992_029385	GTTTAATATTATTTTATGATAAACATGAATTTCCTTCTCTTTTTAACATTTATTATTATTATTATTATTATTTTGACAGAGTCTTGCTCTGTCACTCGGCTGGATGGAGTGCAGTGAAGT	chr1:150730955-150731074
BA_j195992_029386	ATTATTATTATTTTGACAGAGTCTTGCTCTGTCACTCGGCTGGATGGAGTGCAGTGAAGTGGCCTGATTACTGCTCACCATAGCCTTGACCTCCTGGGACCCAGCAATCTTCACACCTCA	chr1:150731015-150731134
BA_j195992_029387	GGCCTGATTACTGCTCACCATAGCCTTGACCTCCTGGGACCCAGCAATCTTCACACCTCAGCCTCCTGCATAGCTGGGATGACTGGTGTGTGCCACTGCAGCCAGTTTTTCTGTTTGTTT	chr1:150731075-150731194
BA_j195992_029388	GCCTCCTGCATAGCTGGGATGACTGGTGTGTGCCACTGCAGCCAGTTTTTCTGTTTGTTTGTTTGTTTGTTTTGGTAGAGACTGGGTCTCCCTATGTTGCAGGCTCATATTGAATTCCTG	chr1:150731135-150731254
BA_j195992_029389	GTTTGTTTGTTTTGGTAGAGACTGGGTCTCCCTATGTTGCAGGCTCATATTGAATTCCTGGGCTCAAGCAATCCTCCCCTATCAGCCTCCCAAAGTCCTGCGATTATTGGTGTAAGCCAC	chr1:150731195-150731314
BA_j195992_029390	TGCCCAGGCTGGAGTGCAGTGGTATGATCATAGCTCACTACAGCCTCAAACTCTTGGGCTCAAACTATCCTCCCATCTCAGCTGCCCGAGTAGCTAGGACTGCAAGCCTGCACCACCACA	chr1:150731363-150731482
BA_j195992_029391	CAAACTATCCTCCCATCTCAGCTGCCCGAGTAGCTAGGACTGCAAGCCTGCACCACCACAACCAGCTTATTTTTATTTTTATTTTATTATTATTTTTTTTTTTTGTAGAGACAGGGTCTC	chr1:150731423-150731542
BA_j195992_029392	CCTTCCCCCTTGGCCTCCCAAAGTGCTGGGATTACAGGCATGAACCATACACCCAGCCATGATTTGCTCTTTCTTTTTGATGTTTTACAACTTCGTTACATGTATCTGGGTGTAGGTTTC	chr1:150731587-150731706
BA_j195992_029393	GATTTGCTCTTTCTTTTTGATGTTTTACAACTTCGTTACATGTATCTGGGTGTAGGTTTCTTTATTTACCTTCGGCTGTGTGCTTTTGATTGGAGGACTCAGGACCTTTTCTCATATCTG	chr1:150731647-150731766
BA_j195992_029394	TTTATTTACCTTCGGCTGTGTGCTTTTGATTGGAGGACTCAGGACCTTTTCTCATATCTGGAAAATTCTCAATCAGTGTCTCCACATATATTGCTTCTCCACCATTCCACCTAATTCTCT	chr1:150731707-150731826
BA_j195992_029395	GAAAATTCTCAATCAGTGTCTCCACATATATTGCTTCTCCACCATTCCACCTAATTCTCTTCTTCAGAAACTCCTATCCGAAGTATTTTGGAGCCTCAAACTCTCTTTCATCTCTCTTAC	chr1:150731767-150731886
BA_j195992_029396	TCTTCAGAAACTCCTATCCGAAGTATTTTGGAGCCTCAAACTCTCTTTCATCTCTCTTACTTGCGTTTTCATATATTTTTCTTTTTATTTCTAGGTGCTGCATTCTGGGTGAATTCCTCA	chr1:150731827-150731946
BA_j195992_029397	TTGCGTTTTCATATATTTTTCTTTTTATTTCTAGGTGCTGCATTCTGGGTGAATTCCTCAGTACTATCTTTCAGATTACTGATTCTATCCAGCTCTTTCCAGTCTGGAAATCCTTTTGAT	chr1:150731887-150732006
BA_j195992_029398	GTACTATCTTTCAGATTACTGATTCTATCCAGCTCTTTCCAGTCTGGAAATCCTTTTGATTTTTATCGCAATGACAATATTTTTTATTTTCAAGATTTCTAATTTATTTCTTGTCCATTA	chr1:150731947-150732066
BA_j195992_029399	TTTTATCGCAATGACAATATTTTTTATTTTCAAGATTTCTAATTTATTTCTTGTCCATTAGTGTGCATATTATTCCTTTATATATAGTCTTTTGAAAATTCATTTTTGATTCTATTATTT	chr1:150732007-150732126
BA_j195992_029400	GTGTGCATATTATTCCTTTATATATAGTCTTTTGAAAATTCATTTTTGATTCTATTATTTTAATTTTATTCAGAGTGAATTTACATGCTGACCGACGATTTTCTTGTCCTTCAGGAGATT	chr1:150732067-150732186
BA_j195992_029401	TAATTTTATTCAGAGTGAATTTACATGCTGACCGACGATTTTCTTGTCCTTCAGGAGATTCATTTACATAGAATACAATGATGTAGAAGGCAAGGTGGATGGTGCCTCCTACAGTAGCTG	chr1:150732127-150732246
BA_j195992_029402	CATTTACATAGAATACAATGATGTAGAAGGCAAGGTGGATGGTGCCTCCTACAGTAGCTGAAGCCAGAGTTTCCAATAAGCTGGAACCCCAGGGAGCAGTCAGCAACAACTGTGTTCTGC	chr1:150732187-150732306
BA_j195992_029403	AAGCCAGAGTTTCCAATAAGCTGGAACCCCAGGGAGCAGTCAGCAACAACTGTGTTCTGCCTCATTTCATTGAGCGGGTGAGCCCAGTCCCAGAGGCACTGGGTAGCAAGTCTGGATGCA	chr1:150732247-150732366
BA_j195992_029404	CTCATTTCATTGAGCGGGTGAGCCCAGTCCCAGAGGCACTGGGTAGCAAGTCTGGATGCAGGTTTCTTTCCCTTGGAGCAAGGTTTTACTGTTACCCCAGTAATGGACATAATGGGCATG	chr1:150732307-150732426
BA_j195992_029405	GGTTTCTTTCCCTTGGAGCAAGGTTTTACTGTTACCCCAGTAATGGACATAATGGGCATGCATGATGGGCTTACTTCCAAACCACAAGATGAGAAGCAATGGTATAAAGGCAAACAAATC	chr1:150732367-150732486
BA_j195992_029406	CATGATGGGCTTACTTCCAAACCACAAGATGAGAAGCAATGGTATAAAGGCAAACAAATCTAACTAAGTGCAAGAAAGGAAAAAAAAAAAAAGAAGTGCACTTTGAGATCAATTATAAAG	chr1:150732427-150732546
BA_j195992_029407	TAACTAAGTGCAAGAAAGGAAAAAAAAAAAAAGAAGTGCACTTTGAGATCAATTATAAAGGTAGGATACGAATCAAAAGTCAGGTTCATTCATCCTGAGGGACTGGAATTATTAAACAGA	chr1:150732487-150732606
BA_j195992_029408	GTAGGATACGAATCAAAAGTCAGGTTCATTCATCCTGAGGGACTGGAATTATTAAACAGAGGGATAGCATTCATTTAACCAGATAGTGGTGCTAATTGCACATCTAAGTCCAGTCAATCT	chr1:150732547-150732666
BA_j195992_029409	GGGATAGCATTCATTTAACCAGATAGTGGTGCTAATTGCACATCTAAGTCCAGTCAATCTTGAAATGAGGAACCTGTTCATAAAGGGTGTGGGTGAGGGTGAAATTCATCACCACCAACG	chr1:150732607-150732726
BA_j195992_029410	TGAAATGAGGAACCTGTTCATAAAGGGTGTGGGTGAGGGTGAAATTCATCACCACCAACGAAACCGTATGATCATTTAAATAGATGCAGGAAAAGCATTTGACAGAATTCAACATCCTTT	chr1:150732667-150732786
BA_j195992_029411	AAACCGTATGATCATTTAAATAGATGCAGGAAAAGCATTTGACAGAATTCAACATCCTTTCATAACAAACATTCTCAACAAATTACATATAGAAGGAATGTTCCTCAACACAAATAGGCC	chr1:150732727-150732846
BA_j195992_029412	CATAACAAACATTCTCAACAAATTACATATAGAAGGAATGTTCCTCAACACAAATAGGCCATATATGGCAAGACTACAGCTAACACCATACTCAATTGGGTGAAAATTTAAAGGCCATTC	chr1:150732787-150732906
BA_j195992_029413	ATATATGGCAAGACTACAGCTAACACCATACTCAATTGGGTGAAAATTTAAAGGCCATTCTGCTAAGATCAGAAAAAGACAAGGGTACCCACTCTCACCATTTCTAGTCAATATAGTGCT	chr1:150732847-150732966
BA_j195992_029414	TGCTAAGATCAGAAAAAGACAAGGGTACCCACTCTCACCATTTCTAGTCAATATAGTGCTGAAAATCCTAGCCAGAGCAATTAGGCAAGAAAAATAAATACAAGATCTCCAAATAAGAGA	chr1:150732907-150733026
BA_j195992_029415	GAAAATCCTAGCCAGAGCAATTAGGCAAGAAAAATAAATACAAGATCTCCAAATAAGAGAAGGAAGAAGTGAAATTGCGTTTGTTTGTTGATAACATGATCATATAGAAAGTCTTGGCCA	chr1:150732967-150733086
BA_j195992_029416	AGGAAGAAGTGAAATTGCGTTTGTTTGTTGATAACATGATCATATAGAAAGTCTTGGCCAGGTGTGGTGGCTCATGCCTGTACTTTGGGAGGTTGAGGTGGGAGGATTGTGTGAATCTAG	chr1:150733027-150733146
BA_j195992_029417	GGTGTGGTGGCTCATGCCTGTACTTTGGGAGGTTGAGGTGGGAGGATTGTGTGAATCTAGGAGTTCAACACCAGCCTGGACAACATGGCAAGACCCCTTCTCTACAAAAAACAAAAATAG	chr1:150733087-150733206
BA_j195992_029418	GAGTTCAACACCAGCCTGGACAACATGGCAAGACCCCTTCTCTACAAAAAACAAAAATAGAAATTAGCCAGGTGTGGTGGCATGTGCCTACAGTCCCAGTTACTTGGAAGGCTGAGGCAA	chr1:150733147-150733266
BA_j195992_029419	AAATTAGCCAGGTGTGGTGGCATGTGCCTACAGTCCCAGTTACTTGGAAGGCTGAGGCAAGAGAATCACTTGAGCTGGAGTTTGAGGCTGCAGTAAGCTATGATCACACCACTTCACTCC	chr1:150733207-150733326
BA_j195992_029420	GAGAATCACTTGAGCTGGAGTTTGAGGCTGCAGTAAGCTATGATCACACCACTTCACTCCAACCTGGGTGACAGAGCAAGATCTCATCTCAAAAAAAAAAAAAAAGAAGGTTGGGCAAGG	chr1:150733267-150733386
BA_j195992_029421	AACCTGGGTGACAGAGCAAGATCTCATCTCAAAAAAAAAAAAAAAGAAGGTTGGGCAAGGCGGCTTATGCTTGTAATCCCAGCACTCTGGGAGGCCAAGATGGGTTGATCATGAGGTCAG	chr1:150733327-150733446
BA_j195992_029422	GAATCCGCCTCAAAAAAAAAAAAAAAAAAAGAGAGAAGAAAGACTCCATCAAAAAACTATTAGAACTGATACATGAATTCAGTAAAGTTGTAAGACACAAAGTCAACATACAAAAGTCAG	chr1:150733644-150733763
BA_j195992_029423	TAGAACTGATACATGAATTCAGTAAAGTTGTAAGACACAAAGTCAACATACAAAAGTCAGTAGTATTTTTATACACTAACAACTATTTGAAAAAGAAATTAGGAAAACAATTCTATTTAC	chr1:150733704-150733823
BA_j195992_029424	TAGTATTTTTATACACTAACAACTATTTGAAAAAGAAATTAGGAAAACAATTCTATTTACAACAGCATTTAAAACATATTTAGGAGTTAATTTAACCAAGGAGTTGAAAAGTTATATGCT	chr1:150733764-150733883
BA_j195992_029425	TCACGCCACTGCACCCCAGCCTGGGCAACAAGAGCAAAATTCCATCTCAAAAAAACAAGAAAAAAAGAAAAAAGAAAGAAAGAAATTTAAGATAAAATAAATAAATGGGAAGATATTCCA	chr1:150734160-150734279
BA_j195992_029426	AAAAAAGAAAAAAGAAAGAAAGAAATTTAAGATAAAATAAATAAATGGGAAGATATTCCATGCTTATGGATTGGAAGAATTAATATTGCTAAAATGTTCATACTATCCAAAGCAAACTAG	chr1:150734220-150734339
BA_j195992_029427	TGCTTATGGATTGGAAGAATTAATATTGCTAAAATGTTCATACTATCCAAAGCAAACTAGAAATTCAGTGCAATTTCTATCAAAATTCTAATGTTATTCTTCACAGAAATAGAAAAAACA	chr1:150734280-150734399
BA_j195992_029428	ACAGACACATTTACCAATGGAATAGGATATAGAGCCCAGAAATAACCTGCAACTTTATGGTCAATCAATTTTCAGCAAAGGTGCCAAGAACACACAATGGGGAAAGGATAGTCTGTTTAA	chr1:150734550-150734669
BA_j195992_029429	TCAATCAATTTTCAGCAAAGGTGCCAAGAACACACAATGGGGAAAGGATAGTCTGTTTAATAAATAGTATTGGGAAAACTGGCTATCCAAATGCAGAAAAATGAAATTGAACCCTTATGT	chr1:150734610-150734729
BA_j195992_029430	TAAATAGTATTGGGAAAACTGGCTATCCAAATGCAGAAAAATGAAATTGAACCCTTATGTCACCCCATATACAATAATCAACTCAAAATGAATTAAAGCACAAACATAAGGCCTGAAACT	chr1:150734670-150734789
BA_j195992_029431	CACCCCATATACAATAATCAACTCAAAATGAATTAAAGCACAAACATAAGGCCTGAAACTATATACAACCACTATAAGAAAATATAGGGGAAAACTCCACAACATTGGTCCGGGCAACGG	chr1:150734730-150734849
BA_j195992_029432	ATATACAACCACTATAAGAAAATATAGGGGAAAACTCCACAACATTGGTCCGGGCAACGGTTTTTTGAATATGACCCCTAAAGAACAGGCAACAATAGCAAAAATAGACGAACGGGACTC	chr1:150734790-150734909
BA_j195992_029433	TTTTTTGAATATGACCCCTAAAGAACAGGCAACAATAGCAAAAATAGACGAACGGGACTCCATCAAACTAAAAAGCTTTCGTACAATAAAGGAAACAATTAACAGAGTGAAAAGATAACT	chr1:150734850-150734969
BA_j195992_029434	CATCAAACTAAAAAGCTTTCGTACAATAAAGGAAACAATTAACAGAGTGAAAAGATAACTCATAGATTGGGAGAAAATATTTGCAAATCATACATTTGATAAGGGGCTAATATCCCAAAT	chr1:150734910-150735029
BA_j195992_029435	CATAGATTGGGAGAAAATATTTGCAAATCATACATTTGATAAGGGGCTAATATCCCAAATATAGAAGGAACTCAAAGTAACTATCAAGAAAACAACCCTGTTTAAAAATGGGCAGAAGAC	chr1:150734970-150735089
BA_j195992_029436	ATAGAAGGAACTCAAAGTAACTATCAAGAAAACAACCCTGTTTAAAAATGGGCAGAAGACCTGAATAGACATTTCTCAAAACAAGACACATACAAATGGCCAACAGATATATGAAAAAAT	chr1:150735030-150735149
BA_j195992_029437	CTGAATAGACATTTCTCAAAACAAGACACATACAAATGGCCAACAGATATATGAAAAAATGCTTAACATCACCAGTCATCAGGGAAATGTAAAGTAAAACCACAATGAGATATCACCTCA	chr1:150735090-150735209
BA_j195992_029438	GCTTAACATCACCAGTCATCAGGGAAATGTAAAGTAAAACCACAATGAGATATCACCTCACATCTGTTAGAATGGCTATTATCAAAACGATGAAAGATAAGTGTTGGTGAGGATGTGGAG	chr1:150735150-150735269
BA_j195992_029439	CATCTGTTAGAATGGCTATTATCAAAACGATGAAAGATAAGTGTTGGTGAGGATGTGGAGAAAAGGGAACCCTCATACACTTTTAGTAGGAATGTAAATTAGTACAGCCATTTGGGAAAA	chr1:150735210-150735329
BA_j195992_029440	AATGTAAATTAGTACAGCCATTTGGGAAAACAGTATGGAGGTTCCTCAAAAAACTAAAAATATAATTACCATATCATCCAGCAATCTCACTTCTGGGTATATGTCCCAAGGAAGCGCAAT	chr1:150735300-150735419
BA_j195992_029441	TATAATTACCATATCATCCAGCAATCTCACTTCTGGGTATATGTCCCAAGGAAGCGCAATCAGTATGTCAATGAGATAGCTGCACTTCCATGTTCATTGTAGCATTATTCACAATAGCCA	chr1:150735360-150735479
BA_j195992_029442	CAGTATGTCAATGAGATAGCTGCACTTCCATGTTCATTGTAGCATTATTCACAATAGCCAAGATACGGAATCAACCTTATAAAGTGTCCATTAAAAGACGAATGGATAAAAAAGTGTGGT	chr1:150735420-150735539
BA_j195992_029443	AGATACGGAATCAACCTTATAAAGTGTCCATTAAAAGACGAATGGATAAAAAAGTGTGGTACATATTGTATTCCATACATAATGGAATACTATTTAGCCTTAAAAAAAAAAAAAGGAAAT	chr1:150735480-150735599
BA_j195992_029444	ACATATTGTATTCCATACATAATGGAATACTATTTAGCCTTAAAAAAAAAAAAAGGAAATTCTGTCATTTTCAACAACATGGATGGGTCTAGAGAACGTTATGCTAAGTGAAATAAGCCA	chr1:150735540-150735659
BA_j195992_029445	TCTGTCATTTTCAACAACATGGATGGGTCTAGAGAACGTTATGCTAAGTGAAATAAGCCAGGCACAGAAAGACAAGTACTGCATAATCTCATTTACATGTGGAATCTAAAACAGTTGAAC	chr1:150735600-150735719
BA_j195992_029446	GGCACAGAAAGACAAGTACTGCATAATCTCATTTACATGTGGAATCTAAAACAGTTGAACTCATAAAAGTAGAGAGTAGAATGGTGGTTAGCAGAGGCTGGGCGGAGGGTAGACAGGGAA	chr1:150735660-150735779
BA_j195992_029447	TCATAAAAGTAGAGAGTAGAATGGTGGTTAGCAGAGGCTGGGCGGAGGGTAGACAGGGAAAGGGGAGATGTTAGGCAAAGAGTACAGAGTTTCATTTGACAAGAAGACTACATTCTAGCA	chr1:150735720-150735839
BA_j195992_029448	AGGGGAGATGTTAGGCAAAGAGTACAGAGTTTCATTTGACAAGAAGACTACATTCTAGCAATCTATTGCATAGCATGGTGACTACAGATAATAATAATAATGTATTTTATATGTCAAAAT	chr1:150735780-150735899
BA_j195992_029449	ATCTATTGCATAGCATGGTGACTACAGATAATAATAATAATGTATTTTATATGTCAAAATTACTGAAAGGGTAGATTTTAAATGTTCTTATCACAATGAAAGGATAAGTATGTGAGGTGC	chr1:150735840-150735959
BA_j195992_029450	TACTGAAAGGGTAGATTTTAAATGTTCTTATCACAATGAAAGGATAAGTATGTGAGGTGCTGAATAGGTTAATTAGCCTAATTTAATCATTCTGCAATGTATATTTGTATCATAACATCA	chr1:150735900-150736019
BA_j195992_029451	TGAATAGGTTAATTAGCCTAATTTAATCATTCTGCAATGTATATTTGTATCATAACATCACATTGTACTCCATAAATAGACACAATTATTATTTAATTATAAATAAATAAAAATAAAACT	chr1:150735960-150736079
BA_j195992_029452	GGTATTAACGCCTTTTCGCTCCTCAGCCATCCCAAATGTGGCCCTTCCTCAGGAGCTTGTGCTGATTTGCCCTTGGCCTGAGACCTTCACTCTATTATGTATTTTGCTTGCTCCCTGGCT	chr1:150736302-150736421
BA_j195992_029453	GCTGATTTGCCCTTGGCCTGAGACCTTCACTCTATTATGTATTTTGCTTGCTCCCTGGCTTCCATCAATTCTCTGCTCAAATGGCACCCTTATCCGTGAGGCCTTCCCTAACCCTCCTGT	chr1:150736362-150736481
BA_j195992_029454	TCCATCAATTCTCTGCTCAAATGGCACCCTTATCCGTGAGGCCTTCCCTAACCCTCCTGTCATATAGATAGACTTCTTACCACCACCACCACCCAGGGCCCTTCCTACTCTCCATGCCTT	chr1:150736422-150736541
BA_j195992_029455	CATATAGATAGACTTCTTACCACCACCACCACCCAGGGCCCTTCCTACTCTCCATGCCTTCTGTTATTTTTATCTACAACACTTATCACCATCTAGCATACTACATATCTGCTTGTTTAT	chr1:150736482-150736601
BA_j195992_029456	CTGTTATTTTTATCTACAACACTTATCACCATCTAGCATACTACATATCTGCTTGTTTATTTTCTTATTTCCTGTCTCTCTCACTATAATATAAGCTCCATAACAGGAATTTTGTTTTGA	chr1:150736542-150736661
BA_j195992_029457	TTTCTTATTTCCTGTCTCTCTCACTATAATATAAGCTCCATAACAGGAATTTTGTTTTGATTCCTGCTGTATGGTACCAAGAACAGTATCTGGCAAGAAACAAGTACATAATATTTATTT	chr1:150736602-150736721
BA_j195992_029458	CTCCTGACCTCAGGTGATCCGCTCACCTTGGCCTTCCAAAGGGCTAGGATTACAGGCGCGAGCCACCACACCCAGCTTAAATATTTACTGAAAACACTGCCTGTAAGAACACAATTTTAA	chr1:150736937-150737056
BA_j195992_029459	AGCCACCACACCCAGCTTAAATATTTACTGAAAACACTGCCTGTAAGAACACAATTTTAAGAGGTAGAAAACAGTACTCCTTTAAAAGCATATCGCTCGAGTGGCAATCCAATCTACCTT	chr1:150736997-150737116
BA_j195992_029460	GAGGTAGAAAACAGTACTCCTTTAAAAGCATATCGCTCGAGTGGCAATCCAATCTACCTTTTCCTTGTATTGTTTGCCATAGGTTTTCTTCCAGAGATGCCAGTGGTGATCCAGGGTAGG	chr1:150737057-150737176
BA_j195992_029461	TTCCTTGTATTGTTTGCCATAGGTTTTCTTCCAGAGATGCCAGTGGTGATCCAGGGTAGGATCTTTATGCAACTGTGCCACTGCAGAGGAGCACACCAAGAGCACACAAACCAGCCGTTT	chr1:150737117-150737236
BA_j195992_029462	ATCTTTATGCAACTGTGCCACTGCAGAGGAGCACACCAAGAGCACACAAACCAGCCGTTTCATTCTGTGTAAGGAAAGGTAACATAGGAAGTGTTGCTATTAGCTGCATATGTTGTGACC	chr1:150737177-150737296
BA_j195992_029463	CATTCTGTGTAAGGAAAGGTAACATAGGAAGTGTTGCTATTAGCTGCATATGTTGTGACCACATGTTTTCATAAGAGAAAATAACAATGCAAAGTCTATCAAAGGGACAGACTATTATAA	chr1:150737237-150737356
BA_j195992_029464	ACATGTTTTCATAAGAGAAAATAACAATGCAAAGTCTATCAAAGGGACAGACTATTATAAACAGAATTATACAGGAAAATTCCTGGGATATATAGTCACAGGGAACAGCTGCAGATTTAT	chr1:150737297-150737416
BA_j195992_029465	ACAGAATTATACAGGAAAATTCCTGGGATATATAGTCACAGGGAACAGCTGCAGATTTATGTCAGAAATACTACTTCCAATGCTTAGTAGCACTTTAAAAAGTGATTTCCAGGAATTTCC	chr1:150737357-150737476
BA_j195992_029466	GTCAGAAATACTACTTCCAATGCTTAGTAGCACTTTAAAAAGTGATTTCCAGGAATTTCCCAATATCTGGTAAACCAAACACATCTAGAGGGTTAGAAAACAGGGACTTTCCAGGATTTG	chr1:150737417-150737536
BA_j195992_029467	CAATATCTGGTAAACCAAACACATCTAGAGGGTTAGAAAACAGGGACTTTCCAGGATTTGCCAACAAATCTAATCAAAGGAAATCTCTTTCTCTCTCTCTCAAAAAAAAAAAAAAATCAT	chr1:150737477-150737596
BA_j195992_029468	CCAACAAATCTAATCAAAGGAAATCTCTTTCTCTCTCTCTCAAAAAAAAAAAAAAATCATCCTTAAGAGAGACAAACCTCTGAAAAATCAGTTTATCTCCTGAATTTTTGAATACATGGG	chr1:150737537-150737656
BA_j195992_029469	CCTTAAGAGAGACAAACCTCTGAAAAATCAGTTTATCTCCTGAATTTTTGAATACATGGGCTCTTCTTAACTGACCTGTTTAAATATCCACAGTCTTTACAGATAGTTAAAAGACAATTC	chr1:150737597-150737716
BA_j195992_029470	CTCTTCTTAACTGACCTGTTTAAATATCCACAGTCTTTACAGATAGTTAAAAGACAATTCTCATCTATTGCTTTCACATCTTTAGGTAGGTAATTTTCCTTTTTACGTTTTTTTTTTTTT	chr1:150737657-150737776
BA_j195992_029471	TCATCTATTGCTTTCACATCTTTAGGTAGGTAATTTTCCTTTTTACGTTTTTTTTTTTTTAATGATCAGACATCTGTTTCAAATGAGGCAATTAACTACTCTTTAAAATGCCACTTCTGT	chr1:150737717-150737836
BA_j195992_029472	AATGATCAGACATCTGTTTCAAATGAGGCAATTAACTACTCTTTAAAATGCCACTTCTGTATTTAATTCAAGAGACATCAACAGAAATTCAGCGACTAGCTCCCTCAAACTGGATTCTAC	chr1:150737777-150737896
BA_j195992_029473	ATTTAATTCAAGAGACATCAACAGAAATTCAGCGACTAGCTCCCTCAAACTGGATTCTACTTTCTTTTCCATTTCTTTTTAATTGAAAACATCTGGAATTTTAAACATGTAAGCCTTTAA	chr1:150737837-150737956
BA_j195992_029474	TTTCTTTTCCATTTCTTTTTAATTGAAAACATCTGGAATTTTAAACATGTAAGCCTTTAAATTATATTCCAAAGAAAGCCATGTTTCAGTCTCAACTTAGATGCTTAGATGCTCAAGCAG	chr1:150737897-150738016
BA_j195992_029475	ATTATATTCCAAAGAAAGCCATGTTTCAGTCTCAACTTAGATGCTTAGATGCTCAAGCAGACATTAACTTTTTAAAAATAGAGAAGAGGCAAATTGAACGACACGATTTTTTAGTTTACT	chr1:150737957-150738076
BA_j195992_029476	ACATTAACTTTTTAAAAATAGAGAAGAGGCAAATTGAACGACACGATTTTTTAGTTTACTTCCTGAAACCAAAGATTTAAAACCTAGCAGGCAGAACAAGTTACAAACACAGAGTGTTTG	chr1:150738017-150738136
BA_j195992_029477	TCCTGAAACCAAAGATTTAAAACCTAGCAGGCAGAACAAGTTACAAACACAGAGTGTTTGAAGACCAAATGGGAGAAAAAGAACAAAGAGTACATACGTGATAGAACCAGCAGTTGCTCC	chr1:150738077-150738196
BA_j195992_029478	AAGACCAAATGGGAGAAAAAGAACAAAGAGTACATACGTGATAGAACCAGCAGTTGCTCCCACAGTAAGAGTCCTTGAATTAGTGGGCTCTCTTCTAAGATTTCAAAGCAACAAGGAGAT	chr1:150738137-150738256
BA_j195992_029479	CACAGTAAGAGTCCTTGAATTAGTGGGCTCTCTTCTAAGATTTCAAAGCAACAAGGAGATTTCAGTTCAATTGACTTGAAAAGAAATTGGAACTTGTCACATGAGGTACTCAAAATGAGG	chr1:150738197-150738316
BA_j195992_029480	TTCAGTTCAATTGACTTGAAAAGAAATTGGAACTTGTCACATGAGGTACTCAAAATGAGGAAGTGAACTTTCATTTCAGTTTCATTTAAAATCTAGCTAGTACAGTCACCTCTAGTCATT	chr1:150738257-150738376
BA_j195992_029481	AAGTGAACTTTCATTTCAGTTTCATTTAAAATCTAGCTAGTACAGTCACCTCTAGTCATTTCCCTATGGTCTTGGGGACAAAGTGGATACAGTAAGCCATCAAGAAGAGCCCTTGTCTGA	chr1:150738317-150738436
BA_j195992_029482	CAAAAAAATTTTTTTTAATTAGCTGGGCATGGTGGTGCATGCTTGTAGTCCCAGCTGAGGGGGAGGGTGAGGTGGGAGAATTGCTTGAGTCTAGGAGGACAAGGCTGCAGTGAGCCATGA	chr1:150738549-150738668
BA_j195992_029483	GGGAGGGTGAGGTGGGAGAATTGCTTGAGTCTAGGAGGACAAGGCTGCAGTGAGCCATGATTATGCCACTGTGTTTCAGCCTGGATGACATATCAAGACCCTATCTCAAAAAAAAAATTA	chr1:150738609-150738728
BA_j195992_029484	TTATGCCACTGTGTTTCAGCCTGGATGACATATCAAGACCCTATCTCAAAAAAAAAATTAAATTGAATTTTAAAAACACCAACTTTTACATGGAAAACATTTAGTTATAAAGAGATTTAG	chr1:150738669-150738788
BA_j195992_029485	AATTGAATTTTAAAAACACCAACTTTTACATGGAAAACATTTAGTTATAAAGAGATTTAGATAAAGCTCCCCAAATCCCAGCTCCTTGTATGATTTCCTAGGAAAACCTGTCTTACTGCT	chr1:150738729-150738848
BA_j195992_029486	ATAAAGCTCCCCAAATCCCAGCTCCTTGTATGATTTCCTAGGAAAACCTGTCTTACTGCTTTTAACACAACTCATTCATGATCTGATATTGTCTGGTTCTCACTCAGCCATTCCTTCGTT	chr1:150738789-150738908
BA_j195992_029487	TTTAACACAACTCATTCATGATCTGATATTGTCTGGTTCTCACTCAGCCATTCCTTCGTTCATCAAACTCAAAATGTCTTTATTAATATATACTATATGTATAGTTTAGTAATATGCGTG	chr1:150738849-150738968
BA_j195992_029488	CATCAAACTCAAAATGTCTTTATTAATATATACTATATGTATAGTTTAGTAATATGCGTGTGTGTGTGTGTGTGTGTGTGTATGTGTTAGTATATTCATGGAAAAAAGGATACACTCAAA	chr1:150738909-150739028
BA_j195992_029489	TGTGTGTGTGTGTGTGTGTGTATGTGTTAGTATATTCATGGAAAAAAGGATACACTCAAATATATCCAATTGAGAATGATTACCTGGGTGGGGTGGGAGCAAGACGAACTATCATCTTTT	chr1:150738969-150739088
BA_j195992_029490	TATATCCAATTGAGAATGATTACCTGGGTGGGGTGGGAGCAAGACGAACTATCATCTTTTAAATTTGCATTTTCCTAATTACTAATGAGGTTGAGGATCTTTTCACACATTTATTGACCG	chr1:150739029-150739148
BA_j195992_029491	AAATTTGCATTTTCCTAATTACTAATGAGGTTGAGGATCTTTTCACACATTTATTGACCGTTTGAATTTTCTGTGAATTTCCTGTTCATCTTTTTTGCTCATTTTTCTATTGTATTGTTG	chr1:150739089-150739208
BA_j195992_029492	TTTGAATTTTCTGTGAATTTCCTGTTCATCTTTTTTGCTCATTTTTCTATTGTATTGTTGCATTTTCTTAGTGATTTGTGGGAGGTGTGTGTGTGTGTGTGTGTTGTGTGTTTTCCGAGA	chr1:150739149-150739268
BA_j195992_029493	CATTTTCTTAGTGATTTGTGGGAGGTGTGTGTGTGTGTGTGTGTTGTGTGTTTTCCGAGACGGAGTCGTGCTTTGTCTCCCATGCTGGAGTGCATTGGTGCGATCTTGGCTCACTGCAAC	chr1:150739209-150739328
BA_j195992_029494	AAAGTGCTGGGATTACAGGTGTGAGCCACCGTGCCCGGCCAAGGTGTATGTGTTTTAAAAATATATTCTGGCTTCTAATCTTTGACAGTTATATACCCTTAAAAACATCCTCCCTTAGTC	chr1:150739504-150739623
BA_j195992_029495	ATATATTCTGGCTTCTAATCTTTGACAGTTATATACCCTTAAAAACATCCTCCCTTAGTCTTCCACTTGTCTTTTATTTTATTTTTTCTTCCTTTGCATAAGCCTATGAAATTCCACTTG	chr1:150739564-150739683
BA_j195992_029496	TTCCACTTGTCTTTTATTTTATTTTTTCTTCCTTTGCATAAGCCTATGAAATTCCACTTGTCCTTTAGTCTTGTTTATAGTGAGTTTTTCTATATGAAATTTTTTTATGTTGAGGTAGAA	chr1:150739624-150739743
BA_j195992_029497	TCCTTTAGTCTTGTTTATAGTGAGTTTTTCTATATGAAATTTTTTTATGTTGAGGTAGAACATTTTATTCAGCTTTTCCGTATAATCAATCTATACTGTTTTTGTATAAGAAAATTTTCC	chr1:150739684-150739803
BA_j195992_029498	CATTTTATTCAGCTTTTCCGTATAATCAATCTATACTGTTTTTGTATAAGAAAATTTTCCTCATCCAAATGTAATAAAGATACACTCATCTTATTTTTATACTTTCAGAGAGTGTTTTAT	chr1:150739744-150739863
BA_j195992_029499	TCATCCAAATGTAATAAAGATACACTCATCTTATTTTTATACTTTCAGAGAGTGTTTTATTTATCTTTTCTATGGCTACTGCTTTTAGGTGTTTAATTCACCTGGAATTTAGTTTTGTGT	chr1:150739804-150739923
BA_j195992_029500	TTATCTTTTCTATGGCTACTGCTTTTAGGTGTTTAATTCACCTGGAATTTAGTTTTGTGTATGGTATGACGTAGGGAGCTTATTTTCTTTGTTTTCCAATTTTGATTCTACCTCTATTGT	chr1:150739864-150739983
BA_j195992_029501	ATGGTATGACGTAGGGAGCTTATTTTCTTTGTTTTCCAATTTTGATTCTACCTCTATTGTACACCAAATTCTCATACATAGATAGGTCAGTTTCTGAGCTCATGAAGCTGTTCTTTTTAT	chr1:150739924-150740043
BA_j195992_029502	ACACCAAATTCTCATACATAGATAGGTCAGTTTCTGAGCTCATGAAGCTGTTCTTTTTATCTTTTGCTACTTCAGTATCACACAGTTTTAATTAAAACAGCTTTGTAATATGTCTCCACG	chr1:150739984-150740103
BA_j195992_029503	CTTTTGCTACTTCAGTATCACACAGTTTTAATTAAAACAGCTTTGTAATATGTCTCCACGTATGGTAAGGCAAGTCATCTAGGCCACCCTATCTTTGTTCTTCTTTTTAAACATTGTCTT	chr1:150740044-150740163
BA_j195992_029504	TATGGTAAGGCAAGTCATCTAGGCCACCCTATCTTTGTTCTTCTTTTTAAACATTGTCTTTGTATTTTGTACTTGTTAACTCTTCTTTATATGAATTTTTTGAATCAGTTTATCAAGTTC	chr1:150740104-150740223
BA_j195992_029505	TGTATTTTGTACTTGTTAACTCTTCTTTATATGAATTTTTTGAATCAGTTTATCAAGTTCCCTGAAAAACTCTGTTGGAGTTTTTTGCTTTTTTCTTTTGGAGACAGGGTTTCATTCTGT	chr1:150740164-150740283
BA_j195992_029506	TTGGCCTCCTGAAGTGCTGGGATTACAGGCATGAGCCCCCACATCTGGCTATTAGAGTTTTTATTTGAATATATGCATAAATTTAGGGAGAAGTAACATCATTATAATGTTGATTCATCT	chr1:150740500-150740619
BA_j195992_029507	TTATTTGAATATATGCATAAATTTAGGGAGAAGTAACATCATTATAATGTTGATTCATCTCAGCTGTAGTAGACATGTTTGTGTTTGTAGCCATACAGTTTTTTTTAAAAAGATACTGCT	chr1:150740560-150740679
BA_j195992_029508	CAGCTGTAGTAGACATGTTTGTGTTTGTAGCCATACAGTTTTTTTTAAAAAGATACTGCTTATGGAAAATTTAAAACACATGTAAAAGTAAAAATAGTAGTAAAATGAGCTGCCGTGAAA	chr1:150740620-150740739
BA_j195992_029509	TATGGAAAATTTAAAACACATGTAAAAGTAAAAATAGTAGTAAAATGAGCTGCCGTGAAACCATTGTCTTGTTTCAACAATGATCAGTACATGGCCAATCTTATTTTATTTATATTCCCA	chr1:150740680-150740799
BA_j195992_029510	CCATTGTCTTGTTTCAACAATGATCAGTACATGGCCAATCTTATTTTATTTATATTCCCACTCTCACTACCTGAATTATATTAAATAAATTCTAGACATTCTGTCATTTCATACGTAAAT	chr1:150740740-150740859
BA_j195992_029511	CTCTCACTACCTGAATTATATTAAATAAATTCTAGACATTCTGTCATTTCATACGTAAATGTCCCTGTGTGTGTCTTTAAAAGACAGAGACTATTAAACAAATATAATACCACAATACCA	chr1:150740800-150740919
BA_j195992_029512	GTCCCTGTGTGTGTCTTTAAAAGACAGAGACTATTAAACAAATATAATACCACAATACCATCATCACATCTAAAATAAATGAACAATAATTTTCTTTTTTTTTTTTTTCTGAGACAGAGT	chr1:150740860-150740979
BA_j195992_029513	TCATCACATCTAAAATAAATGAACAATAATTTTCTTTTTTTTTTTTTTCTGAGACAGAGTCTCACTCACTTGCCCAGGCTGGAGTGCAGTGGTGTGATCCCAGCTCACTGCAATCTCTGC	chr1:150740920-150741039
BA_j195992_029514	AGTAGAGATGGGGTTTCACCACATTGGCCAGGCTTGTCTCGAACTCCTGACCATAGGTAATCTGCCCACCTCAGCCTCCCTAAGTACTGGGTTTACAGGTGTGAGCCACTTTATTGTCAT	chr1:150741132-150741251
BA_j195992_029515	TCTGCCCACCTCAGCCTCCCTAAGTACTGGGTTTACAGGTGTGAGCCACTTTATTGTCATAAGAAATTAAGACAATAATTTCTTAATGTCATCAGACATCCTATCAATGTTCACATTTTC	chr1:150741192-150741311
BA_j195992_029516	AAGAAATTAAGACAATAATTTCTTAATGTCATCAGACATCCTATCAATGTTCACATTTTCTGGACTGTCTTATACATTTTTTAATAGTTTGTTTGAATTGAGATTTAAATAAGCTCCATA	chr1:150741252-150741371
BA_j195992_029517	TGGACTGTCTTATACATTTTTTAATAGTTTGTTTGAATTGAGATTTAAATAAGCTCCATATATTGTGAAACCATTGAGTTATGTTTATATCATTATGAATTCATGGATTTAAACATATTT	chr1:150741312-150741431
BA_j195992_029518	TATTGTGAAACCATTGAGTTATGTTTATATCATTATGAATTCATGGATTTAAACATATTTGATGTGTTTCAATCCATTCCAGTTTTATCCTTATTGATACTCATATTGTCTCATTTTTGG	chr1:150741372-150741491
BA_j195992_029519	GATGTGTTTCAATCCATTCCAGTTTTATCCTTATTGATACTCATATTGTCTCATTTTTGGTCTGTAGGAATTTATTCAAACTGGCTCTTTGGTGCAGACAGAGTTTGTATATTTGGCATA	chr1:150741432-150741551
BA_j195992_029520	TCTGTAGGAATTTATTCAAACTGGCTCTTTGGTGCAGACAGAGTTTGTATATTTGGCATAATATTAGTACTCTTTAAAAGCTTCCTTTCTTTCTAATATGACAGGCTATTGCAGGTTTGT	chr1:150741492-150741611
BA_j195992_029521	ATATTAGTACTCTTTAAAAGCTTCCTTTCTTTCTAATATGACAGGCTATTGCAGGTTTGTCTTGAACAATTCCTGCCCCAGACCTGGAATCAGCCATTTCTCCAAGGAGCTCTGGTTCCT	chr1:150741552-150741671
BA_j195992_029522	CTTGAACAATTCCTGCCCCAGACCTGGAATCAGCCATTTCTCCAAGGAGCTCTGGTTCCTTTTAGTGGAAACAATGTTTAAATACCATAATCTAGGAACTAGCAGTGTTTGGGATAGCAG	chr1:150741612-150741731
BA_j195992_029523	TTTAGTGGAAACAATGTTTAAATACCATAATCTAGGAACTAGCAGTGTTTGGGATAGCAGATTGACCATTGTTGCTAAGCCTTTTCAGTAGCTAGAGCTAAGAAATATCTTTTTTAAAAA	chr1:150741672-150741791
BA_j195992_029524	ATTGACCATTGTTGCTAAGCCTTTTCAGTAGCTAGAGCTAAGAAATATCTTTTTTAAAAAAATTAAATAAATCACAAGCTGACACTGATACTTCAAATTCAAATTCAAGACTATAGGGTT	chr1:150741732-150741851
BA_j195992_029525	AATTAAATAAATCACAAGCTGACACTGATACTTCAAATTCAAATTCAAGACTATAGGGTTTACTCACCCCATCAATCTTATATCTGCACTTCTTTTCAAACATGCTTAAAAAATCTGGGT	chr1:150741792-150741911
BA_j195992_029526	TACTCACCCCATCAATCTTATATCTGCACTTCTTTTCAAACATGCTTAAAAAATCTGGGTTCTCTAAAATATCAACTCAAGTACTTGTTTAATTTATCCTGTAAAATTGCAGAATAACAA	chr1:150741852-150741971
BA_j195992_029527	TCTCTAAAATATCAACTCAAGTACTTGTTTAATTTATCCTGTAAAATTGCAGAATAACAACAACAAGCCTACGCCAATAAGATTGTTAATGAAAACAAATTAGAGGTTTTAAAGTGGAGG	chr1:150741912-150742031
BA_j195992_029528	CAACAAGCCTACGCCAATAAGATTGTTAATGAAAACAAATTAGAGGTTTTAAAGTGGAGGGGGACAGGTTTTTCTCCATTAAGCCAAATGTCGCTAACGATGTAAGTCAATTACTGTGTT	chr1:150741972-150742091
BA_j195992_029529	GGGACAGGTTTTTCTCCATTAAGCCAAATGTCGCTAACGATGTAAGTCAATTACTGTGTTTTGAAGTCACCTGGAATAGTTCCCTGTATGGTTATGCTCCACCTCCATACACAGGTTTAT	chr1:150742032-150742151
BA_j195992_029530	TTGAAGTCACCTGGAATAGTTCCCTGTATGGTTATGCTCCACCTCCATACACAGGTTTATTTGTTTCATTTCACTTCTTCCTTTTAGGGCTTGCTTTTTACACTTATGTAATTTCATTTT	chr1:150742092-150742211
BA_j195992_029531	TTGTTTCATTTCACTTCTTCCTTTTAGGGCTTGCTTTTTACACTTATGTAATTTCATTTTATAATTATGTAAAACATTTATGTGGATCCAAAGTGAAATCATCACAATGAGGTATATTCA	chr1:150742152-150742271
BA_j195992_029532	ATAATTATGTAAAACATTTATGTGGATCCAAAGTGAAATCATCACAATGAGGTATATTCAAAGAACTCTAGCCTCTACTTTTGTCTGTTTTACACGATTTCCTTTTTTCCTTAATTGGTA	chr1:150742212-150742331
BA_j195992_029533	AAGAACTCTAGCCTCTACTTTTGTCTGTTTTACACGATTTCCTTTTTTCCTTAATTGGTAATCATTTAAAAAATTTATGGTTTATCTTCCTATTTTTAGAAATATGCAAATATGCCTATA	chr1:150742272-150742391
BA_j195992_029534	ATCATTTAAAAAATTTATGGTTTATCTTCCTATTTTTAGAAATATGCAAATATGCCTATATATTAATATTCTTTCATCTTAAGTGAACACTAACATATTACACATATTTTTCTCTATCTT	chr1:150742332-150742451
BA_j195992_029535	TATTAATATTCTTTCATCTTAAGTGAACACTAACATATTACACATATTTTTCTCTATCTTGTTTTTTTCACTTAGCATTTTTTTTGTTTTAGTCAATCACTTAACATTTTATTAAGAAAA	chr1:150742392-150742511
BA_j195992_029536	GTTTTTTTCACTTAGCATTTTTTTTGTTTTAGTCAATCACTTAACATTTTATTAAGAAAAATTATTCAGGCGAAAGACATTAGCAGGTGTCCTTTCAGTGATGTGCTGGGTATTATTTAG	chr1:150742452-150742571
BA_j195992_029537	ATTATTCAGGCGAAAGACATTAGCAGGTGTCCTTTCAGTGATGTGCTGGGTATTATTTAGTGGACCTTTACAGGAATTGTTTGATTCTTTTTAGAGTTAAGTTGTAAAAAACTGATAACT	chr1:150742512-150742631
BA_j195992_029538	TGGACCTTTACAGGAATTGTTTGATTCTTTTTAGAGTTAAGTTGTAAAAAACTGATAACTATGCAAATGATCCCTATACATGGCAATGCAAATAAATTTTGTATTGTAGATTTCACTGAA	chr1:150742572-150742691
BA_j195992_029539	ATGCAAATGATCCCTATACATGGCAATGCAAATAAATTTTGTATTGTAGATTTCACTGAATAGAGAAATAGAGAATGTAGATCTCTGTCAGTCGAATTCTTTTTTTTTTTTTTTTGAGAC	chr1:150742632-150742751
BA_j195992_029540	TAGAGAAATAGAGAATGTAGATCTCTGTCAGTCGAATTCTTTTTTTTTTTTTTTTGAGACACGGCCTTACTTCATCGCCCACGCTGGAGTGCAGTGGTGCGATCTCAGCTCACTCTAACC	chr1:150742692-150742811
BA_j195992_029541	CTGGGATTACAGGCATGAGCCACCATGCCCGGCCTCAAATTCTTATTTGAACTGACTTTAATCTTACTGATCCCTTATTAATTAATGAGTTAAACTTCGATGCGTTCGTTGTATATTTGC	chr1:150742995-150743114
BA_j195992_029542	ATCTTACTGATCCCTTATTAATTAATGAGTTAAACTTCGATGCGTTCGTTGTATATTTGCTCTCAGCTTTTTAGAAACTATACTTTAGCAATTAAATTCTGATAACTCCACAGTAGTATA	chr1:150743055-150743174
BA_j195992_029543	TCTCAGCTTTTTAGAAACTATACTTTAGCAATTAAATTCTGATAACTCCACAGTAGTATATACAGTGTTCATTTATTTTTATGGCCACCTAGCATCTTTTGAACAATATTCCCATGTTTG	chr1:150743115-150743234
BA_j195992_029544	TACAGTGTTCATTTATTTTTATGGCCACCTAGCATCTTTTGAACAATATTCCCATGTTTGGAGAATTTCCCACGTTATAAATTTTGCTTCTCCAAGTTGAAGCCAAAGCTCCATTTTCAA	chr1:150743175-150743294
BA_j195992_029545	GAGAATTTCCCACGTTATAAATTTTGCTTCTCCAAGTTGAAGCCAAAGCTCCATTTTCAAGGATCCAGTGCAGTTAAGGCACAGACATGAGACCTAGCCTTTGCCAGTCAGGCACACCTG	chr1:150743235-150743354
BA_j195992_029546	GGATCCAGTGCAGTTAAGGCACAGACATGAGACCTAGCCTTTGCCAGTCAGGCACACCTGTATAGAACATCATTTTGCAAGTGGGTAAGTGAGGAACCAGAAGTATGTAAAATCCTCCTT	chr1:150743295-150743414
BA_j195992_029547	TATAGAACATCATTTTGCAAGTGGGTAAGTGAGGAACCAGAAGTATGTAAAATCCTCCTTTTGGTGAGAATGGCAGTAGAGATGTCTCCCAGCAGCAGCAGCACCAGCAGGAGCAGGAGC	chr1:150743355-150743474
BA_j195992_029548	TTGGTGAGAATGGCAGTAGAGATGTCTCCCAGCAGCAGCAGCACCAGCAGGAGCAGGAGCAGCAGCAGATATTCTAATATCTGGTCCCCAGTGTCACCTGTTCAAACTGTAGTGTTTATG	chr1:150743415-150743534
BA_j195992_029549	AGCAGCAGATATTCTAATATCTGGTCCCCAGTGTCACCTGTTCAAACTGTAGTGTTTATGTCAAATATTGTGTCTGCTCAGTGGCATCATAGGTTGAGCAGTCCTCTCTGTGGTTTTGGT	chr1:150743475-150743594
BA_j195992_029550	TCAAATATTGTGTCTGCTCAGTGGCATCATAGGTTGAGCAGTCCTCTCTGTGGTTTTGGTGATGTTTGTGGTTACACAATAAACAAACCTCACCGACTTTCTGGCCTTTCATAGGTTCTT	chr1:150743535-150743654
BA_j195992_029551	GATGTTTGTGGTTACACAATAAACAAACCTCACCGACTTTCTGGCCTTTCATAGGTTCTTTGAGTTTCCGGCACTTTTTTTTTTTTTTTTTGAGATGGAGTTTCACTCTTGTTGTCCAGG	chr1:150743595-150743714
BA_j195992_029552	AGCCACTGCGCCTGGCTGCTTCCTGCACATTTTAAATAAACTGTAGTACCCGGATAGATGAACCTAGTATTGACATCCACAGCCGTGTTGAGTTTGGAAAAACAAGGGTGGAGTGTCAGA	chr1:150743951-150744070
BA_j195992_029553	AACCTAGTATTGACATCCACAGCCGTGTTGAGTTTGGAAAAACAAGGGTGGAGTGTCAGAAGCTAGAATGGGGAAGGTGCTTTTCTCAGGCTGCGAATACAGGAAACTCAAGAAGAAAGC	chr1:150744011-150744130
BA_j195992_029554	AGCTAGAATGGGGAAGGTGCTTTTCTCAGGCTGCGAATACAGGAAACTCAAGAAGAAAGCTATTGTGGAGCTCTCAATAATTTCAGGTTGCCTTCTCTATCCTTCTTTACACATCTGATC	chr1:150744071-150744190
BA_j195992_029555	TATTGTGGAGCTCTCAATAATTTCAGGTTGCCTTCTCTATCCTTCTTTACACATCTGATCTCATACCTGATGTTTTTTGCTTTTAGCCTTGATACCTCTATATGTATTTCTATCCATAGA	chr1:150744131-150744250
BA_j195992_029556	TCATACCTGATGTTTTTTGCTTTTAGCCTTGATACCTCTATATGTATTTCTATCCATAGAAATAGACAGTTCAATTTCCTTAATGAGAAATTAGCATAGGAACAAATTTCTTTCCATCAA	chr1:150744191-150744310
BA_j195992_029557	AATAGACAGTTCAATTTCCTTAATGAGAAATTAGCATAGGAACAAATTTCTTTCCATCAAGATTAAATGGTAGACAACTGCTTTTACAAGGGACCATGTATTTTTCCAGTCATTGTTTCT	chr1:150744251-150744370
BA_j195992_029558	GATTAAATGGTAGACAACTGCTTTTACAAGGGACCATGTATTTTTCCAGTCATTGTTTCTCTGTCTGACGAGGTCTATAAATCTACACTCAGTACAGAGCATAAACGTGGTGATTAGGCA	chr1:150744311-150744430
BA_j195992_029559	CTGTCTGACGAGGTCTATAAATCTACACTCAGTACAGAGCATAAACGTGGTGATTAGGCAACAGCACACCTTCTGTCTCCATTCCTGGGTATTGCCTACATGGAATTGTGTATGAAATTA	chr1:150744371-150744490
BA_j195992_029560	ACAGCACACCTTCTGTCTCCATTCCTGGGTATTGCCTACATGGAATTGTGTATGAAATTATGTCTCTACCTGTTTCCGGTAATCCTCTACCAAGTGGGAAAAAATTTTGGGGTTAATTGT	chr1:150744431-150744550
BA_j195992_029561	TGTCTCTACCTGTTTCCGGTAATCCTCTACCAAGTGGGAAAAAATTTTGGGGTTAATTGTGTTTTCTAGTGGTACTCTAAACCGGATTCAGGACGGCAGCGGCCATCTAAATGTCTTCCT	chr1:150744491-150744610
BA_j195992_029562	GTTTTCTAGTGGTACTCTAAACCGGATTCAGGACGGCAGCGGCCATCTAAATGTCTTCCTTTGTTTATTTCTAAATCCATAAATTAATTCCAGATTTACCAAGAAACTAAATTGAGTTGA	chr1:150744551-150744670
BA_j195992_029563	TTGTTTATTTCTAAATCCATAAATTAATTCCAGATTTACCAAGAAACTAAATTGAGTTGATCCCAAAATGAAACAGGGCTCTCAGGGACATACTCACTTCTTCCCAGCCTGCCTTTGGAC	chr1:150744611-150744730
BA_j195992_029564	TCCCAAAATGAAACAGGGCTCTCAGGGACATACTCACTTCTTCCCAGCCTGCCTTTGGACTCAGTAAGTAAGCAGAGACTGTGTTTATTTGTCTGATATACATGACCCCTGGTTAATATG	chr1:150744671-150744790
BA_j195992_029565	TCAGTAAGTAAGCAGAGACTGTGTTTATTTGTCTGATATACATGACCCCTGGTTAATATGTAGGTCGTAGAAGAAACCAAAATTTTACTTATGGAAGGCAGGGAGAATAGAGATGAATTA	chr1:150744731-150744850
BA_j195992_029566	TAGGTCGTAGAAGAAACCAAAATTTTACTTATGGAAGGCAGGGAGAATAGAGATGAATTACCTTTTGTGAGAAAAAGAACAAGTGACATATTAACTGCTATTGTATTTTCTGTTGTCAGG	chr1:150744791-150744910
BA_j195992_029567	CCTTTTGTGAGAAAAAGAACAAGTGACATATTAACTGCTATTGTATTTTCTGTTGTCAGGACGTGGGCTGAGTAAAAAGCTTAAAAGCTTTTGCATATGTCTTGGTTCTGCCATCTATTG	chr1:150744851-150744970
BA_j195992_029568	ACGTGGGCTGAGTAAAAAGCTTAAAAGCTTTTGCATATGTCTTGGTTCTGCCATCTATTGGTTATAAGGCCTGGAACAAGTGATTTAACATGCCCATGGCTCACTTTCCCTATGCATAAG	chr1:150744911-150745030
BA_j195992_029569	GTTATAAGGCCTGGAACAAGTGATTTAACATGCCCATGGCTCACTTTCCCTATGCATAAGTACGGAAATGCTGACTTAGTGGCAACTAAACAGTGGAAGACACCAGCAATAGAATGTAAT	chr1:150744971-150745090
BA_j195992_029570	TACGGAAATGCTGACTTAGTGGCAACTAAACAGTGGAAGACACCAGCAATAGAATGTAATTATAATATCGCTCCATGAGATGGTAAGATTTTACAGTTCCAACTAATTATTCCTGAGTCC	chr1:150745031-150745150
BA_j195992_029571	TATAATATCGCTCCATGAGATGGTAAGATTTTACAGTTCCAACTAATTATTCCTGAGTCCGTTCCTTTTGCAGAACAAGTTTCTAATAAAGTACTCAGGATTAAGATAGATGGTTATGAG	chr1:150745091-150745210
BA_j195992_029572	GTTCCTTTTGCAGAACAAGTTTCTAATAAAGTACTCAGGATTAAGATAGATGGTTATGAGCAAGTGCTACCATTTAGGATATTCATTTGAAATACTAATGCTCCTGGCATTTTTTTTTTT	chr1:150745151-150745270
BA_j195992_029573	AGCCTCCTAAAGTGCTGGGATTACAGGCATGAGCCACCATGCCTGGCCAAGAAAAACATCTTTAATACAAAAACACAGAAAGGTTGACAATAATAGGAAGCTAAAAGCTAGATCACACAA	chr1:150745834-150745953
BA_j195992_029574	TTTAATACAAAAACACAGAAAGGTTGACAATAATAGGAAGCTAAAAGCTAGATCACACAAACGCAAGCAACAGCAAAATGTGGGTATAATTATTCAAATATCAGTCAGAGTAGACTTTAA	chr1:150745894-150746013
BA_j195992_029575	ACGCAAGCAACAGCAAAATGTGGGTATAATTATTCAAATATCAGTCAGAGTAGACTTTAAAGCAAGAAGCATTATGAGGCTAAAGAGGGAACTTTCATAATGATAAAGAAATAAATGATA	chr1:150745954-150746073
BA_j195992_029576	AGCAAGAAGCATTATGAGGCTAAAGAGGGAACTTTCATAATGATAAAGAAATAAATGATAAAGGGACCCGCCAGGAAGAGATTATAATCTTAAATCTGTATGCTCCTCAAAACATGGCCT	chr1:150746014-150746133
BA_j195992_029577	AAGGGACCCGCCAGGAAGAGATTATAATCTTAAATCTGTATGCTCCTCAAAACATGGCCTCAGAGTCCCATAAAGCAAAGATTGCCAGAGCTAAAAGGAAAAATAGATAAAATCTGCAAT	chr1:150746074-150746193
BA_j195992_029578	CAGAGTCCCATAAAGCAAAGATTGCCAGAGCTAAAAGGAAAAATAGATAAAATCTGCAATCATAATGGGAGGCTTTGAGATACCTCTTTCAATAGCTTGTAGAATAAGCAAATGGAATAA	chr1:150746134-150746253
BA_j195992_029579	CATAATGGGAGGCTTTGAGATACCTCTTTCAATAGCTTGTAGAATAAGCAAATGGAATAAATTAATAGCGATATAGAAGATTCGAATAATGCGATTAATGAACTTGTCCTAATTAAGATA	chr1:150746194-150746313
BA_j195992_029580	ATTAATAGCGATATAGAAGATTCGAATAATGCGATTAATGAACTTGTCCTAATTAAGATATCTAGAGCCTGTCCTCAACAACAGAATCCTTTTTTTTTTTTTTTCTTTTTTTTTCACCCA	chr1:150746254-150746373
BA_j195992_029581	TCTAGAGCCTGTCCTCAACAACAGAATCCTTTTTTTTTTTTTTTCTTTTTTTTTCACCCAGGCTGGAGAGCAGAGGCAGGATCACGGCTCACGGCAGCTTTGAACTGCTGGGCCCAAGTG	chr1:150746314-150746433
BA_j195992_029582	GGCTGGAGAGCAGAGGCAGGATCACGGCTCACGGCAGCTTTGAACTGCTGGGCCCAAGTGATCCTCCCAGCTCAGCCTCCCATGTAGCTGGGACCCCAGCCCCAAGCCACTGCACTGGCC	chr1:150746374-150746493
BA_j195992_029583	ATCCTCCCAGCTCAGCCTCCCATGTAGCTGGGACCCCAGCCCCAAGCCACTGCACTGGCCTCAGAATATTTATTTTGAAGGGCACATAGAATATTTAACAAAATTGACTCTGTATGTGCT	chr1:150746434-150746553
BA_j195992_029584	TCAGAATATTTATTTTGAAGGGCACATAGAATATTTAACAAAATTGACTCTGTATGTGCTGGGCCATAAAATATTCAAGTCATTTAGAGTATGTTCTCTGACCACAGTGAGATTAAGCTA	chr1:150746494-150746613
BA_j195992_029585	GGGCCATAAAATATTCAAGTCATTTAGAGTATGTTCTCTGACCACAGTGAGATTAAGCTAGGCCCAATAACAAAAATGTAATTAGAAAACCTCCCATTTAAGTGATATACTTCTTAATAA	chr1:150746554-150746673
BA_j195992_029586	GGCCCAATAACAAAAATGTAATTAGAAAACCTCCCATTTAAGTGATATACTTCTTAATAACCATGGTTATTAAGAAGAAGAAATCATAATGGCAATTAGAAAATATTTTGAACTGAGCAA	chr1:150746614-150746733
BA_j195992_029587	CCATGGTTATTAAGAAGAAGAAATCATAATGGCAATTAGAAAATATTTTGAACTGAGCAATAATTTTTAAAAATGACATATAAAAATGTGTGAGATCCAGCTAAACCAGTGCTTAGAAAG	chr1:150746674-150746793
BA_j195992_029588	TAATTTTTAAAAATGACATATAAAAATGTGTGAGATCCAGCTAAACCAGTGCTTAGAAAGAAATTTATAACTTTTTAATGCATATATTAGAAAAGAAGAGGCCGGCGCGGTGGCTCACGC	chr1:150746734-150746853
BA_j195992_029589	CTGGGCGCGAGCGAGACTCCGTCTCAAAAAAAAAAAAGAAAAAGAAAAGAAGAATGGCTAAGAATCAGTGGTCTAAGCTGCCACCTCAAGAAGCAAAGGGAAGAACATCAGAGATGTTTT	chr1:150747087-150747206
BA_j195992_029590	CTTGGCTCACTGCAACCTACATCTCCTGGGTTCAAGTGATTCTTCTGCCTTAGCCTCCCAAGTAGCTGAGACTACAGGCGTTCATCACCACACCCAGTTAATTTTGTATTTTAAGTAGAG	chr1:150747289-150747408
BA_j195992_029591	AGTAGCTGAGACTACAGGCGTTCATCACCACACCCAGTTAATTTTGTATTTTAAGTAGAGATGGGGGGGGGAGTTCTCCATGTTCATCAGGCTGGTCTCGAACTCCTGACCTCAGTTAAT	chr1:150747349-150747468
BA_j195992_029592	AGTGCTGGGATTACAGGCGTGAGCCACCGCGCTTGGCCATCTTTTGGACTAAATAAAGACTGTTGAGCTACTCTGGCAGTACTCTTTTTAGAAAAGCACTTGCAGCAAAATTGTGCTTTC	chr1:150747490-150747609
BA_j195992_029593	TGTTGAGCTACTCTGGCAGTACTCTTTTTAGAAAAGCACTTGCAGCAAAATTGTGCTTTCAATAAATGATATTAAATTGTGCATTTTATCTTTGAACTCTCAAACTCTGTTATTCTTTTT	chr1:150747550-150747669
BA_j195992_029594	AATAAATGATATTAAATTGTGCATTTTATCTTTGAACTCTCAAACTCTGTTATTCTTTTTCAAAATAGGAAGTTTCTAGCAAATATGGAAAAGAGGAAATACCCAAATCGATATGTTTTA	chr1:150747610-150747729
BA_j195992_029595	CAAAATAGGAAGTTTCTAGCAAATATGGAAAAGAGGAAATACCCAAATCGATATGTTTTAATGAATTAAATACAGATATTATGCATCTTCTGTGCCAGGCATTGTACAGGGCACTGAAGA	chr1:150747670-150747789
BA_j195992_029596	ATGAATTAAATACAGATATTATGCATCTTCTGTGCCAGGCATTGTACAGGGCACTGAAGATCTTTCCTGCCCATTATTTTATTTGATCCTCCCAACAACATATGAGGTGGTAGTGGTAGC	chr1:150747730-150747849
BA_j195992_029597	TCTTTCCTGCCCATTATTTTATTTGATCCTCCCAACAACATATGAGGTGGTAGTGGTAGCAATAGTATCCCTATTCTATAGTTTAGGAAACTGGGACTTAGAAAGCCTTGTCTAAAACCA	chr1:150747790-150747909
BA_j195992_029598	AATAGTATCCCTATTCTATAGTTTAGGAAACTGGGACTTAGAAAGCCTTGTCTAAAACCATTGTGGAAATAAGTGGTGGAACTGAAACTTGAAGTCCACACCAACATCCTTGATGCCTGG	chr1:150747850-150747969
BA_j195992_029599	TTGTGGAAATAAGTGGTGGAACTGAAACTTGAAGTCCACACCAACATCCTTGATGCCTGGGCTAGATATTGTATTTCATACCAGGCTGGAGCAGCGGTGTCTCAGAGCTGGCTTGTATTG	chr1:150747910-150748029
BA_j195992_029600	GCTAGATATTGTATTTCATACCAGGCTGGAGCAGCGGTGTCTCAGAGCTGGCTTGTATTGACACTCGTTCACGAAAGCTGCTTATACCCACTTCATCCTCACTCCATCTTTAGTAGCATT	chr1:150747970-150748089
BA_j195992_029601	ACACTCGTTCACGAAAGCTGCTTATACCCACTTCATCCTCACTCCATCTTTAGTAGCATTGCATTGGTAGCTTAAAATAAGCAAACTCTACAAATCAGGTCTCCCTTATTTTATTTTATT	chr1:150748030-150748149
BA_j195992_029603	ACCCACTTCATCCTCACTCCATCTTTAGTAGCATTGCATTGGTAGCTTAAAATAAGCAAACTCTACAAATCAGGTCTCCCTTATTTTATTTTATTTTATTTTATTTTATTTATTTTTTTG	chr1:150748055-150748174
BA_j195992_029602	GCATTGGTAGCTTAAAATAAGCAAACTCTACAAATCAGGTCTCCCTTATTTTATTTTATTTTATTTTATTTTATTTATTTTTTTGAGACAGAGTCTTAGTCTATCACCCAGGCTGAAGTG	chr1:150748090-150748209
BA_j195992_029604	CTCTACAAATCAGGTCTCCCTTATTTTATTTTATTTTATTTTATTTTATTTATTTTTTTGAGACAGAGTCTTAGTCTATCACCCAGGCTGAAGTGCAGTGGCGTGATCTTAGCTCACTGC	chr1:150748115-150748234
BA_j195992_029605	AGACAGAGTCTTAGTCTATCACCCAGGCTGAAGTGCAGTGGCGTGATCTTAGCTCACTGCAGCCTCCACCTTCCAAGTTCAAGTGATTCTCCTGCTTCAGCCGCCCACCACCATGCCTGG	chr1:150748175-150748294
BA_j195992_029606	ACCAAAGTGCTGGGATTACAAGCGTGAGCCACTGCGCCCGGCCCGCGCCCGGCTAATTTTTGTATTTTTTTGTAGAGATGGGCTTTCACCACATTTGCCCGGCTGGTCTCCACCTTCCTG	chr1:150748569-150748688
BA_j195992_029607	CGCCCGGCTAATTTTTGTATTTTTTTGTAGAGATGGGCTTTCACCACATTTGCCCGGCTGGTCTCCACCTTCCTGAGTTCAAGTGATCTGCCTGCCTCGGCCTCCCAAAGTGCTAGGTTT	chr1:150748614-150748733
BA_j195992_029608	GTCTCCACCTTCCTGAGTTCAAGTGATCTGCCTGCCTCGGCCTCCCAAAGTGCTAGGTTTACAGATCTGAGCCACTGCGCCCAGCCTATTTATTGTTTTAATCTGGAGAGCCAGTTGTTA	chr1:150748674-150748793
BA_j195992_029609	ACAGATCTGAGCCACTGCGCCCAGCCTATTTATTGTTTTAATCTGGAGAGCCAGTTGTTAAACACTTACTAGCATGCAACTGGGCTGGACTCAGAAGGCACGGCATCTGCTTAAGTTCCT	chr1:150748734-150748853
BA_j195992_029610	AACACTTACTAGCATGCAACTGGGCTGGACTCAGAAGGCACGGCATCTGCTTAAGTTCCTTTTCTTTGAACTTTCTTATTTTGTTCAAGACTTGGCATTGTAAGAAGTCGCAATACTGGC	chr1:150748794-150748913
BA_j195992_029611	TTTCTTTGAACTTTCTTATTTTGTTCAAGACTTGGCATTGTAAGAAGTCGCAATACTGGCTTGAATTACTATAGTTTCTCAGTTTCAGATTTTACAGAATGGTAAAACTTGAAGAAAATA	chr1:150748854-150748973
BA_j195992_029612	TTGAATTACTATAGTTTCTCAGTTTCAGATTTTACAGAATGGTAAAACTTGAAGAAAATATTAGAGGGCCAACTTAAGGGTTTTTTTTTAGTTTATCAAATAAGGGTATTTAAAATGTAT	chr1:150748914-150749033
BA_j195992_029613	TTAGAGGGCCAACTTAAGGGTTTTTTTTTAGTTTATCAAATAAGGGTATTTAAAATGTATTATCTTCACTCATCATTTCAAAATTGAAGGAGCATTTTAACACCAAAAAAGGATAAAAAG	chr1:150748974-150749093
BA_j195992_029614	TATCTTCACTCATCATTTCAAAATTGAAGGAGCATTTTAACACCAAAAAAGGATAAAAAGGAAATAATCTCAGAATTTAGAAGTTGATTATATTTAGTTTTGTTAAAAACTCACTCCAGC	chr1:150749034-150749153
BA_j195992_029615	AGGTCAAGGCTGCAGTGAACCATGATGGCACCACTGCACTCCACTCTGGGTGACAGTGAGAGAGAGACCCTGTCTCAAACCAACAAAACAGAACAAAAAAGTCTCACTCCATTGTCTATA	chr1:150749362-150749481
BA_j195992_029616	AGAGAGACCCTGTCTCAAACCAACAAAACAGAACAAAAAAGTCTCACTCCATTGTCTATATTTTAATCATTTAACTGAAGACTAATGAAAATATTGTCAAGGACAAATATCCCACAAAAC	chr1:150749422-150749541
BA_j195992_029617	TTTTAATCATTTAACTGAAGACTAATGAAAATATTGTCAAGGACAAATATCCCACAAAACAGGGATTTTTGTTTGTTCAGATGTATCTCAAGCACCTAGAACAGTATCTAGCACTCAGTA	chr1:150749482-150749601
BA_j195992_029618	AGGGATTTTTGTTTGTTCAGATGTATCTCAAGCACCTAGAACAGTATCTAGCACTCAGTAAATATTCGATGAAAGAATGAAGGATTTGCAGGAATCTGGTGACCAAAGTTTGGCAACCAG	chr1:150749542-150749661
BA_j195992_029619	AATATTCGATGAAAGAATGAAGGATTTGCAGGAATCTGGTGACCAAAGTTTGGCAACCAGAGGTGTAAGCTACCCAACTTGGCATCTTGGCTAGTCAGTCAGCTAACATATTTGAAGTAT	chr1:150749602-150749721
BA_j195992_029620	AGGTGTAAGCTACCCAACTTGGCATCTTGGCTAGTCAGTCAGCTAACATATTTGAAGTATTTAAGAAGATATGAAAGAAAAAAATGCACAAATCCTATCTTAGGTTGAGAAAATCTAGTT	chr1:150749662-150749781
BA_j195992_029621	TTAAGAAGATATGAAAGAAAAAAATGCACAAATCCTATCTTAGGTTGAGAAAATCTAGTTGGGAGTTATAGAAGATGGATGCCTAAACATGGCTTAATCTCAAGGACAACTAATATCAAA	chr1:150749722-150749841
BA_j195992_029622	GGGAGTTATAGAAGATGGATGCCTAAACATGGCTTAATCTCAAGGACAACTAATATCAAATTAGTTGCTCTACTTTTAAGAGAACTATGTAGCGCCTTTATTCAAGATATTAGAAATGCC	chr1:150749782-150749901
BA_j195992_029623	TTAGTTGCTCTACTTTTAAGAGAACTATGTAGCGCCTTTATTCAAGATATTAGAAATGCCTTTGCTAGAAACGGGAGAGTCTTTTCACGGTTCACTAATTTTCCCTAGGAATCTGCAGAA	chr1:150749842-150749961
BA_j195992_029624	TTTGCTAGAAACGGGAGAGTCTTTTCACGGTTCACTAATTTTCCCTAGGAATCTGCAGAACCAATGAGAATGAAAGCTTTTGAACGTACGATGATGAGGCAGGATTCTGAAGCTTCTATT	chr1:150749902-150750021
BA_j195992_029625	CCAATGAGAATGAAAGCTTTTGAACGTACGATGATGAGGCAGGATTCTGAAGCTTCTATTTAACTGTATTGTCGGGGACATTGAAAACATCAATTGTAACTGTACCAATGAGATGGTGTT	chr1:150749962-150750081
BA_j195992_029626	TAACTGTATTGTCGGGGACATTGAAAACATCAATTGTAACTGTACCAATGAGATGGTGTTGGTAGCAGCGGTGTCCCTCTTCTATAGATGAGGAAACTGGAACTTAGGGAGGCTTAAGCA	chr1:150750022-150750141
BA_j195992_029627	GGTAGCAGCGGTGTCCCTCTTCTATAGATGAGGAAACTGGAACTTAGGGAGGCTTAAGCAAGATCATTGTGGAAGGAAGTGGTGGAAGTGTGGGCATAGTGCCACAAACATTAAAAACAG	chr1:150750082-150750201
BA_j195992_029628	AGATCATTGTGGAAGGAAGTGGTGGAAGTGTGGGCATAGTGCCACAAACATTAAAAACAGGAAAGGTGAGCACAGAACAACTTTCCTTTAAGTCATTTCTCCTTCTTACATCTACCTGGT	chr1:150750142-150750261
BA_j195992_029629	GAAAGGTGAGCACAGAACAACTTTCCTTTAAGTCATTTCTCCTTCTTACATCTACCTGGTAAGTCAGCCCAGCCCTTTGGTAGAGGCACCTGTTACCAATGGCAGCAATAACAGAAGAGG	chr1:150750202-150750321
BA_j195992_029630	AAGTCAGCCCAGCCCTTTGGTAGAGGCACCTGTTACCAATGGCAGCAATAACAGAAGAGGCAGAGGAAGTGAAGATACCTAAGGTGGTGCTAAGGCTAAAGATGAATGACAGTTGCTTCA	chr1:150750262-150750381
BA_j195992_029631	CAGAGGAAGTGAAGATACCTAAGGTGGTGCTAAGGCTAAAGATGAATGACAGTTGCTTCATTTTATTTGTAAAGTGCAAGTGCAGGCCAGTAATAGCCTTCTTTAACCAGTGTATTTTAA	chr1:150750322-150750441
BA_j195992_029632	TTTTATTTGTAAAGTGCAAGTGCAGGCCAGTAATAGCCTTCTTTAACCAGTGTATTTTAAGTCCTATACATACAAGCAGTTTCCAACTTGCAAAAGTGTTGTGTTTTAAAAGACATGTAA	chr1:150750382-150750501
BA_j195992_029633	GTCCTATACATACAAGCAGTTTCCAACTTGCAAAAGTGTTGTGTTTTAAAAGACATGTAAAGAGGCTGTTTAAAACCAAAAATAGAGGCCGGGAGCAGTGCCTCATGCCTGTAATGCCAG	chr1:150750442-150750561
BA_j195992_029634	AGGCAGAGGTTGCAGTGAGCCGAGATGGCGCCACTGCACTCCGGCCTGGGCGACAGAGATTCTGTCTCAAAAACAAACAAAAAAAAAAACAAAAATATACTCTCCTTAAGAAGTATTATA	chr1:150750727-150750846
BA_j195992_029635	TCTGTCTCAAAAACAAACAAAAAAAAAAACAAAAATATACTCTCCTTAAGAAGTATTATAAAGTGGTTATTTGTTTCTTAAACATGTCAATAAAAATTCATATGATTTAGTCCATAATGT	chr1:150750787-150750906
BA_j195992_029636	AAGTGGTTATTTGTTTCTTAAACATGTCAATAAAAATTCATATGATTTAGTCCATAATGTAGCTGAAAAATTATGTGTACACAATGGAAAACAGTACTAGAAATACTGCTGTAAACATAA	chr1:150750847-150750966
BA_j195992_029637	AGCTGAAAAATTATGTGTACACAATGGAAAACAGTACTAGAAATACTGCTGTAAACATAATAGACTTGACCTCAATTAGACTTGTTCCAGCAGCTCCTGAGACTGGGCTTCTATTGAATG	chr1:150750907-150751026
BA_j195992_029638	TAGACTTGACCTCAATTAGACTTGTTCCAGCAGCTCCTGAGACTGGGCTTCTATTGAATGAGCCTGAATTTCATTCCCACTGATTCAACAGTGGTAGCCAACTCTCATGTAGCAGACATT	chr1:150750967-150751086
BA_j195992_029639	AGCCTGAATTTCATTCCCACTGATTCAACAGTGGTAGCCAACTCTCATGTAGCAGACATTCTGACTCTGGCCAGGCACTGCTCTAAGCACTTTACATATATTGACTCATTTCATCACCAC	chr1:150751027-150751146
BA_j195992_029640	CTGACTCTGGCCAGGCACTGCTCTAAGCACTTTACATATATTGACTCATTTCATCACCACAAAAATCCTGCGAGGTAGGTATTATTCTTTTCTCTATTTTACAAAAGCCCTAACCCTAGC	chr1:150751087-150751206
BA_j195992_029641	AAAAATCCTGCGAGGTAGGTATTATTCTTTTCTCTATTTTACAAAAGCCCTAACCCTAGCCCAAGATCACCTTGCTAGTAAATGGAAGAGGCAGAATCAGGATCCAGGCTGCCTGGCACC	chr1:150751147-150751266
BA_j195992_029642	CCAAGATCACCTTGCTAGTAAATGGAAGAGGCAGAATCAGGATCCAGGCTGCCTGGCACCAGAGTTCATGCTCTTAACCACTATGTTATGTTGCCTTTCACTAAAATATAATTGGCTTCT	chr1:150751207-150751326
BA_j195992_029643	AGAGTTCATGCTCTTAACCACTATGTTATGTTGCCTTTCACTAAAATATAATTGGCTTCTTTCATATCAACCTTTAATTCAATAGAGAGGAAAGGGAAAGTAATTCCTGAGGGTGTTGGT	chr1:150751267-150751386
BA_j195992_029644	TTCATATCAACCTTTAATTCAATAGAGAGGAAAGGGAAAGTAATTCCTGAGGGTGTTGGTATGGCAGGCAATCATGCAATTCTATAGAGTAGATACTCAGAATTTTTTTTTATTGAATGC	chr1:150751327-150751446
BA_j195992_029645	ATGGCAGGCAATCATGCAATTCTATAGAGTAGATACTCAGAATTTTTTTTTATTGAATGCAAGTGATAAATTATTATTGCTTTGAGTGATGGGGGTCTTACAAATTAATTTTTGTACATT	chr1:150751387-150751506
BA_j195992_029646	AAGTGATAAATTATTATTGCTTTGAGTGATGGGGGTCTTACAAATTAATTTTTGTACATTTATGATAGCTAGAGTAAGAAGGTATTCAATAGAAAGACACATGGTATCCAGAAGCAGGTA	chr1:150751447-150751566
BA_j195992_029647	TATGATAGCTAGAGTAAGAAGGTATTCAATAGAAAGACACATGGTATCCAGAAGCAGGTATGAAAACAATAAAATAAAATAAAGATGCAGATGGAATTTTCTACTGAGGCTAGGAAGATG	chr1:150751507-150751626
BA_j195992_029648	TGAAAACAATAAAATAAAATAAAGATGCAGATGGAATTTTCTACTGAGGCTAGGAAGATGCTAGCCTTTCTCTGGTTACTTAAATATTCCATCATTACACTTCAAACCGCAATGCCATGT	chr1:150751567-150751686
BA_j195992_029649	CTAGCCTTTCTCTGGTTACTTAAATATTCCATCATTACACTTCAAACCGCAATGCCATGTAAGGTTTCAATCTGTCCCAGTAAGTCCTTGCTACTTTGTTAAGTCTCTGAGGGCTTCAAG	chr1:150751627-150751746
BA_j195992_029650	AAGGTTTCAATCTGTCCCAGTAAGTCCTTGCTACTTTGTTAAGTCTCTGAGGGCTTCAAGTAGATACTTTTGATGTATTTTCCAGCTTTTCTATTTGCCCTCAGTGGGAAGGCTGGACTG	chr1:150751687-150751806
BA_j195992_029651	TAGATACTTTTGATGTATTTTCCAGCTTTTCTATTTGCCCTCAGTGGGAAGGCTGGACTGAATTATGTAGTTCACTATGCTGGAAGGGCAAGTCCCTGAGTCCCTGATTCATGATTTTAC	chr1:150751747-150751866
BA_j195992_029652	AATTATGTAGTTCACTATGCTGGAAGGGCAAGTCCCTGAGTCCCTGATTCATGATTTTACCATCCTCCACAACCTCTGAAACAGCGCCGTCCAACAGAAATGCAGTGTAAGGCACACAGT	chr1:150751807-150751926
BA_j195992_029653	CATCCTCCACAACCTCTGAAACAGCGCCGTCCAACAGAAATGCAGTGTAAGGCACACAGTAAATCTAAGTTCTCTGGTGGCCATATTTAAAAAGTAAAACACGGGCCAGGCACGGTGGCT	chr1:150751867-150751986
BA_j195992_029654	GAAAAAAAAAAGAAGAAAAAAGAAAAACACATTTTATTTAACTCAATGATAATATCCATAACATTATCCTTTCTATTTATAATCAATAAATTATTAATGAGATATTTTTGGTATCATCTT	chr1:150752607-150752726
BA_j195992_029655	ACATTATCCTTTCTATTTATAATCAATAAATTATTAATGAGATATTTTTGGTATCATCTTCAAAATTCAGTTTTGGAGAGCACCGTTGTCAGTTGGTCCAAGTGTCCAGGTCTGAGGCAT	chr1:150752667-150752786
BA_j195992_029656	CAAAATTCAGTTTTGGAGAGCACCGTTGTCAGTTGGTCCAAGTGTCCAGGTCTGAGGCATCCGCCCAAACCCTCCCACTTCTGGCCCCTCAAACTGGAAGAACATTCATCATGCATTTTG	chr1:150752727-150752846
BA_j195992_029657	CCGCCCAAACCCTCCCACTTCTGGCCCCTCAAACTGGAAGAACATTCATCATGCATTTTGTGTCCAAGGCTCAAAAGTTTGTTACCCAAGATGATGAGTGCTGACATGGATGCAGTTGAT	chr1:150752787-150752906
BA_j195992_029658	TGTCCAAGGCTCAAAAGTTTGTTACCCAAGATGATGAGTGCTGACATGGATGCAGTTGATGCTGAAAATCAGGTGGAACTAGAGGAAAACAACACGACTTATTAATCAAGTGTGGAAATT	chr1:150752847-150752966
BA_j195992_029659	GCTGAAAATCAGGTGGAACTAGAGGAAAACAACACGACTTATTAATCAAGTGTGGAAATTCCAACTCATACTTGAAGATCTCTCTGCAAGAGCAAACACAGGTAAGGAAGAAAATCTGAA	chr1:150752907-150753026
BA_j195992_029660	CCAACTCATACTTGAAGATCTCTCTGCAAGAGCAAACACAGGTAAGGAAGAAAATCTGAAGCTAAAATCAGAAAACCAAGTTGTTGGACAACATATAGAAAATCTCATGTCAGCTTCTGG	chr1:150752967-150753086
BA_j195992_029661	GCTAAAATCAGAAAACCAAGTTGTTGGACAACATATAGAAAATCTCATGTCAGCTTCTGGTGTTTTTCAAACAACTGACACCGAAAGCAAAAGAAAGTAAGGAATTGACACACTTCTGTT	chr1:150753027-150753146
BA_j195992_029662	TGTTTTTCAAACAACTGACACCGAAAGCAAAAGAAAGTAAGGAATTGACACACTTCTGTTTTACAGAATTGCTGCTGATAATTTTTTCTTTTAAACTTGGACAGATTCCAAAAAGTTACA	chr1:150753087-150753206
BA_j195992_029663	TTACAGAATTGCTGCTGATAATTTTTTCTTTTAAACTTGGACAGATTCCAAAAAGTTACAGCATCTTTGTGGCTTCATTGAATATTTATGAAGAAAATGTCAGGTGAGGCAAAATTAACA	chr1:150753147-150753266
BA_j195992_029664	GCATCTTTGTGGCTTCATTGAATATTTATGAAGAAAATGTCAGGTGAGGCAAAATTAACAGCATTAACAGGAGACTTCCCTAAGTTTGTATATTATATTAGTCTATGAAAACATGCAGTC	chr1:150753207-150753326
BA_j195992_029665	AAATTAAAAAAAAAAAAAAGGAAAACATGCAAATGAATTGTAGAAACTTTATCATTACAGTTGCACATATTGGCCAGGTGCAGTGGCACATGCCTGTAATCCCAGAACTTTGGGAGGCGG	chr1:150755007-150755126
BA_j195992_036982	AAATTAAAAAAAAAAAAAAGGAAAACATGCAAATGAATTGTAGAAACTTTATCATTACAGTTGCACATATTGGCCAGGTGCAGTGGCACATGCCTGTAATCCCAGAACTTTGGGAGGCGG	chr1:150755007-150755126
BA_j195992_029666	CAGGGGAATTGCTTGAACCTGGGAGGTGGAGGCTGCAGTGAGCTGAGGTTGCTCCGTTGCACTCCAGCCTTGGTGACAGAGCGAGACTGCATTTAAAAAAAAAGAATTGCATATATTTAT	chr1:150755266-150755385
BA_j195992_029667	ACTCCAGCCTTGGTGACAGAGCGAGACTGCATTTAAAAAAAAAGAATTGCATATATTTATGAAACTTAAAGATGAATGTTTTATCAAATTTTCCTTGATTTGTAGATTTAGCACTGTCTT	chr1:150755326-150755445
BA_j195992_029668	GAAACTTAAAGATGAATGTTTTATCAAATTTTCCTTGATTTGTAGATTTAGCACTGTCTTTTATTAGAGGCTTACTAAGATATACAAGAAAAATAACCACACGTTGTGAAAAAGTGACCG	chr1:150755386-150755505
BA_j195992_029669	TTATTAGAGGCTTACTAAGATATACAAGAAAAATAACCACACGTTGTGAAAAAGTGACCGGAATCATACACTGAATGCGTAGCCTCATGTACCCTGTCCGTCATCTTATGCCTCTTCTCC	chr1:150755446-150755565
BA_j195992_029670	GAATCATACACTGAATGCGTAGCCTCATGTACCCTGTCCGTCATCTTATGCCTCTTCTCCACTTGCCTCTTCCTCTTTACCTTCCTCGAAGGAAAGAATTGGTTTCACATTTGTAAAAGT	chr1:150755506-150755625
BA_j195992_029671	ACTTGCCTCTTCCTCTTTACCTTCCTCGAAGGAAAGAATTGGTTTCACATTTGTAAAAGTCATTTTAATAGTTAATCATCTCAGAGAGTAACCTGCACTTTAATTGTTGAAACTTAACCA	chr1:150755566-150755685
BA_j195992_029672	CATTTTAATAGTTAATCATCTCAGAGAGTAACCTGCACTTTAATTGTTGAAACTTAACCAAAATAAGATACAGAAAGTATCTGTATCTGAGAAACAGCTAGGGCTTGTCATTTTTTATAT	chr1:150755626-150755745
BA_j195992_029673	AAATAAGATACAGAAAGTATCTGTATCTGAGAAACAGCTAGGGCTTGTCATTTTTTATATTTAGTATTAAGACAAGAATGCTGGTTTCTCTTTAATCCATTTAAAACAGAGGGAAGCTAT	chr1:150755686-150755805
BA_j195992_029674	TTAGTATTAAGACAAGAATGCTGGTTTCTCTTTAATCCATTTAAAACAGAGGGAAGCTATAAAAATAAAGATTTTTCTTTGAGGCTGAATTGTCAACTTAGGAAGATTTGTTGTTAAAAA	chr1:150755746-150755865
BA_j195992_029675	AAAAATAAAGATTTTTCTTTGAGGCTGAATTGTCAACTTAGGAAGATTTGTTGTTAAAAATTTGTTTTTGCACAAAGTAACTCACTTCATCTTATCTGGAAAGATAAGTTGGTCAAGTGT	chr1:150755806-150755925
BA_j195992_029676	TTTGTTTTTGCACAAAGTAACTCACTTCATCTTATCTGGAAAGATAAGTTGGTCAAGTGTATGTTTAAAATACAAAATTTAGAGGAAAAATAGAAATAGGGTGAAAAAGTACTTGGTAAA	chr1:150755866-150755985
BA_j195992_029677	ATGTTTAAAATACAAAATTTAGAGGAAAAATAGAAATAGGGTGAAAAAGTACTTGGTAAACAGTAGTGACGAACTGTGAATATTTTCACTCCAGATTTTGTTATCCCTGGCACAGAGTAG	chr1:150755926-150756045
BA_j195992_029678	CAGTAGTGACGAACTGTGAATATTTTCACTCCAGATTTTGTTATCCCTGGCACAGAGTAGATCTTTTGGGAAATATATACGGAAGTGGATTAAGTTTGACTAACTTTATGTAAGCCACAT	chr1:150755986-150756105
BA_j195992_029679	ATCTTTTGGGAAATATATACGGAAGTGGATTAAGTTTGACTAACTTTATGTAAGCCACATCTAGAAGAGAACAGTTACAAAGAGTTTGGTCTCTAGATTTATTTGTACCCAGCAGATCAA	chr1:150756046-150756165
BA_j195992_029680	CTAGAAGAGAACAGTTACAAAGAGTTTGGTCTCTAGATTTATTTGTACCCAGCAGATCAACTTTTGCAAAATTCCTTCGCAGTGCAGTAGTATTAGAATTGTGAATGAAATAGGAGTGTT	chr1:150756106-150756225
BA_j195992_029681	CTTTTGCAAAATTCCTTCGCAGTGCAGTAGTATTAGAATTGTGAATGAAATAGGAGTGTTTCGCATATATGCTTATTGACAATCTTCTCAGTATTTTATCTTACTTGTTCTCTCAGAATT	chr1:150756166-150756285
BA_j195992_029682	TCGCATATATGCTTATTGACAATCTTCTCAGTATTTTATCTTACTTGTTCTCTCAGAATTTTCTGTCAACTCAACTACTTGATTTGCAGTCATCCTTTGTTATTATCCTTTAACAAGTTT	chr1:150756226-150756345
BA_j195992_029683	CCCAAGATCAAGCAATTCTCCCACCTCAGCTTCCCAAGTAGCTGGGACTAAAGGCACGTGCCATCACACCTGGTTAATTTTTTTATTTTCTGTAGCGACGGGGTTTCATCATGTGGCCGA	chr1:150756440-150756559
BA_j195992_029684	CTCCCAAAGTGCTGGGATTACAGGCATGAGCCACCACGCCCAGCCTGGCCTCAAATTTTAAAAATTTATAGGTTCCATTTGGTAAAGAAATCAGTATCAGAAGTAATGCTAAAATCTTAT	chr1:150756605-150756724
BA_j195992_029685	AAAATTTATAGGTTCCATTTGGTAAAGAAATCAGTATCAGAAGTAATGCTAAAATCTTATAATAGGAAAAGAGATCCACTAATATAGCCTATGGTTATTAGATTTGGGCTACTTTTAATC	chr1:150756665-150756784
BA_j195992_029686	AATAGGAAAAGAGATCCACTAATATAGCCTATGGTTATTAGATTTGGGCTACTTTTAATCATGGAATAATCTTATGTATTGGTGTAAGAGTTGATGAATGACTTTACCTGTATGAATTAG	chr1:150756725-150756844
BA_j195992_029687	ATGGAATAATCTTATGTATTGGTGTAAGAGTTGATGAATGACTTTACCTGTATGAATTAGAATATTCAAACTGCAAACATTTTGCATCCCTTTTGTGACCTAATTTACAGACATTTAAAT	chr1:150756785-150756904
BA_j195992_029688	AATATTCAAACTGCAAACATTTTGCATCCCTTTTGTGACCTAATTTACAGACATTTAAATTGTGCTGCAATTCTGCTTTGCCATTTAATAAAAAGCTGTTTCAGAAAAAAAAATCCAGTT	chr1:150756845-150756964
BA_j195992_029689	TGTGCTGCAATTCTGCTTTGCCATTTAATAAAAAGCTGTTTCAGAAAAAAAAATCCAGTTTTGTATTTTATACTTACAGCACATCTCAATTTGAACTTTTCAGTGTCACATCTCAAGTGC	chr1:150756905-150757024
BA_j195992_029690	TTGTATTTTATACTTACAGCACATCTCAATTTGAACTTTTCAGTGTCACATCTCAAGTGCTCAATAGCTTCTTGCAGTTAATGGCTACTGCATTCGACCACACAGGTCTAAGCCCTCATC	chr1:150756965-150757084
BA_j195992_029691	TCAATAGCTTCTTGCAGTTAATGGCTACTGCATTCGACCACACAGGTCTAAGCCCTCATCGCTTTTCCAAAAGCAGAGTTCTGATCAAAAGATTTCCTGTTTTGACCAGGTGCAGTGGCT	chr1:150757025-150757144
BA_j195992_029692	ATTGTTTGAGCCCAGGAAGTCAAAGCTGCAGTGAGTCGTGATCATGTCACTGCACTCCAGCCTGGGTGATAGAATGAGACTCCATCTCAAAAGATATAGATAGAGATAGATAGATAGAGA	chr1:150757322-150757441
BA_j195992_029693	CACTCCAGCCTGGGTGATAGAATGAGACTCCATCTCAAAAGATATAGATAGAGATAGATAGATAGAGATATAGATAAATATAGATATAGATATGGAATAATATTTTTAAAATATATTATT	chr1:150757374-150757493
BA_j195992_029694	GATAGAGATATAGATAAATATAGATATAGATATGGAATAATATTTTTAAAATATATTATTATATAATTATAGATCTATTTCCTGTTTCAGCACTGTGGCTCACACCTTTAATCCCAGCAT	chr1:150757434-150757553
BA_j195992_029695	ATATAATTATAGATCTATTTCCTGTTTCAGCACTGTGGCTCACACCTTTAATCCCAGCATTTTGGGAAGCCAAGGGAGGGAGGATCCCTTGAAGCCAGGAGTTCTCAAGACCAGCCTGGG	chr1:150757494-150757613
BA_j195992_029696	GTACACCCCTGTAGTCCCAGCTACTTGAGAAGCTGAGGCAGGAGGATCCCTTGAGCGCAGGAGGTTGCCACTGCACTCCAGCCTGGGTGACAGACTAAGACCTTCCTTCTAAAAAAATAA	chr1:150757662-150757781
BA_j195992_029697	GAGGTTGCCACTGCACTCCAGCCTGGGTGACAGACTAAGACCTTCCTTCTAAAAAAATAAAAACAAACAAAAATATTTTCTGTGTCAAAACTCTTCAATACTTCCATATTGCCTACTAAT	chr1:150757722-150757841
BA_j195992_029698	AAACAAACAAAAATATTTTCTGTGTCAAAACTCTTCAATACTTCCATATTGCCTACTAATTTGAACCAAAGTCCTTATTCCAGTATTTCAGATGCTGTACAAAACAAAAGCATTGCTCTA	chr1:150757782-150757901
BA_j195992_029699	TTGAACCAAAGTCCTTATTCCAGTATTTCAGATGCTGTACAAAACAAAAGCATTGCTCTATCTTTGCAGTTTCATCTTTGCTATCCTCACACAAGAACCTTATACTCTAAGCAACTAGTT	chr1:150757842-150757961
BA_j195992_029700	TCTTTGCAGTTTCATCTTTGCTATCCTCACACAAGAACCTTATACTCTAAGCAACTAGTTTTCCTCATATTTCCAGATCATCTATGCTTGTCACCCTCTGCACTGTTGACTTGCTTAATG	chr1:150757902-150758021
BA_j195992_029701	TTCCTCATATTTCCAGATCATCTATGCTTGTCACCCTCTGCACTGTTGACTTGCTTAATGATCCTAATAGTCCTAGCTAACATTAATTGGATGCCAATTATATGCCAATGAGTGTGCTAG	chr1:150757962-150758081
BA_j195992_029702	ATCCTAATAGTCCTAGCTAACATTAATTGGATGCCAATTATATGCCAATGAGTGTGCTAGACTCTTTGTGCATTATTATTTAATCTTCACAACTCTATGAGGTAGATATTATTATCCTCA	chr1:150758022-150758141
BA_j195992_029703	ACTCTTTGTGCATTATTATTTAATCTTCACAACTCTATGAGGTAGATATTATTATCCTCATTTTACAGAGGAGAAGTTAAACTTCTGAGAGGCTAACTTGTTCAAGAGGACAAAACTGTC	chr1:150758082-150758201
BA_j195992_029704	TTTTACAGAGGAGAAGTTAAACTTCTGAGAGGCTAACTTGTTCAAGAGGACAAAACTGTCCATTGACCTAGAAGTGAACCAACCTTGTTTTTAAAGTAGTGCTTTCCCAAAATTATCGTG	chr1:150758142-150758261
BA_j195992_029705	CATTGACCTAGAAGTGAACCAACCTTGTTTTTAAAGTAGTGCTTTCCCAAAATTATCGTGTTGCCTCTCTCTTTCTGGAATTTCCTTTTCTCATTTCTGCTGCTTGAAATTCTGCTCCTC	chr1:150758202-150758321
BA_j195992_029706	TTGCCTCTCTCTTTCTGGAATTTCCTTTTCTCATTTCTGCTGCTTGAAATTCTGCTCCTCCTTAATGGCCCATCTCTGAAAATAGCTCTTACAAAAAGCCTTTCTCGGCCAGGTGCAGTG	chr1:150758262-150758381
BA_j195992_029707	GCAACAAGAGTGAAACTCCGTCTCAAAAAAAAAAAAAAGCCTTTCTTTATCCCCAACTGGATGTCACTTTTTGAGCTTCTACCAAGCTTTGAGGCTTTGAGGCTCCTTGTGGCAGACACA	chr1:150758625-150758744
BA_j195992_029708	ATGTCACTTTTTGAGCTTCTACCAAGCTTTGAGGCTTTGAGGCTCCTTGTGGCAGACACATAGACTGAGCGCAGAAAAACCATCCTCTTAATTTTCTGTTTAATATGATAATTATTTGTA	chr1:150758685-150758804
BA_j195992_029709	TAGACTGAGCGCAGAAAAACCATCCTCTTAATTTTCTGTTTAATATGATAATTATTTGTATTTTTGCCTTATGTAACTACCTGTTAGCCCATAAAGTACAGGGGCCCTGTAGCTCCTACT	chr1:150758745-150758864
BA_j195992_029710	TTTTTGCCTTATGTAACTACCTGTTAGCCCATAAAGTACAGGGGCCCTGTAGCTCCTACTCTTCTTCGTGTCCTCCACAGTATATGATGCGATGGTCAGCAGACACTAAATAAATATTTT	chr1:150758805-150758924
BA_j195992_029711	CTTCTTCGTGTCCTCCACAGTATATGATGCGATGGTCAGCAGACACTAAATAAATATTTTCTGATGATTTAAATTATTTCAGCACCTTCATTCCAGTCTGTTGTGGAATCTCATCCTGCA	chr1:150758865-150758984
BA_j195992_029712	CTGATGATTTAAATTATTTCAGCACCTTCATTCCAGTCTGTTGTGGAATCTCATCCTGCACATCACTGCCAAACTGTGCTCCTAAAACACATTTTTATCATGCTGTTTTCTAGAAATGTT	chr1:150758925-150759044
BA_j195992_029713	CATCACTGCCAAACTGTGCTCCTAAAACACATTTTTATCATGCTGTTTTCTAGAAATGTTTTCTGTTGCCTGCTGCATGAAGTCCTGCGCCCCTGCCTTCCAAGGCTCTTTCCCCATGCT	chr1:150758985-150759104
BA_j195992_029714	TTCTGTTGCCTGCTGCATGAAGTCCTGCGCCCCTGCCTTCCAAGGCTCTTTCCCCATGCTCTGGATCCCTTTCCTGAGCATTTTACTCAATTTGTTTTTGTTTTTGTTTTAAAGAGGGGG	chr1:150759045-150759164
BA_j195992_029715	AGACTAGTCTCAAACAACAACAACAACAACAAAAACAAACAAACAAAACCCCAGATTTTGAAAACTCAGCCTCTGATGTAGCCATGCTGGTCCCATGGACCTCCCCAGTTGCCCAATCAT	chr1:150759623-150759742
BA_j195992_029716	AAAACTCAGCCTCTGATGTAGCCATGCTGGTCCCATGGACCTCCCCAGTTGCCCAATCATTCTTGCCTCCTTTCTAGAATGGCTCTCTCCATTCCTTGGCCTCTTTGTTCTGCAAGATCC	chr1:150759683-150759802
BA_j195992_029717	TCTTGCCTCCTTTCTAGAATGGCTCTCTCCATTCCTTGGCCTCTTTGTTCTGCAAGATCCACTTCAAGTACTGCCTCCTCAGAGCCTTCTCTAACTACCCCAACTCTTCTTCCCTCTAGC	chr1:150759743-150759862
BA_j195992_029718	ACTTCAAGTACTGCCTCCTCAGAGCCTTCTCTAACTACCCCAACTCTTCTTCCCTCTAGCTACACTTGCACGATACAAATTGTACCACGAAATTCTGATTCTGTATTTGTAGCACGTAAG	chr1:150759803-150759922
BA_j195992_029719	TACACTTGCACGATACAAATTGTACCACGAAATTCTGATTCTGTATTTGTAGCACGTAAGATAGTTTTATCTCACTAGCTAACTTGAAAATACAGGATCTTGTCCTACTCATCTTTGTAT	chr1:150759863-150759982
BA_j195992_029720	ATAGTTTTATCTCACTAGCTAACTTGAAAATACAGGATCTTGTCCTACTCATCTTTGTATTGCACTGTGGCTTAACACATATTTAGATAATAATCAATAAACATTCATTGAATTAACTTT	chr1:150759923-150760042
BA_j195992_029721	TGCACTGTGGCTTAACACATATTTAGATAATAATCAATAAACATTCATTGAATTAACTTTTCCTAATTATAATATTCTACATGGTTTGTCTTCATTTCTGGTTCATCATGACTTGGCAGT	chr1:150759983-150760102
BA_j195992_029722	TCCTAATTATAATATTCTACATGGTTTGTCTTCATTTCTGGTTCATCATGACTTGGCAGTGGCTTCTGAGGCTTTAAGCCTTAGGTTTCTCTTTGAATCTCCTCCTGGTATGCAAAAGTC	chr1:150760043-150760162
BA_j195992_029723	GGCTTCTGAGGCTTTAAGCCTTAGGTTTCTCTTTGAATCTCCTCCTGGTATGCAAAAGTCTGTAAACACATACAGTGTTTGAATACATTAGGGGAACATGTCATTAGATAATCTATCCTT	chr1:150760103-150760222
BA_j195992_029724	TGTAAACACATACAGTGTTTGAATACATTAGGGGAACATGTCATTAGATAATCTATCCTTGTATCACTTAAGGTATTTTATAAACTTACACATCATCCTGTGACATTCCAAAGCTGTAAA	chr1:150760163-150760282
BA_j195992_029725	GTATCACTTAAGGTATTTTATAAACTTACACATCATCCTGTGACATTCCAAAGCTGTAAACTGGATTTTTGCAAAGCTGTAAATTGCCCTGAAATGGGGCACACTTTTTGCAAATTTATT	chr1:150760223-150760342
BA_j195992_029726	CTGGATTTTTGCAAAGCTGTAAATTGCCCTGAAATGGGGCACACTTTTTGCAAATTTATTTCAATAGCGATTGAAAACAAAAAAACAAGGCAAATGTTTTGCACAACAGTTGCACAACAA	chr1:150760283-150760402
BA_j195992_029727	TCAATAGCGATTGAAAACAAAAAAACAAGGCAAATGTTTTGCACAACAGTTGCACAACAACTAAGTCTTATCCAGAATGCTGCACAACACTAAGTCTTATCGGGAATGCAGACTCCCTTT	chr1:150760343-150760462
BA_j195992_029728	CTAAGTCTTATCCAGAATGCTGCACAACACTAAGTCTTATCGGGAATGCAGACTCCCTTTCATCACAAACGAGGCAACATCTCCTGAATAACGTGGAAAAGGAGAAATGAAAGCAAAATA	chr1:150760403-150760522
BA_j195992_029729	CATCACAAACGAGGCAACATCTCCTGAATAACGTGGAAAAGGAGAAATGAAAGCAAAATAAGGAAGCTTTGTCCCTGCTTGTTACAGTTGTACCTTTTCAAGCTTTTGAAGTAACCATCT	chr1:150760463-150760582
BA_j195992_029730	AGGAAGCTTTGTCCCTGCTTGTTACAGTTGTACCTTTTCAAGCTTTTGAAGTAACCATCTCTTAGCTTCATGCCCCCTGAAAATCAGCTGCTTTAAGTTTCTCTGTCTTATTTAGTCTGT	chr1:150760523-150760642
BA_j195992_029731	GCCTCAGCCTCCCAAAGTGCTGGGATTACAGGCGTGAGCCACTGCGCCCTACCCTTATTTAGTCTTAAAGAAAAGGATTTTGAATTTTAGGATGATTCATTCCAATGCTAGTTCTAGTCT	chr1:150760910-150761029
BA_j195992_029732	AGTCTTAAAGAAAAGGATTTTGAATTTTAGGATGATTCATTCCAATGCTAGTTCTAGTCTCTGTTAATTTACCCAAGTGTGCTAGGAATTTAATAACATACATTATTTTCATAATAAAAT	chr1:150760970-150761089
BA_j195992_029733	CTGTTAATTTACCCAAGTGTGCTAGGAATTTAATAACATACATTATTTTCATAATAAAATAGTTTACTTCTTACTGACCTCACTGTCCAAGAAATGCACAAAGGTGAGGTGAGGAATACC	chr1:150761030-150761149
BA_j195992_029734	AGTTTACTTCTTACTGACCTCACTGTCCAAGAAATGCACAAAGGTGAGGTGAGGAATACCCTTCATGGACTATAGGAGAATATGGGACTAGAAAAGACGATTTTACCATAATGTTGAGTT	chr1:150761090-150761209
BA_j195992_029735	CTTCATGGACTATAGGAGAATATGGGACTAGAAAAGACGATTTTACCATAATGTTGAGTTTCCCCTCAATTAACTTTATGTTAATATTATGCAATAACTTTCTGAAGAAAGAAAACAGAA	chr1:150761150-150761269
BA_j195992_029736	TCCCCTCAATTAACTTTATGTTAATATTATGCAATAACTTTCTGAAGAAAGAAAACAGAATTCTTGAGTCATTAGGGAAAATAGGAATGTTCTGAATTGAAAATATATATTCTTTCTGAT	chr1:150761210-150761329
BA_j195992_029737	TTCTTGAGTCATTAGGGAAAATAGGAATGTTCTGAATTGAAAATATATATTCTTTCTGATATTCTGTGTAGCTTATCTGCTTGGTGCATTATTTGATCCTAGTAGACATCCCCCATTATC	chr1:150761270-150761389
BA_j195992_029738	ATTCTGTGTAGCTTATCTGCTTGGTGCATTATTTGATCCTAGTAGACATCCCCCATTATCCTACAAGTACTCCTTGTCACCTAGCAATGTGTACTCAAAGAAGGAGCTTAATTTTACCAA	chr1:150761330-150761449
BA_j195992_029739	CTACAAGTACTCCTTGTCACCTAGCAATGTGTACTCAAAGAAGGAGCTTAATTTTACCAAGAGAACAAAATAAGACATAATTAGGGAGTACTCTAGAAGCCAGTGATAAGACCCCTCCCC	chr1:150761390-150761509
BA_j195992_029740	GAGAACAAAATAAGACATAATTAGGGAGTACTCTAGAAGCCAGTGATAAGACCCCTCCCCTAACAAATGAATAACAATTGGTGTGACACATTTGATGTGTTACAATTAATTACAAAGTAA	chr1:150761450-150761569
BA_j195992_029741	TAACAAATGAATAACAATTGGTGTGACACATTTGATGTGTTACAATTAATTACAAAGTAAGTCACAAGAAATGTATTACTAATAAAAAAGTACCAACAGTTTGAAAGTGACATGTTTAAC	chr1:150761510-150761629
BA_j195992_029742	GTCACAAGAAATGTATTACTAATAAAAAAGTACCAACAGTTTGAAAGTGACATGTTTAACAATTAGAGCCAATTCAGCAGATTATCCCTATAATAATATTATGTTGATAGATGTGCATTC	chr1:150761570-150761689
BA_j195992_029743	AATTAGAGCCAATTCAGCAGATTATCCCTATAATAATATTATGTTGATAGATGTGCATTCCAGTATGCTTTCTGGGAGAGAGAAGGGGAGAATTATGGGTAGCTACCAACGACTGATATT	chr1:150761630-150761749
BA_j195992_029744	ATTATTTTGTGAGCGTGTCCGTGGAAATGTGTCGAAAATGTGAACAACATCTGTCTTCTCTATAGTAATATGGGAAAGTTGAGAATAGCTAAGCTAAAAGGTGTTGGAAGTATACTTTTT	chr1:150761747-150761866
BA_j195992_029745	TATAGTAATATGGGAAAGTTGAGAATAGCTAAGCTAAAAGGTGTTGGAAGTATACTTTTTTTCACCAGCTTCCCTTCCTCCTTCTCGTGGTAACAGCACCCTGATTTTAAAATGGGGAAA	chr1:150761807-150761926
BA_j195992_029746	TTCACCAGCTTCCCTTCCTCCTTCTCGTGGTAACAGCACCCTGATTTTAAAATGGGGAAACCCTGACACTCCTGGGCTTAAGATAGAACCAATCTTGCCCCTAGCTTCAAGAGTGGGCAT	chr1:150761867-150761986
BA_j195992_029747	CCCTGACACTCCTGGGCTTAAGATAGAACCAATCTTGCCCCTAGCTTCAAGAGTGGGCATAGGTCCCAAGGCCAGCCTGTCAAAGTTTTGTATCCCTCCAGCTACAATGACTGGTTGGGG	chr1:150761927-150762046
BA_j195992_029748	AGGTCCCAAGGCCAGCCTGTCAAAGTTTTGTATCCCTCCAGCTACAATGACTGGTTGGGGAATGAGCATGTGACACAATCACAGCCTGCAAGACCTGTATCACGAGGTTCTTTGTTGCAA	chr1:150761987-150762106
BA_j195992_029749	AATGAGCATGTGACACAATCACAGCCTGCAAGACCTGTATCACGAGGTTCTTTGTTGCAAAGAAGAGTAGTCGATTTTGGCTGACTCAGAATTTGGTAGAAGTTACAAACTGTAAAATGT	chr1:150762047-150762166
BA_j195992_029750	AGAAGAGTAGTCGATTTTGGCTGACTCAGAATTTGGTAGAAGTTACAAACTGTAAAATGTGGAACTGGCTGAATGGAGGGCGTGGGGATAGGGCAATGAGGACTCTAGTCCAAACTGGAA	chr1:150762107-150762226
BA_j195992_029751	GGAACTGGCTGAATGGAGGGCGTGGGGATAGGGCAATGAGGACTCTAGTCCAAACTGGAAATTATGAATTCATGAAATATCTGTTGCCTATTGTTTTGGGGTAAGACCACAGGCCCACTG	chr1:150762167-150762286
BA_j195992_029752	ATTATGAATTCATGAAATATCTGTTGCCTATTGTTTTGGGGTAAGACCACAGGCCCACTGGAGTGTGGTATGAGAAGAAATGGTAGTGCTGGGCGCAGTGGCTCTCCCCTGTAGTCCCAG	chr1:150762227-150762346
BA_j195992_029753	GAGTGTGGTATGAGAAGAAATGGTAGTGCTGGGCGCAGTGGCTCTCCCCTGTAGTCCCAGCACTTTGGGAGATAGACAGGTGGATTGCTTGAGCCTAGGATTTAGAGACCAGCCTGAGCA	chr1:150762287-150762406
BA_j195992_029754	CACTTTGGGAGATAGACAGGTGGATTGCTTGAGCCTAGGATTTAGAGACCAGCCTGAGCAACATGGCAAAACCCTTCTCTACAAAATACATGCTGGGTGTGGTGACACACACCTGTAGTC	chr1:150762347-150762466
BA_j195992_029755	ATTGTGCCACTGCACTCAAGCCTGGGCAACAGAGTGAGGCCCTGTCTCAAAAAAAAAAGAAGAGAAAGAAATGATAGGAAAAATTCAGCATGTTGGCATATGTTGGCTCCTTTTGTAGGC	chr1:150762536-150762655
BA_j195992_029757	GTGCCACTGCACTCAAGCCTGGGCAACAGAGTGAGGCCCTGTCTCAAAAAAAAAAGAAGAGAAAGAAATGATAGGAAAAATTCAGCATGTTGGCATATGTTGGCTCCTTTTGTAGGCTTC	chr1:150762539-150762658
BA_j195992_029756	AGAGAAAGAAATGATAGGAAAAATTCAGCATGTTGGCATATGTTGGCTCCTTTTGTAGGCTTCAGAAAGTGGCTCACGTCTGTAATCCCAGCACTTTGGGAGGTCGAGGTGTGTGGATCA	chr1:150762596-150762715
BA_j195992_029758	GAAAGAAATGATAGGAAAAATTCAGCATGTTGGCATATGTTGGCTCCTTTTGTAGGCTTCAGAAAGTGGCTCACGTCTGTAATCCCAGCACTTTGGGAGGTCGAGGTGTGTGGATCACGT	chr1:150762599-150762718
BA_j195992_029759	GCTTGAACCCGGGAGGCAGAGGTTGCAGTGTGCCAAGATCACACCACTGTACTCCAGTCTGGGCGACAGAGCAAGACTTGTCTCAAAAAAAAGCAAAAAGCAAAACAAAACAAAAAACAA	chr1:150762850-150762969
BA_j195992_029760	GGGCGACAGAGCAAGACTTGTCTCAAAAAAAAGCAAAAAGCAAAACAAAACAAAAAACAAGAAAGAATACAAGAAAGTTACTCAGTAACTTAATCTGAAAGTGTTCTATCTAAAAGCGTA	chr1:150762910-150763029
BA_j195992_029761	GAAAGAATACAAGAAAGTTACTCAGTAACTTAATCTGAAAGTGTTCTATCTAAAAGCGTAGAGAGAATAATATATCGCTTTGCTAAGTGAAGTTCTTTCTGCCTATAGCCTGCAATATAA	chr1:150762970-150763089
BA_j195992_029762	GAGAGAATAATATATCGCTTTGCTAAGTGAAGTTCTTTCTGCCTATAGCCTGCAATATAAAATCCCATAGTTTAGAGCCCTATAGGGTAGAAAAAGTACCAAACTGGTCGGGCGAGGTGG	chr1:150763030-150763149
BA_j195992_029763	CAAACTAAACTTAATGCAGAGGCAAGGAGGCAAAAGATTTAGCAAGAAATAAGACCAGAGTTCCAGGCTTCTGTCATGCACCTCCAGCTAAGCATTTTCCCAGAAAAGAGGGCAAAGCTC	chr1:150763432-150763551
BA_j195992_029764	TTCCAGGCTTCTGTCATGCACCTCCAGCTAAGCATTTTCCCAGAAAAGAGGGCAAAGCTCAGATTATGGGTATACATCTGCTCTTATGGCTTTTATTTTGAGCTACTTGGACAAGTACCA	chr1:150763492-150763611
BA_j195992_029765	AGATTATGGGTATACATCTGCTCTTATGGCTTTTATTTTGAGCTACTTGGACAAGTACCATTAAATGGAGGTCAGGGGATGGCACAGCACTGAGGTTGATTCCTAGGAGTTTGAAATTCT	chr1:150763552-150763671
BA_j195992_029766	TTAAATGGAGGTCAGGGGATGGCACAGCACTGAGGTTGATTCCTAGGAGTTTGAAATTCTCAGGTTTAAACATTTTATCTAGAAAAACATTTTTTGGGTGTGACAACTCAGACCAAAAGC	chr1:150763612-150763731
BA_j195992_029767	CAGGTTTAAACATTTTATCTAGAAAAACATTTTTTGGGTGTGACAACTCAGACCAAAAGCTACTGAGCTTTTATGGGAACGTATTGCCAAAGAAACCCCAGGCCCAGCAATCTATTGTAT	chr1:150763672-150763791
BA_j195992_029768	TACTGAGCTTTTATGGGAACGTATTGCCAAAGAAACCCCAGGCCCAGCAATCTATTGTATTTTCTAGGTTTCCAATTTGTACCACAGCTAAAGTTGAGTAGGGCATGCCCAGAAAGGGCA	chr1:150763732-150763851
BA_j195992_029769	TTTCTAGGTTTCCAATTTGTACCACAGCTAAAGTTGAGTAGGGCATGCCCAGAAAGGGCATTTCCATGTGCCCATCTCTGGCATAGCCATGGAGAATAAGAGACAAGTAAGATCCTCTAG	chr1:150763792-150763911
BA_j195992_029770	TTTCCATGTGCCCATCTCTGGCATAGCCATGGAGAATAAGAGACAAGTAAGATCCTCTAGCAGGAAGAAGCAGGAGCCATGCTAGACCATAAAGAAGATCCCCATAGAGAGCGAGCCTCG	chr1:150763852-150763971
BA_j195992_029771	CAGGAAGAAGCAGGAGCCATGCTAGACCATAAAGAAGATCCCCATAGAGAGCGAGCCTCGAGTTTCCCAGTTACCTCGCCAAGGAACTCATTCTACTGCCAGGCAAGGAGTCTTCCATAT	chr1:150763912-150764031
BA_j195992_029772	AGTTTCCCAGTTACCTCGCCAAGGAACTCATTCTACTGCCAGGCAAGGAGTCTTCCATATTCCTGCCTAGCAGGACATAAATTATGCTACAGATCAACAATAACTGTGTGCTATTTTTCA	chr1:150763972-150764091
BA_j195992_029773	TCCTGCCTAGCAGGACATAAATTATGCTACAGATCAACAATAACTGTGTGCTATTTTTCATCCATTCTCCTCTTTGCAGAATTAGAGTTTTCATTGTAATTACTCTGTTCCTATTTTTTT	chr1:150764032-150764151
BA_j195992_029774	TCCATTCTCCTCTTTGCAGAATTAGAGTTTTCATTGTAATTACTCTGTTCCTATTTTTTTTAAAGATATATTGGCTAAGATAGTTTAAGTTTTACCCAGTATAAGCGAATCTGGCCACTT	chr1:150764092-150764211
BA_j195992_029775	TAAAGATATATTGGCTAAGATAGTTTAAGTTTTACCCAGTATAAGCGAATCTGGCCACTTCTCTCTCCCTCTACCATGACCACAGTTTAAGTTCCCACCATTTCCCCACTAGACTTACGT	chr1:150764152-150764271
BA_j195992_029776	CTCTCTCCCTCTACCATGACCACAGTTTAAGTTCCCACCATTTCCCCACTAGACTTACGTAACAGCCCTCTAACTTCCCTACTTCCACGCTACACTCCGCCCTACAGTCTATTCTTCCCT	chr1:150764212-150764331
BA_j195992_029777	AACAGCCCTCTAACTTCCCTACTTCCACGCTACACTCCGCCCTACAGTCTATTCTTCCCTGTACCCCAGTTCACATCACTCCCCTGTACAAAACTTTCCCATTTAACAAATATTAAGCAT	chr1:150764272-150764391
BA_j195992_029778	GTACCCCAGTTCACATCACTCCCCTGTACAAAACTTTCCCATTTAACAAATATTAAGCATCTGCTTGCCAGGCCTCAAGGAGCCATATCCAAATTTGAGAAGGAAATCAGAAAGAAATCA	chr1:150764332-150764451
BA_j195992_029779	CTGCTTGCCAGGCCTCAAGGAGCCATATCCAAATTTGAGAAGGAAATCAGAAAGAAATCATCAGCCAGAAATCCTGGTCTTAAGAGTTGAACACTGTAACCAAATAAGGCCCTGGGTTGT	chr1:150764392-150764511
BA_j195992_029780	TCAGCCAGAAATCCTGGTCTTAAGAGTTGAACACTGTAACCAAATAAGGCCCTGGGTTGTCTCTCACCGGGGAAGAGGAGTTGATAAGCACTCTGTTATACAGGCATGAGCATTTCTTGA	chr1:150764452-150764571
BA_j195992_029781	CTCTCACCGGGGAAGAGGAGTTGATAAGCACTCTGTTATACAGGCATGAGCATTTCTTGAATAACTCCTTATTTCTAACAGCATTCTAATTTTGTTTAGATAACCATTGTCCGTAACACC	chr1:150764512-150764631
BA_j195992_029782	ATAACTCCTTATTTCTAACAGCATTCTAATTTTGTTTAGATAACCATTGTCCGTAACACCACAGACTGAAATGAAGTCAGACAGGTGGCCTGGGCCGGGCGCAGTGGCTTACACTGGTTA	chr1:150764572-150764691
BA_j195992_029783	GCTGAGGTGGGAGGATCGCTTGAGCTCGGGAGGTCGATGCTGCAGTGAGATGTCATTGTGCCACTGCACTCCAATCCGGGTGACAGAGTGAGACCCTGTCTCAAAAAAAAATAAATTAAT	chr1:150764845-150764964
BA_j195992_036983	GCTGAGGTGGGAGGATCGCTTGAGCTCGGGAGGTCGATGCTGCAGTGAGATGTCATTGTGCCACTGCACTCCAATCCGGGTGACAGAGTGAGACCCTGTCTCAAAAAAAAATAAATTAAT	chr1:150764845-150764964
BA_j195992_029784	CAAACAAAAAAAACAGCCTGGGACCAGATCATGCTGCTTGTAGGCCACTTAATACTTCTGTATTATATTCTAAGTTCACTAAAATATAAACCCAATGAGGTCTTGAATTTTTGTCACTGT	chr1:150765616-150765735
BA_j195992_029785	TATTATATTCTAAGTTCACTAAAATATAAACCCAATGAGGTCTTGAATTTTTGTCACTGTTGAATTACCAGAACAGTGCCTGACTCACAGTAAAGGCTTAATATTTGTTAAATAAATGAA	chr1:150765676-150765795
BA_j195992_029786	TGAATTACCAGAACAGTGCCTGACTCACAGTAAAGGCTTAATATTTGTTAAATAAATGAAAGAGTAATGGGAAAGTTTTGTACAGGGAAAAACAGACTGTAGGGTGGAGTGTAGTGCAGA	chr1:150765736-150765855
BA_j195992_029787	AGAGTAATGGGAAAGTTTTGTACAGGGAAAAACAGACTGTAGGGTGGAGTGTAGTGCAGAAGTAGGGAAGTTAGAGGACTATCACATAAGACTAGGGGGAAACAAAGGGAACTTAAACTG	chr1:150765796-150765915
BA_j195992_029788	AGTAGGGAAGTTAGAGGACTATCACATAAGACTAGGGGGAAACAAAGGGAACTTAAACTGTGTGGTCATGCTAGAGGGAGAGAGAAACGGCCAGATTCATATTATATTTTGAAGAGGCAG	chr1:150765856-150765975
BA_j195992_029789	TGTGGTCATGCTAGAGGGAGAGAGAAACGGCCAGATTCATATTATATTTTGAAGAGGCAGGGACAGAATTTGCTAATATGGACCAAAAGAGAAGTAGAGAAGAATAACAACAAAATGATT	chr1:150765916-150766035
BA_j195992_029790	CTCAGCCTCCCAAAATGCTGGGATTACAGGCTTGAGGCACTGTGCCCGGCCTCTTTCTTTCTTCTCTCTTTCTCTTTTACCTGAGATGGGGTCTCACTATGTTGCCCAGGCTGGATTCAA	chr1:150766327-150766446
BA_j195992_029791	CTCAAGCAATCCTCCTACCTCAGCCTCCCTAGTAGCTGGGACTATGCAGGCATGCCACCGTCCCAACCAGAATTTTATTTCTTTTTATGGCTGAATAATATTCCATTGTGTAGAATATTA	chr1:150766456-150766575
BA_j195992_029792	TCCCAACCAGAATTTTATTTCTTTTTATGGCTGAATAATATTCCATTGTGTAGAATATTACCACATTAGGCTATCCATTCATCTGTTAATGGACACTGGGTTGTTTCTACCTTTGGGCTT	chr1:150766516-150766635
BA_j195992_029793	CCACATTAGGCTATCCATTCATCTGTTAATGGACACTGGGTTGTTTCTACCTTTGGGCTTTTGTGAATAATGCTGCTAAGAACATTGGTGTATGAGTATCTGAATCCCTGCATTCAATTA	chr1:150766576-150766695
BA_j195992_029794	TTGTGAATAATGCTGCTAAGAACATTGGTGTATGAGTATCTGAATCCCTGCATTCAATTATTTTGGATCTAAATCCAGGAGTGGAATTGCTGGATTATATGGTAATTCTATGTTTAAGTT	chr1:150766636-150766755
BA_j195992_029795	TTTTGGATCTAAATCCAGGAGTGGAATTGCTGGATTATATGGTAATTCTATGTTTAAGTTTTTGTGGAACCAACACACTGTTTTCCACTGCAGCTGCACCCTTTTACATTCCCACTAACA	chr1:150766696-150766815
BA_j195992_029796	TTTGTGGAACCAACACACTGTTTTCCACTGCAGCTGCACCCTTTTACATTCCCACTAACAACGTACGAGATTTCAGTTTCTTCACATCCTCATCAACACTTGTTATATTCCAGGTTTGTT	chr1:150766756-150766875
BA_j195992_029797	ACGTACGAGATTTCAGTTTCTTCACATCCTCATCAACACTTGTTATATTCCAGGTTTGTTGTTGTTGTTGTTGTTGTAATAGCCATTCTAATGGGTATGAAGTGTATCTCACTGTGGTTT	chr1:150766816-150766935
BA_j195992_029798	GTTGTTGTTGTTGTTGTAATAGCCATTCTAATGGGTATGAAGTGTATCTCACTGTGGTTTTGGTTTACATTTCCTTATAGGCTAGTGATGTTGAGCATATTTTCATGTGCTTATTCACCA	chr1:150766876-150766995
BA_j195992_029799	TGGTTTACATTTCCTTATAGGCTAGTGATGTTGAGCATATTTTCATGTGCTTATTCACCATTTGTATATCTGTTTTGGTGAAATATGTATTCAAGTCCTTTGCCCATTTTTAATTTTTCT	chr1:150766936-150767055
BA_j195992_029800	TTTGTATATCTGTTTTGGTGAAATATGTATTCAAGTCCTTTGCCCATTTTTAATTTTTCTTATTGTAGAGTTGTGGGAGTTCTTTGAATATTTTGGATATTAATTCTTTCATCAGATATA	chr1:150766996-150767115
BA_j195992_029801	TATTGTAGAGTTGTGGGAGTTCTTTGAATATTTTGGATATTAATTCTTTCATCAGATATATAACTTGTGGATATCTTCTCCCATTCTGTGTTGTCTTTACCCTCTCTTAATAGTGTCCTT	chr1:150767056-150767175
BA_j195992_029802	TAACTTGTGGATATCTTCTCCCATTCTGTGTTGTCTTTACCCTCTCTTAATAGTGTCCTTTGGTGGACAAAAAAATTCTAATTTTGACAGAAGTCCAATTTATCTAACTTTTTTCTTTTT	chr1:150767116-150767235
BA_j195992_029803	GTTGGGATTACAGGCGTGAGCTAAGGCGCCCGGCCCTAATTTTTTGTTGTTCTTTCTTGTGCTGTGGTGTCATAACCACTGCCTAATTCAAGGTCAGGAAGATTTACCCCTGTGTTTTCT	chr1:150767490-150767609
BA_j195992_029804	GCTGTGGTGTCATAACCACTGCCTAATTCAAGGTCAGGAAGATTTACCCCTGTGTTTTCTAAGAGTTTTAGCTCTTACCTTTAGGTTTTTAGCCATTTTGAATTAATTTTTTATATGAGG	chr1:150767550-150767669
BA_j195992_029805	AAGAGTTTTAGCTCTTACCTTTAGGTTTTTAGCCATTTTGAATTAATTTTTTATATGAGGTGGAGTAGTGTTCCAACTTCATTCTTCTCCATGTTGTTATTCAGTTGTCCAGCATGACTT	chr1:150767610-150767729
BA_j195992_029806	TGGAGTAGTGTTCCAACTTCATTCTTCTCCATGTTGTTATTCAGTTGTCCAGCATGACTTTTTGAAAAGACTATTCTTTCCCACCTTGAATTGTCTTGGCACCCCATGTCAATTGAATGT	chr1:150767670-150767789
BA_j195992_029807	TTTGAAAAGACTATTCTTTCCCACCTTGAATTGTCTTGGCACCCCATGTCAATTGAATGTGGTTTATTTCTACACCCTTAATTCTATTCCATTGATCTGTATGCCTTGACTACTATTGGT	chr1:150767730-150767849
BA_j195992_029808	GGTTTATTTCTACACCCTTAATTCTATTCCATTGATCTGTATGCCTTGACTACTATTGGTTTGAAGTTAAGTTTTGAAATTGAGAAGTGCAAGTCCTCCAACTTTGTTCTTTTTCAAGGT	chr1:150767790-150767909
BA_j195992_029809	TTGAAGTTAAGTTTTGAAATTGAGAAGTGCAAGTCCTCCAACTTTGTTCTTTTTCAAGGTTGTTTTGGCTATTCTGAAGCCCTTGAATGTCCATATGAATCTTAGAGCCAGCTTGCCAAT	chr1:150767850-150767969
BA_j195992_029810	TGTTTTGGCTATTCTGAAGCCCTTGAATGTCCATATGAATCTTAGAGCCAGCTTGCCAATTTCTGCAAGAAAGCCAGCTGAGATTTTAATACAAATTGTGTTAATTCTGTAGATCAATTT	chr1:150767910-150768029
BA_j195992_029811	TTCTGCAAGAAAGCCAGCTGAGATTTTAATACAAATTGTGTTAATTCTGTAGATCAATTTGGAGATTATTGCCATATTAACAACAGTGTCATGCTGGGTGCAGTGGCCCACACCTATAAT	chr1:150767970-150768089
BA_j195992_029812	GGAGATTATTGCCATATTAACAACAGTGTCATGCTGGGTGCAGTGGCCCACACCTATAATTCCAGCACTTTGGGAGGCCGAGGCGGCCAACATAGGGAGACAAGCTGGTCTCAAACTGCT	chr1:150768030-150768149
BA_j195992_029813	TCCAGCACTTTGGGAGGCCGAGGCGGCCAACATAGGGAGACAAGCTGGTCTCAAACTGCTGGGCTCAGGCGATCCTCTCACCTCGGCCTCCCACAAAATAATTTTTAAAAAATCAGCTAA	chr1:150768090-150768209
[truncated: 69,451 more rows]

## Sheet: TS3_sequencing_stats_summary
Supplementary Table 3. Sequencing summary statistics for capture-HiC assay
Melanocyte primary culture ID	Ancestry	Replicate	Total read pairs	Uniquely mapped paired reads	Valid pairs	% of unique tags	Unique valid interaction read pairs	Cis close read pairs (<10Kb)	Cis far read pairs (>10Kb)	Trans read pairs
C140	European	1	289392127	213224391	158303968	19.14	30299002	8498111	17549373	4251518
C140	European	2	226928018	164012962	130027883	34.74	45173237	12237863	26502969	6432405
C140	European	3	429314779	313351488	272805704	17.9	48873495	12190256	31398757	5284482
C205	European	1	339162885	248438221	193068972	14.48	27952062	7555204	16701317	3695541
C205	European	2	312807949	207221650	179049899	36.95	66165079	16188171	42125483	7851425
C205	European	3	664533628	467831860	415078619	12.94	53694883	12753657	35200442	5740784
C24	African	1	299580733	194887828	168027011	23.04	38708921	8383753	25843016	4482152
C24	African	2	347718636	212734550	184273571	35.7	65793816	14593007	43843681	7357128
C24	African	3	266170572	178097801	160096179	35.65	57075888	12562039	38385090	6128759
C27	African	1	295797594	194145508	169435515	35.52	60185678	14037239	39394243	6754196
C27	African	2	300823529	195567363	169675626	35.22	59756422	14097321	39410592	6248509
C27	African	3	269792062	177655369	160805856	48.26	77602712	17432091	52695978	7474643
C56	European	1	283889753	203685389	164015364	22.28	36544596	9223023	22982217	4339356
C56	European	2	394566028	252054736	217480463	40.74	88606788	20405305	58736991	9464492
C56	European	3*	705119894	509604696	444924077	20	88753199	19243742	58783645	10725812	*same library, but sequenced in a different batch.
C56	European	3*	266092606	184623711	160577316	38.81	62326879	13685113	41203946	7437818	*same library, but sequenced in a different batch.

## Sheet: TS4_1F_baitmap_for_CHiCAGO
Supplementary Table 4. Genomic coordinates for baited individual restriction fragments in one-fragment analysis
Chromosome	Restriction fragment start	Restriction fragment end
chr1	63635427	63635568
chr1	63635569	63635914
chr1	63636054	63636092
chr1	63636093	63636316
chr1	63636530	63636725
chr1	63636726	63636767
chr1	63636768	63636938
chr1	63636939	63637073
chr1	63637153	63637238
chr1	63637239	63637740
chr1	63637741	63637825
chr1	63637826	63638096
chr1	63638097	63638152
chr1	63638153	63638522
chr1	63638523	63638709
chr1	63638710	63638832
chr1	63638842	63638953
chr1	63638954	63639056
chr1	63639057	63639183
chr1	63639184	63639273
chr1	63639274	63639472
chr1	63639473	63639507
chr1	63639508	63639774
chr1	63639775	63639988
chr1	63639989	63640117
chr1	63640118	63640313
chr1	63640314	63640346
chr1	63640347	63640492
chr1	63640493	63640567
chr1	63640568	63640843
chr1	63640844	63641046
chr1	63641047	63641099
chr1	63641100	63641169
chr1	63641182	63641384
chr1	63641385	63641534
chr1	63641535	63641604
chr1	63641605	63641749
chr1	63641750	63641921
chr1	63641922	63641977
chr1	63641978	63642131
chr1	63642132	63642445
chr1	63642453	63642835
chr1	63642836	63642986
chr1	63642987	63643023
chr1	63643024	63643304
chr1	63643305	63643375
chr1	63643376	63643530
chr1	63643703	63643873
chr1	63643880	63643989
chr1	63643990	63644089
chr1	63644090	63644802
chr1	63644843	63645030
chr1	63645048	63645605
chr1	63645835	63646465
chr1	63646466	63646689
chr1	63646690	63646892
chr1	63646893	63647016
chr1	63647017	63647435
chr1	63647436	63647622
chr1	63647623	63647973
chr1	63647974	63648419
chr1	63648420	63648571
chr1	63648572	63648994
chr1	63648995	63649030
chr1	63649031	63649084
chr1	63649085	63649246
chr1	63649247	63649402
chr1	63649403	63649461
chr1	63649462	63649573
chr1	63649866	63649941
chr1	63649942	63650048
chr1	63650049	63650234
chr1	63650235	63650290
chr1	63650369	63650480
chr1	63650487	63650639
chr1	63650640	63650867
chr1	63650868	63651058
chr1	63651059	63651124
chr1	63651125	63651240
chr1	63651241	63651299
chr1	63651300	63652081
chr1	63652092	63652186
chr1	63652398	63652666
chr1	63652667	63652819
chr1	63652820	63652937
chr1	63652938	63653123
chr1	63653124	63653276
chr1	63653277	63653679
chr1	63653680	63653876
chr1	63653877	63654001
chr1	63654002	63654023
chr1	63654024	63654212
chr1	63654213	63654352
chr1	63654353	63654473
chr1	63654474	63655253
chr1	63655254	63655890
chr1	63655891	63656017
chr1	63656018	63656241
chr1	63656242	63656315
chr1	63656316	63656532
chr1	63656550	63657002
chr1	63657003	63657353
chr1	63657354	63657374
chr1	63657375	63658596
chr1	63658597	63658629
chr1	63658647	63658991
chr1	63658992	63659174
chr1	63659175	63659398
chr1	63659399	63659844
chr1	63659845	63659892
chr1	63659893	63660301
chr1	63660513	63660702
chr1	63660703	63660846
chr1	63660847	63660926
chr1	63660927	63661148
chr1	63661149	63661464
chr1	63661465	63661610
chr1	63661651	63661689
chr1	63661690	63661935
chr1	63661936	63661957
chr1	63661958	63662048
chr1	63662049	63662450
chr1	63662451	63662735
chr1	63662736	63662821
chr1	63662822	63663099
chr1	63663100	63663446
chr1	63663447	63663709
chr1	63663710	63663736
chr1	63663737	63664215
chr1	63664216	63664542
chr1	63664543	63664688
chr1	63664689	63664720
chr1	63664721	63664816
chr1	63664817	63665233
chr1	63665234	63665807
chr1	63665815	63666483
chr1	63666484	63666592
chr1	63666593	63667268
chr1	63667284	63667433
chr1	63667434	63667748
chr1	63667749	63667839
chr1	63667840	63668079
chr1	63668080	63668190
chr1	63668191	63668401
chr1	63668402	63668436
chr1	63668437	63668525
chr1	63668526	63668644
chr1	63668645	63668835
chr1	63668836	63668975
chr1	63668976	63669173
chr1	63669307	63669975
chr1	63669976	63670318
chr1	63670319	63670676
chr1	63670677	63671280
chr1	63671281	63671674
chr1	63671693	63671737
chr1	63671738	63671778
chr1	63671779	63671852
chr1	63671853	63671942
chr1	63671943	63671966
chr1	63671967	63672027
chr1	63672028	63672267
chr1	63672268	63672996
chr1	63673165	63673359
chr1	63673360	63673464
chr1	63673465	63674062
chr1	63674063	63674446
chr1	63674447	63674557
chr1	63674558	63674748
chr1	63674759	63675171
chr1	63675172	63675261
chr1	63675262	63675412
chr1	63675413	63676000
chr1	63676001	63676046
chr1	63676047	63676615
chr1	63676616	63676755
chr1	63676925	63677015
chr1	63677016	63677071
chr1	63677072	63677309
chr1	63677310	63677474
chr1	63677475	63677510
chr1	63677511	63677784
chr1	63677785	63678252
chr1	63678253	63678388
chr1	63678429	63679037
chr1	63679038	63679127
chr1	63679128	63679270
chr1	63679271	63679381
chr1	63679596	63679830
chr1	63679831	63680194
chr1	63680195	63680740
chr1	63680868	63682336
chr1	63682337	63682381
chr1	63682382	63682960
chr1	63682961	63683095
chr1	63683096	63683722
chr1	63683723	63683801
chr1	63683802	63684057
chr1	63684058	63684203
chr1	63684204	63684753
chr1	63684754	63684881
chr1	63684882	63684927
chr1	63684928	63684952
chr1	63684953	63685084
chr1	63685085	63685397
chr1	63685398	63685471
chr1	63685472	63685691
chr1	63685692	63685760
chr1	63685761	63685785
chr1	63685786	63685911
chr1	63685912	63686031
chr1	63686032	63686268
chr1	63686269	63686382
chr1	63686383	63686528
chr1	63686672	63686739
chr1	63686740	63686770
chr1	63686771	63687153
chr1	63687154	63687242
chr1	63687243	63687279
chr1	63687280	63687446
chr1	63687447	63687556
chr1	63687557	63687778
chr1	63687779	63688168
chr1	63688169	63688750
chr1	63688751	63688792
chr1	63688793	63689134
chr1	63689135	63689200
chr1	63689201	63689241
chr1	63689242	63689621
chr1	63689632	63690031
chr1	63690032	63690110
chr1	63690128	63690316
chr1	63690452	63690830
chr1	63690966	63691044
chr1	63691045	63691180
chr1	63691181	63691610
chr1	63691620	63691736
chr1	63691737	63692095
chr1	63692096	63692648
chr1	63692656	63693040
chr1	63693237	63693364
chr1	63693365	63693722
chr1	63693896	63693933
chr1	63693934	63694289
chr1	63694290	63694597
chr1	63694598	63694685
chr1	63694686	63694866
chr1	63694867	63694928
chr1	63694929	63694966
chr1	63694967	63695150
chr1	63695151	63695307
chr1	63695519	63695685
chr1	63695686	63695739
chr1	63695740	63695921
chr1	63695922	63696340
chr1	63696341	63696376
chr1	63696377	63696503
chr1	63696504	63696635
chr1	63696636	63697308
chr1	63697309	63697573
chr1	63697574	63697702
chr1	63697703	63697756
chr1	63697757	63697852
chr1	63697853	63697906
chr1	63697920	63698119
chr1	63698120	63698166
chr1	63698167	63698188
chr1	63698189	63698362
chr1	63698363	63698769
chr1	63698770	63699238
chr1	63699239	63699355
chr1	63699356	63699473
chr1	63699474	63699665
chr1	63699666	63700114
chr1	63700115	63700205
chr1	63700206	63700311
chr1	63700312	63700463
chr1	63700597	63700683
chr1	63700684	63700848
chr1	63700849	63700982
chr1	63700983	63701036
chr1	63701037	63701161
chr1	63701162	63701818
chr1	63701819	63702116
chr1	63702178	63702295
chr1	63702296	63702788
chr1	63702789	63702882
chr1	63702883	63702981
chr1	63702982	63703210
chr1	63703251	63703444
chr1	63703445	63703508
chr1	63703509	63703604
chr1	63703614	63703676
chr1	63703686	63703771
chr1	63703947	63704210
chr1	63704211	63704304
chr1	63704305	63704625
chr1	63704626	63704790
chr1	63704791	63704920
chr1	63704921	63705165
chr1	63705166	63705223
chr1	63705224	63705607
chr1	63708072	63708220
chr1	63708221	63708242
chr1	63708243	63708781
chr1	63708782	63709254
chr1	63709255	63709555
chr1	63709556	63709646
chr1	63709647	63709996
chr1	63709997	63710160
chr1	63710161	63710299
chr1	63710300	63710336
chr1	63710337	63710785
chr1	63710786	63710936
chr1	63710937	63711533
chr1	63711746	63712729
chr1	63712730	63712853
chr1	63712854	63712926
chr1	63712927	63713006
chr1	63713007	63713268
chr1	63713269	63713308
chr1	63713309	63713520
chr1	63713521	63713616
chr1	63713617	63713758
chr1	63713759	63714024
chr1	63714025	63714063
chr1	63714064	63714096
chr1	63714097	63714516
chr1	63714517	63714660
chr1	63714661	63714700
chr1	63714701	63714956
chr1	63714957	63715020
chr1	63715021	63715941
chr1	63715942	63716108
chr1	63716109	63716243
chr1	63716244	63716600
chr1	63716601	63716656
chr1	63716674	63716734
chr1	63716735	63716758
chr1	63716759	63716942
chr1	63716943	63717092
chr1	63717093	63717145
chr1	63717146	63717366
chr1	63717367	63718144
chr1	63718186	63718525
chr1	63718526	63718931
chr1	63718932	63719254
chr1	63719255	63719509
chr1	63719517	63719835
chr1	63719836	63720077
chr1	63720078	63720274
chr1	63720275	63720805
chr1	63720806	63720927
chr1	63720933	63721174
chr1	63721175	63721644
chr1	63721645	63721666
chr1	63721667	63721757
chr1	63721758	63721789
chr1	63721790	63721846
chr1	63721847	63722450
chr1	63722451	63723194
chr1	63723195	63723246
chr1	63723247	63723269
chr1	63723270	63723406
chr1	63723407	63723499
chr1	63723500	63723790
chr1	63723791	63724063
chr1	63724074	63724102
chr1	63724103	63724278
chr1	63724279	63724604
chr1	63724605	63724665
chr1	63724672	63724917
chr1	63724918	63725448
chr1	63725449	63725512
chr1	63725513	63725728
chr1	63725744	63725922
chr1	63725923	63726324
chr1	63726325	63726829
chr1	63726830	63726964
chr1	63726965	63726987
chr1	63726988	63727194
chr1	63727195	63727742
chr1	63727743	63727848
chr1	150702639	150702876
chr1	150702877	150702964
chr1	150702965	150703044
chr1	150703045	150703415
chr1	150703416	150703639
chr1	150703854	150704165
chr1	150704166	150704308
chr1	150704309	150704386
chr1	150704387	150704486
chr1	150704487	150704624
chr1	150704625	150704691
chr1	150704692	150704720
chr1	150704721	150705070
chr1	150705071	150705108
chr1	150705109	150705147
chr1	150705188	150705515
chr1	150705516	150705857
chr1	150705858	150706108
chr1	150706109	150706268
chr1	150706269	150706403
chr1	150706404	150706608
chr1	150706609	150706740
chr1	150706741	150706892
chr1	150707028	150707653
chr1	150707654	150708089
chr1	150708090	150708257
chr1	150708472	150708631
chr1	150708632	150708951
chr1	150708952	150709107
chr1	150709108	150709164
chr1	150709165	150709190
chr1	150709191	150709213
chr1	150709214	150709314
chr1	150709315	150709562
chr1	150709816	150709878
chr1	150709879	150709921
chr1	150709922	150710017
chr1	150710018	150710629
chr1	150710630	150710950
chr1	150710958	150710989
chr1	150710990	150711155
chr1	150711156	150711180
chr1	150711188	150711446
chr1	150711447	150712578
chr1	150712579	150712884
chr1	150713106	150713229
chr1	150713230	150713401
chr1	150713402	150713540
chr1	150713541	150713711
chr1	150713712	150714038
chr1	150714039	150714125
chr1	150714341	150714490
chr1	150714684	150714721
chr1	150714722	150715085
chr1	150715086	150715128
chr1	150715129	150715186
chr1	150715187	150715518
chr1	150715519	150715668
chr1	150715669	150715789
chr1	150715790	150717374
chr1	150717375	150717440
chr1	150717441	150717504
chr1	150717505	150717544
chr1	150717545	150717717
chr1	150717718	150717912
chr1	150717921	150717959
chr1	150717960	150718088
chr1	150718089	150718253
chr1	150718254	150718446
chr1	150718455	150718491
chr1	150718492	150718573
chr1	150718592	150718663
chr1	150718664	150719026
chr1	150719027	150719087
chr1	150719088	150719405
chr1	150719406	150719574
chr1	150719575	150719648
chr1	150719649	150719843
chr1	150719844	150719879
chr1	150719880	150720159
chr1	150720169	150720219
chr1	150720220	150720286
chr1	150720287	150720317
chr1	150720318	150720360
chr1	150720361	150720559
chr1	150720755	150721120
chr1	150721121	150721395
chr1	150721403	150721499
chr1	150721500	150722188
chr1	150722189	150722228
chr1	150722229	150722625
chr1	150722644	150722990
chr1	150722991	150723215
chr1	150723216	150723643
chr1	150723644	150723749
chr1	150723962	150724218
chr1	150724219	150724285
chr1	150724286	150725392
chr1	150725433	150725515
chr1	150725516	150725568
chr1	150725569	150725600
chr1	150725601	150725667
chr1	150725668	150725702
chr1	150725703	150725970
chr1	150725971	150726025
chr1	150726026	150726119
chr1	150726120	150726201
chr1	150726202	150726225
chr1	150726226	150726327
chr1	150726328	150726367
chr1	150726368	150726456
chr1	150726457	150726652
chr1	150726828	150726928
chr1	150727118	150727231
chr1	150727248	150727309
chr1	150727310	150727394
chr1	150727395	150727523
chr1	150727524	150728126
chr1	150728206	150728292
chr1	150728293	150728654
chr1	150728655	150729429
chr1	150729430	150729606
chr1	150729607	150729823
chr1	150729824	150729912
chr1	150729913	150730359
chr1	150730360	150730417
chr1	150730418	150730550
chr1	150730551	150730575
chr1	150730589	150730612
chr1	150730630	150730763
chr1	150730764	150730860
chr1	150730861	150731033
chr1	150731034	150731387
chr1	150731388	150731583
chr1	150731584	150731742
chr1	150731743	150731967
chr1	150731968	150732114
chr1	150732115	150732183
chr1	150732184	150732532
chr1	150732533	150732556
chr1	150732557	150732735
chr1	150732736	150732912
chr1	150732913	150733009
chr1	150733010	150733063
chr1	150733064	150733139
chr1	150733140	150733269
chr1	150733270	150733307
chr1	150733308	150733345
chr1	150733346	150733432
chr1	150733645	150733685
chr1	150733686	150733983
chr1	150734038	150734905
chr1	150734906	150735487
chr1	150735488	150735701
chr1	150735702	150736660
chr1	150736661	150736738
chr1	150736952	150737163
chr1	150737176	150737779
chr1	150737780	150737889
chr1	150737890	150738205
chr1	150738206	150738488
chr1	150738489	150738635
chr1	150738636	150738867
chr1	150738868	150739123
chr1	150739124	150739271
chr1	150739272	150739309
chr1	150739482	150739967
chr1	150739968	150740205
chr1	150740206	150740348
chr1	150740349	150740611
chr1	150740612	150740760
chr1	150740761	150740976
chr1	150740977	150741014
chr1	150741015	150741055
chr1	150741056	150741638
chr1	150741639	150742235
chr1	150742236	150742594
chr1	150742595	150742639
chr1	150742640	150742710
chr1	150742711	150742791
chr1	150742967	150743062
chr1	150743063	150743295
chr1	150743296	150743731
chr1	150743906	150744186
chr1	150744187	150744575
chr1	150744576	150744668
chr1	150744669	150744728
chr1	150744729	150745145
chr1	150745146	150745290
chr1	150745820	150745943
chr1	150745944	150746136
chr1	150746137	150746272
chr1	150746273	150746337
chr1	150746338	150746392
chr1	150746393	150746432
chr1	150746433	150746539
chr1	150746540	150746766
chr1	150746767	150746889
chr1	150747102	150747148
chr1	150747149	150747247
chr1	150747248	150747326
chr1	150747327	150747787
chr1	150747788	150747813
chr1	150747814	150748180
chr1	150748181	150748218
chr1	150748219	150748259
chr1	150748260	150748336
chr1	150748375	150748697
chr1	150748698	150748736
chr1	150748737	150748821
chr1	150748822	150749208
chr1	150749345	150749633
chr1	150749634	150749918
chr1	150749919	150749950
chr1	150749951	150750004
chr1	150750005	150750142
chr1	150750143	150750585
chr1	150750710	150750784
chr1	150750785	150751048
chr1	150751049	150751089
chr1	150751090	150751129
chr1	150751130	150751210
chr1	150751211	150751240
chr1	150751247	150751844
chr1	150751853	150752027
chr1	150752592	150752982
chr1	150752983	150753190
chr1	150753191	150753455
chr1	150754817	150755506
chr1	150755507	150756044
chr1	150756045	150756159
chr1	150756160	150756444
chr1	150756445	150756579
chr1	150756588	150756736
chr1	150756737	150757106
chr1	150757107	150757354
chr1	150757361	150757399
chr1	150757400	150757504
chr1	150757505	150757575
chr1	150757576	150757705
chr1	150757706	150757976
chr1	150757977	150758020
chr1	150758021	150758081
chr1	150758082	150758425
chr1	150758600	150758970
chr1	150758971	150759107
chr1	150759108	150759200
chr1	150759586	150759797
chr1	150759798	150759899
chr1	150759900	150759957
chr1	150759958	150760137
chr1	150760138	150760453
chr1	150760454	150760900
chr1	150760901	150761003
chr1	150761004	150761275
chr1	150761276	150761363
chr1	150761364	150762129
chr1	150762130	150762207
chr1	150762208	150762494
chr1	150762495	150762710
chr1	150762711	150762885
chr1	150762886	150763192
chr1	150763400	150763649
chr1	150763650	150763901
chr1	150763902	150763947
chr1	150763948	150764019
chr1	150764020	150764062
chr1	150764063	150764198
chr1	150764199	150764731
chr1	150764858	150765033
chr1	150765556	150765641
chr1	150765642	150765757
chr1	150765758	150765949
chr1	150765950	150766053
chr1	150766316	150766440
chr1	150766441	150766677
chr1	150766678	150766700
chr1	150766701	150767250
chr1	150767330	150767822
chr1	150767823	150767946
chr1	150767947	150768020
chr1	150768021	150768159
chr1	150768160	150768278
chr1	150768279	150768311
chr1	150768312	150768465
chr1	150768466	150768941
chr1	150768942	150769115
chr1	150769116	150769272
chr1	150769273	150769558
chr1	150769577	150769714
chr1	150769715	150769783
chr1	150769784	150769888
chr1	150769889	150769962
chr1	150769963	150770226
chr1	150770227	150770293
chr1	150770294	150770329
chr1	150770330	150770451
chr1	150770470	150770542
chr1	150770543	150770856
chr1	150770857	150771114
chr1	150771115	150771169
chr1	150771170	150771255
chr1	150771256	150771679
chr1	150771680	150771804
chr1	150771805	150772002
chr1	150772003	150772122
chr1	150772123	150772234
chr1	150772235	150772354
chr1	150772355	150772448
chr1	150772624	150772660
chr1	150772661	150772908
chr1	150772909	150773056
chr1	150773057	150773229
chr1	150773230	150773486
chr1	150773487	150773594
chr1	150773666	150773832
chr1	150773833	150774236
chr1	150774253	150774425
chr1	150774705	150774957
chr1	150774958	150775107
chr1	150775132	150776009
chr1	150776010	150776137
chr1	150776138	150776525
chr1	150776526	150776625
chr1	150776626	150776837
chr1	150776838	150777234
chr1	150777235	150777600
chr1	150777601	150777654
chr1	150777655	150777857
chr1	150778105	150778383
chr1	150778384	150778457
chr1	150778458	150779090
chr1	150779091	150779451
chr1	150779452	150779759
chr1	150779760	150779814
chr1	150779815	150780039
chr1	150780040	150780389
chr1	150780390	150780451
chr1	150780452	150780606
chr1	150780607	150780665
chr1	150780666	150780795
chr1	150780796	150780996
chr1	150780997	150781175
chr1	150781176	150781424
chr1	150781425	150781448
chr1	150781460	150781587
chr1	150781607	150781702
chr1	150781732	150781851
chr1	150781852	150782035
chr1	150782075	150782270
chr1	150782271	150782368
chr1	150782369	150782405
chr1	150782406	150782427
chr1	150782428	150782487
chr1	150782488	150782550
chr1	150782551	150782798
chr1	150782799	150783521
chr1	150783522	150783613
chr1	150783614	150783833
chr1	150783834	150784191
chr1	150784192	150784299
chr1	150784300	150784525
chr1	150784526	150784561
chr1	150784562	150784625
chr1	150784626	150784686
chr1	150784687	150784735
chr1	150784745	150784881
chr1	150784882	150785365
chr1	150785366	150785411
chr1	150785412	150785501
chr1	150785502	150786183
chr1	150786340	150786546
chr1	150786561	150786649
chr1	150786650	150786685
chr1	150786686	150786786
chr1	150786787	150787229
chr1	150787270	150787306
chr1	150787307	150787499
chr1	150787500	150787580
chr1	150787581	150787673
chr1	150787674	150787800
chr1	150788330	150788432
chr1	150788433	150788543
chr1	150788544	150788940
chr1	150788941	150788969
chr1	150788970	150789206
chr1	150789219	150789363
chr1	150789364	150789514
chr1	150789515	150789593
chr1	150789594	150789967
chr1	150789968	150790059
chr1	150790196	150790235
chr1	150790236	150790583
chr1	150790584	150790606
chr1	150790607	150791328
chr1	150791329	150791457
chr1	150791458	150791604
chr1	150791621	150791745
chr1	150791746	150792166
chr1	150792167	150792216
chr1	150792217	150792274
chr1	150792275	150792882
chr1	150792883	150792938
chr1	150792939	150793043
chr1	150793084	150793180
chr1	150793181	150793416
chr1	150793417	150793651
chr1	150793652	150794149
chr1	150794386	150794724
chr1	150794725	150794821
chr1	150794822	150795010
chr1	150795011	150795305
chr1	150795306	150795417
chr1	150795497	150796051
chr1	150796555	150796620
chr1	150796621	150796956
chr1	150797169	150797574
chr1	150797575	150798014
chr1	150798015	150798102
chr1	150798119	150798235
chr1	150798236	150798312
chr1	150798313	150798414
chr1	150798629	150799183
chr1	150799361	150799577
chr1	150799578	150800653
chr1	150800654	150800786
chr1	150800787	150800961
chr1	150800962	150801026
chr1	150801027	150801305
chr1	150801306	150801452
chr1	150801453	150801603
chr1	150801604	150801794
chr1	150801795	150802087
chr1	150802088	150802177
chr1	150802178	150802321
chr1	150802331	150802530
chr1	150802531	150802610
chr1	150802773	150802815
chr1	150802816	150803330
chr1	150803331	150803611
chr1	150803612	150803791
chr1	150803792	150804082
chr1	150804083	150804237
chr1	150804238	150804756
chr1	150804757	150804801
chr1	150804802	150805755
chr1	150805756	150805878
chr1	150805958	150806179
chr1	150806180	150806654
chr1	150806655	150806970
chr1	150806971	150807031
chr1	150807032	150807101
chr1	150807102	150807301
chr1	150807302	150807570
chr1	150807571	150807693
chr1	150807694	150808107
chr1	150808108	150808658
chr1	150808659	150808821
chr1	150808822	150808873
chr1	150808882	150808951
chr1	150808952	150809095
chr1	150809096	150809211
chr1	150809212	150809301
chr1	150809302	150809452
chr1	150809493	150809611
chr1	150809612	150809667
chr1	150809668	150810317
chr1	150810318	150810446
chr1	150810447	150810543
chr1	150810544	150810623
chr1	150810624	150810783
chr1	150810784	150810934
chr1	150810935	150811182
chr1	150811183	150811456
chr1	150811457	150811495
chr1	150811496	150811529
chr1	150811530	150811650
chr1	150811651	150811690
chr1	150811691	150811870
chr1	150811888	150811918
chr1	150811919	150812627
chr1	150812668	150812706
chr1	150812707	150813198
chr1	150813199	150813449
chr1	150813488	150813663
chr1	150813664	150814070
chr1	150814071	150814185
chr1	150814186	150814395
chr1	150814396	150814447
chr1	150814448	150815249
chr1	150815250	150815279
chr1	150815280	150815307
chr1	150815308	150815626
chr1	150815627	150815672
chr1	150815673	150816427
chr1	150816428	150817523
chr1	150817524	150817671
chr1	150817672	150817711
chr1	150817712	150817852
chr1	150817853	150818073
chr1	150818368	150818427
chr1	150818428	150818695
chr1	150818696	150818769
chr1	150818770	150819018
chr1	150819019	150819334
chr1	150819335	150819393
chr1	150819394	150819575
chr1	150819576	150819684
chr1	150819892	150820038
chr1	150820039	150820081
chr1	150820082	150820191
chr1	150820192	150820283
chr1	150820284	150820717
chr1	150820718	150820882
chr1	150820883	150820922
chr1	150820923	150821099
chr1	150821100	150821245
chr1	150821246	150821455
chr1	150821630	150821868
chr1	150821869	150822149
chr1	150822150	150822438
chr1	150822439	150822517
chr1	150822518	150822639
chr1	150823093	150823967
chr1	150824509	150824605
chr1	150824606	150824873
chr1	150824874	150824918
chr1	150824919	150825181
chr1	150825182	150825532
chr1	150825708	150825747
chr1	150825748	150825886
chr1	150825887	150825950
chr1	150825951	150826001
chr1	150826002	150826066
chr1	150826067	150826364
chr1	150826365	150826485
chr1	150826486	150826624
chr1	150826625	150826664
chr1	150826665	150827108
chr1	150827109	150827590
chr1	150827591	150827806
chr1	150827807	150827988
chr1	150827989	150828027
chr1	150828028	150828331
chr1	150828371	150828691
chr1	150829190	150829227
chr1	150829228	150830340
chr1	150830341	150830400
chr1	150830401	150831336
chr1	150831337	150831885
chr1	150831886	150831925
chr1	150831926	150832229
chr1	150832230	150832261
chr1	150832262	150832393
chr1	150832394	150832427
chr1	150832428	150832471
chr1	150832472	150832529
chr1	150832530	150832716
chr1	150833141	150833283
chr1	150833284	150833322
chr1	150833323	150833757
chr1	150833772	150833841
chr1	150833842	150834061
chr1	150834071	150834175
chr1	150834176	150834601
chr1	150834602	150834752
chr1	150834753	150834882
chr1	150834883	150835174
chr1	150835175	150835260
chr1	150835517	150835615
chr1	150835616	150835748
chr1	150835783	150835821
chr1	150835822	150836080
chr1	150836081	150836985
chr1	150837041	150837454
chr1	150837461	150837850
chr1	150837851	150837945
chr1	150837946	150838032
chr1	150838040	150838321
chr1	150838322	150838482
chr1	150838697	150838823
chr1	150838824	150838930
chr1	150838931	150839049
chr1	150839050	150839457
chr1	150839631	150839669
chr1	150839670	150840084
chr1	150840085	150840206
chr1	150840207	150840276
chr1	150840277	150840375
chr1	150840376	150840433
chr1	150840434	150840706
chr1	150840724	150840771
chr1	150840772	150840795
chr1	150840796	150840978
chr1	150840979	150841012
chr1	150841013	150841057
chr1	150841058	150841153
chr1	150841325	150841363
chr1	150841364	150841427
chr1	150841428	150841513
chr1	150841514	150841729
chr1	150841904	150842071
chr1	150842085	150842123
chr1	150842124	150842508
chr1	150842509	150843299
chr1	150843300	150843718
chr1	150843719	150843801
chr1	150844335	150844495
chr1	150844496	150845000
chr1	150845001	150845214
chr1	150845215	150845348
chr1	150845349	150845492
chr1	150845755	150846194
chr1	150846195	150846217
chr1	150846307	150846749
chr1	150846750	150846832
chr1	150846833	150846953
chr1	150846960	150847063
chr1	150847075	150847114
chr1	150847115	150847305
chr1	150847306	150847367
chr1	150847368	150847569
chr1	150847570	150847832
chr1	150847833	150848162
chr1	150848168	150848268
chr1	150848269	150848424
chr1	150848425	150848612
chr1	150848613	150848834
chr1	150848854	150849176
chr1	150849177	150849253
chr1	150849254	150849514
chr1	150849649	150849786
chr1	150849787	150849977
chr1	150849978	150850123
chr1	150850124	150850421
chr1	150850422	150850483
chr1	150850522	150850830
chr1	150850831	150851028
chr1	150851029	150851234
chr1	150851444	150851565
chr1	150851566	150851740
chr1	150851876	150851915
chr1	150851916	150851958
chr1	150851959	150852036
chr1	150852037	150852130
chr1	150852131	150852261
chr1	150852542	150852580
chr1	150852581	150852723
chr1	150852724	150853107
chr1	150853108	150853191
chr1	150853192	150853529
chr1	150853530	150853974
chr1	150853975	150854031
chr1	150854032	150854193
chr1	150854194	150854506
chr1	150854507	150854550
chr1	150854551	150854669
chr1	150854675	150854733
chr1	150854734	150854972
chr1	150854973	150855083
chr1	150855084	150855168
chr1	150855336	150855681
chr1	150855682	150855816
chr1	150855817	150855856
chr1	150855896	150856094
chr1	150856095	150856259
chr1	150856260	150856403
chr1	150856404	150856426
chr1	150856427	150856579
chr1	150856580	150856794
chr1	150857080	150857216
chr1	150857263	150857551
chr1	150857552	150857809
chr1	150857810	150858081
chr1	150858082	150858262
chr1	150858263	150858369
chr1	150858582	150858848
chr1	150858890	150859139
chr1	150859140	150859354
chr1	150859355	150859535
chr1	150859536	150859562
chr1	150859563	150859596
chr1	150859597	150859959
chr1	150859960	150860317
chr1	150860318	150860355
chr1	150860356	150860417
chr1	150860418	150860752
chr1	150860930	150861075
chr1	150861076	150861229
chr1	150861230	150861269
chr1	150861270	150861462
chr1	150861480	150861661
chr1	150861866	150862204
chr1	150862205	150862273
chr1	150862274	150862340
chr1	150862341	150862389
chr1	150862390	150863216
chr1	150863217	150863715
chr1	150863927	150864075
chr1	150864076	150864340
chr1	150864341	150864445
chr1	150864446	150864600
chr1	150864601	150865117
chr1	150865118	150865252
chr1	150865253	150865428
chr1	150865429	150865460
chr1	150865461	150865726
chr1	150865727	150866019
chr1	150866038	150866523
chr1	150866524	150866748
chr1	150866749	150867184
chr1	150867185	150867287
chr1	150867288	150867457
chr1	150867458	150867496
chr1	150867497	150867882
chr1	150867883	150867922
chr1	150868058	150868145
chr1	150868146	150868234
chr1	150868235	150868548
chr1	150868549	150868762
chr1	150868772	150868820
chr1	150868821	150868927
chr1	150868928	150869074
chr1	150869075	150869110
chr1	150869111	150869292
chr1	150869293	150869377
chr1	150869378	150869637
chr1	150869650	150869670
chr1	150869671	150869904
chr1	150869905	150870036
chr1	150870037	150870742
chr1	150870743	150870780
chr1	150870781	150870868
chr1	150870869	150870909
chr1	150870910	150871009
chr1	150871227	150871329
chr1	150871564	150871692
chr1	150871693	150871821
chr1	150871822	150871900
chr1	150871901	150871947
chr1	150871955	150872049
chr1	150872050	150872409
chr1	150872410	150873034
chr1	150873035	150873366
chr1	150873367	150873413
chr1	150873414	150873498
chr1	150873539	150873757
chr1	150873758	150873836
chr1	150873837	150873873
chr1	150873874	150873901
chr1	150873902	150874046
chr1	150874047	150874166
chr1	150874183	150874391
chr1	150874392	150874527
chr1	150874995	150875038
chr1	150875039	150875512
chr1	150875513	150875661
chr1	150875662	150875858
chr1	150875859	150876051
chr1	150876185	150876508
chr1	150876509	150876613
chr1	150876614	150876781
chr1	150876782	150877089
chr1	150877090	150877293
chr1	150877294	150877507
chr1	150877508	150877606
chr1	150877607	150877714
chr1	150877715	150877841
chr1	150877858	150877954
chr1	150877955	150878242
chr1	150878456	150878685
chr1	150878686	150879105
chr1	150879106	150879442
chr1	150879443	150879492
chr1	150879493	150879540
chr1	150879541	150880210
chr1	150880423	150880547
chr1	150880548	150880581
chr1	150880582	150880716
chr1	150880717	150880915
chr1	150880916	150881161
chr1	150881162	150881201
chr1	150881202	150881337
chr1	150881338	150881491
chr1	150881800	150881943
chr1	150881944	150882110
chr1	150882111	150882131
chr1	150882132	150882459
chr1	150882460	150882668
chr1	150882669	150882843
chr1	150882844	150883098
chr1	150883728	150883828
chr1	150883829	150883970
chr1	150883971	150884146
chr1	150884147	150884231
chr1	150884232	150884297
chr1	150884298	150884443
chr1	150884444	150884472
chr1	150884473	150884797
chr1	150884798	150884910
chr1	150884911	150884978
chr1	150884979	150885307
chr1	150885308	150885610
chr1	150885611	150885662
chr1	150885675	150885842
chr1	150885863	150885925
chr1	150885926	150886099
chr1	150886100	150886167
chr1	150886168	150886326
chr1	150886327	150886380
chr1	150886381	150886471
chr1	150886472	150886636
chr1	150886637	150886657
chr1	150886658	150886724
chr1	150886725	150886878
chr1	150886879	150887008
chr1	150887184	150887222
chr1	150887223	150887381
chr1	150887382	150887451
chr1	150887452	150887594
chr1	150887595	150887641
chr1	150887642	150887825
chr1	150887826	150887872
chr1	150887881	150888040
chr1	150888041	150888195
chr1	150888212	150888368
chr1	150888369	150888394
chr1	150888395	150888638
chr1	150888718	150888851
chr1	150888852	150889004
chr1	150889043	150889426
chr1	150889427	150889483
chr1	150889697	150890005
chr1	150890006	150890187
chr1	150890387	150890482
chr1	150890483	150890584
chr1	150890585	150890982
chr1	150890990	150891030
chr1	150891326	150891355
chr1	150891356	150891486
chr1	150891670	150891882
chr1	150891883	150891961
chr1	150891962	150892351
chr1	150892352	150892491
chr1	150892492	150892512
chr1	150892513	150892560
chr1	150892561	150892681
chr1	150892902	150892971
chr1	150892972	150893312
chr1	150893313	150893347
chr1	150893348	150893466
chr1	150893467	150893782
chr1	150893980	150894107
chr1	150894144	150894278
chr1	150894279	150894986
chr1	150894987	150895155
chr1	150895156	150895194
chr1	150895213	150895551
chr1	150895552	150895633
chr1	150895947	150896110
chr1	150896126	150896146
chr1	150896147	150896167
chr1	150896168	150896336
chr1	150896337	150896510
chr1	150896511	150896555
chr1	150896858	150896966
chr1	150897142	150897396
chr1	150897437	150897597
chr1	150897598	150897635
chr1	150897636	150897675
chr1	150897676	150897865
chr1	150897866	150898039
chr1	150898261	150898642
chr1	150898643	150898942
chr1	150898943	150899704
chr1	150899705	150899792
chr1	150899793	150900029
chr1	150900030	150900146
chr1	150900147	150900242
chr1	150900243	150900404
chr1	150900405	150900558
chr1	150900559	150900596
chr1	150900597	150900637
chr1	150900638	150900879
chr1	150900895	150900969
chr1	150900970	150901624
chr1	150901752	150901917
chr1	150901918	150902095
chr1	150902096	150902381
chr1	150902382	150902459
chr1	150902460	150902525
chr1	150902526	150902554
chr1	150902555	150902588
chr1	150902589	150902619
chr1	150902620	150902924
chr1	150902925	150902979
chr1	150903250	150903511
chr1	150903520	150903646
chr1	150903854	150904188
chr1	150904189	150904329
chr1	150904330	150904573
chr1	150904594	150905111
chr1	150905112	150905598
chr1	150905639	150905904
chr1	150905905	150906090
chr1	150906091	150906322
chr1	150906364	150906472
chr1	150906473	150906496
chr1	150906497	150906724
chr1	150906900	150906938
chr1	150906939	150907180
chr1	150907181	150907265
chr1	150907266	150907360
chr1	150907535	150907727
chr1	150907728	150907849
chr1	150907850	150908086
chr1	150908099	150908204
chr1	150908205	150908299
chr1	150908310	150908487
chr1	150908687	150909097
chr1	150909098	150909125
chr1	150909126	150909376
chr1	150909377	150909590
chr1	150909591	150909948
chr1	150909949	150910004
chr1	150910005	150910481
chr1	150910482	150910607
chr1	150910648	150910685
chr1	150910686	150910773
chr1	150910774	150910998
chr1	150911218	150911379
chr1	150911380	150911419
chr1	150911420	150911665
chr1	150911666	150911828
chr1	150911829	150911898
chr1	150911899	150912014
chr1	150912039	150912561
chr1	150912562	150912817
chr1	150913120	150913384
chr1	150913385	150913463
chr1	150913550	150913891
chr1	150913892	150914001
chr1	150914002	150914152
chr1	150914163	150914244
chr1	150914245	150914393
chr1	150914913	150914994
chr1	150914995	150915046
chr1	150915047	150915371
chr1	150915372	150915467
chr1	150915468	150915671
chr1	150915685	150915837
chr1	150915838	150915928
chr1	150915929	150916141
chr1	150916142	150916299
chr1	150916300	150916339
chr1	150916340	150916365
chr1	150916366	150916696
chr1	150916697	150916912
chr1	150916913	150916947
chr1	150916948	150916997
chr1	150916998	150917064
chr1	150917065	150917090
chr1	150917091	150917161
chr1	150917162	150917571
chr1	150917572	150917794
chr1	150917795	150917925
chr1	150917934	150918015
chr1	150918016	150918175
chr1	150918416	150918893
chr1	150918894	150919161
chr1	150919162	150919262
chr1	150919263	150919311
chr1	150919312	150919381
chr1	150919382	150919502
chr1	150919503	150919635
chr1	150919636	150920162
chr1	150920163	150920201
chr1	150920202	150920507
chr1	150920508	150920531
chr1	150920532	150920771
chr1	150920772	150920984
chr1	150920985	150921169
chr1	150921170	150921261
chr1	150921262	150921525
chr1	150921526	150921638
chr1	150921639	150921910
chr1	150921911	150921983
chr1	150921984	150922359
chr1	150922360	150922485
chr1	150922661	150922795
chr1	150922807	150922905
chr1	150922911	150922932
chr1	150922933	150923107
chr1	150923108	150923333
chr1	150923334	150923737
chr1	150923738	150923799
chr1	150923800	150924094
chr1	150924095	150924337
chr1	150924338	150924399
chr1	150924615	150924647
chr1	150924648	150924731
chr1	150924732	150924781
chr1	150924782	150924935
chr1	150924936	150925130
chr1	150925314	150925470
chr1	150925471	150925776
chr1	150926081	150926215
chr1	150926216	150926294
chr1	150926568	150926709
chr1	150926750	150926789
chr1	150926790	150926882
chr1	150926883	150926958
chr1	150926959	150927178
chr1	150927179	150927531
chr1	150927550	150927659
chr1	150927660	150927830
chr1	150927831	150927914
chr1	150927915	150928206
chr1	150928207	150928340
chr1	150928773	150928812
chr1	150928813	150928851
chr1	150928852	150928988
chr1	150928999	150929081
chr1	150929082	150929126
chr1	150929127	150929242
chr1	150929243	150929503
chr1	150929755	150930135
chr1	150930136	150930242
chr1	150930243	150930282
chr1	150930283	150930438
chr1	150930439	150930471
chr1	150930472	150930572
chr1	150930573	150930752
chr1	150930964	150931026
chr1	150931027	150931478
chr1	150931479	150931504
chr1	150931519	150931614
chr1	150931615	150932083
chr1	150932084	150932123
chr1	150932124	150932323
chr1	150932500	150932603
chr1	150932604	150932725
chr1	150932943	150933236
chr1	150933237	150933351
chr1	150933352	150933374
chr1	150933389	150933527
chr1	150933528	150933738
chr1	150933739	150934041
chr1	150934120	150934669
chr1	150934749	150934897
chr1	150934898	150935164
chr1	150935165	150935219
chr1	150935220	150935714
chr1	150935715	150935752
chr1	150935753	150935833
chr1	150935834	150935870
chr1	150935871	150936161
chr1	150936162	150936315
chr1	150936326	150936448
chr1	150936449	150936521
chr1	150936522	150936565
chr1	150936566	150936634
chr1	150936635	150936725
chr1	150936726	150936984
chr1	150936985	150937014
chr1	150937015	150937055
chr1	150937056	150937259
chr1	150937260	150937408
chr1	150937443	150937573
chr1	150937574	150937669
chr1	150937670	150937690
chr1	150937691	150937979
chr1	150937980	150938030
chr1	150938031	150938267
chr1	150938268	150938798
chr1	150938799	150939101
chr1	150939112	150939376
chr1	150939377	150939421
chr1	150939422	150939569
chr1	150939570	150939591
chr1	150939592	150939660
chr1	150939661	150940070
chr1	150940071	150940344
chr1	150940345	150940837
chr1	150940838	150941451
chr1	150941452	150941493
chr1	150941494	150941671
chr1	150941684	150941827
chr1	150941962	150942001
chr1	150942002	150942093
chr1	150942094	150942479
chr1	150942694	150942902
chr1	150942903	150943329
chr1	150943330	150943577
chr1	150943578	150944408
chr1	150944409	150944474
chr1	150944475	150944505
chr1	150944506	150944806
chr1	150944807	150944829
chr1	150944830	150944951
chr1	150944952	150945274
chr1	150945275	150945354
chr1	150945375	150945430
chr1	150945431	150945883
chr1	150945884	150945991
chr1	150945992	150946017
chr1	150946018	150946128
chr1	150946129	150946210
chr1	150946211	150946250
chr1	150946251	150946339
chr1	150946340	150947088
chr1	150947089	150947744
chr1	150947745	150947832
chr1	150947833	150948113
chr1	150948289	150948327
chr1	150948328	150948426
chr1	150948427	150948519
chr1	150948520	150949009
chr1	150949010	150949441
chr1	150949442	150949573
chr1	150949574	150949904
chr1	150949905	150949990
chr1	150949991	150950207
chr1	150950208	150950387
chr1	150950857	150950895
chr1	150950896	150951122
chr1	150951131	150951217
chr1	150951391	150951429
chr1	150951430	150951469
chr1	150951470	150951532
chr1	150951533	150951693
chr1	150951694	150951758
chr1	150951759	150952129
chr1	150952130	150952202
chr1	150952203	150952454
chr1	150952462	150952633
chr1	150952783	150952861
chr1	150952862	150952931
chr1	150952932	150953078
chr1	150953293	150954171
chr1	150954172	150954643
chr1	150954644	150954686
chr1	150954687	150955027
chr1	150955028	150955436
chr1	150955437	150955511
chr1	150955512	150955625
chr1	150955626	150955679
chr1	150955680	150956201
chr1	150956202	150956601
chr1	150956602	150956943
chr1	150956944	150957043
chr1	150957044	150957068
chr1	150957069	150957333
chr1	150957334	150957369
chr1	150957370	150957551
chr1	150957552	150957591
chr1	150957592	150957749
chr1	150957750	150957867
chr1	150957881	150958783
chr1	150958784	150958919
chr1	150958920	150959100
chr1	150959101	150959339
chr1	150959340	150959619
chr1	154983150	154983953
chr1	154983954	154984852
chr1	154984853	154985263
chr1	154985264	154985386
chr1	154985387	154985561
chr1	154985562	154985601
chr1	154985602	154985667
chr1	154985668	154985764
chr1	154985765	154985785
chr1	154985786	154986387
chr1	154986388	154986555
chr1	154986573	154986967
chr1	154986968	154987121
chr1	154987122	154987166
chr1	154987167	154987522
chr1	154987523	154987553
chr1	154987554	154988066
chr1	154988067	154988194
chr1	154988195	154988281
chr1	154988282	154988463
chr1	154988481	154988648
chr1	154988649	154988710
chr1	154988711	154989040
chr1	154989041	154989150
chr1	154989151	154989356
chr1	154989357	154989768
chr1	154989769	154990049
chr1	154990050	154990309
chr1	154990323	154990387
chr1	154990388	154990756
chr1	154990757	154990994
chr1	154990995	154991042
chr1	154991043	154991263
chr1	154991264	154991324
chr1	154991325	154991471
chr1	154991472	154991601
chr1	154991602	154991826
chr1	154991827	154991972
chr1	154991973	154992013
chr1	154992014	154992212
chr1	154992213	154992657
chr1	154992658	154992682
chr1	154992683	154992838
chr1	154992839	154992870
chr1	154993149	154993186
chr1	154993187	154993275
chr1	154993276	154993401
chr1	154993402	154993842
chr1	154993851	154994006
chr1	154994007	154994070
chr1	154994071	154994136
chr1	154994137	154994362
chr1	154994363	154994405
chr1	154994581	154995132
chr1	154995133	154995552
chr1	205011895	205012055
chr1	205012056	205012473
chr1	205012474	205012953
chr1	205012954	205013101
chr1	205013115	205013431
chr1	205013432	205013513
chr1	205013514	205013816
chr1	205013817	205013866
chr1	205013867	205013912
chr1	205013913	205014095
chr1	205014096	205014294
chr1	205014303	205014787
chr1	205014788	205014959
chr1	205014960	205015005
chr1	205015006	205015098
chr1	205015106	205015297
chr1	205015298	205015900
chr1	205015901	205015993
chr1	205015994	205016094
chr1	205016120	205016143
chr1	205016144	205016445
chr1	205016446	205016582
chr1	205016590	205016923
chr1	205016929	205017127
chr1	205017128	205017345
chr1	205017346	205017823
chr1	205017824	205018031
chr1	205018032	205018130
chr1	205018131	205018183
chr1	205018184	205018228
chr1	205018249	205018342
chr1	205018343	205018395
chr1	205018396	205018665
chr1	205018678	205018700
chr1	205018701	205019017
chr1	205019018	205019850
chr1	205019985	205020968
chr1	205020969	205021131
chr1	205021132	205021261
chr1	205021262	205021671
chr1	205021672	205022016
chr1	205022017	205022285
chr1	205022286	205022540
chr1	205022541	205022667
chr1	205022668	205022757
chr1	205022758	205022989
chr1	205022990	205023131
chr1	205023132	205023266
chr1	205023267	205023307
chr1	205023308	205023341
chr1	205023342	205023418
chr1	205023419	205023511
chr1	205023512	205023700
chr1	205023701	205023787
chr1	205023788	205023922
chr1	205023923	205023957
chr1	205023958	205024057
chr1	205024058	205024166
chr1	205024380	205024720
chr1	205024727	205024787
chr1	205024788	205024852
chr1	205024853	205024874
chr1	205024875	205025291
chr1	205025292	205025443
chr1	205025444	205025753
chr1	205025754	205025992
chr1	205025993	205026048
chr1	205026049	205026284
chr1	205026285	205026525
chr1	205026526	205027066
chr1	205027067	205027129
chr1	205027130	205027273
chr1	205027274	205027634
chr1	205027635	205027794
chr1	205027795	205027929
chr1	205027930	205028013
chr1	205028014	205028508
chr1	205028529	205028549
chr1	205028550	205028597
chr1	205028598	205028642
chr1	205028643	205028671
chr1	205028672	205028885
chr1	205028886	205029020
chr1	205029021	205029105
chr1	205029106	205029130
chr1	205029131	205029316
chr1	205029317	205029373
chr1	205029374	205029496
chr1	205029497	205029618
chr1	205029834	205030225
chr1	205030226	205030291
chr1	205030292	205030384
chr1	205030385	205030450
chr1	205030451	205030689
chr1	205030690	205031014
chr1	205031015	205031315
chr1	205031316	205031479
chr1	205031480	205031535
chr1	205031536	205031622
chr1	205031623	205032531
chr1	205032668	205032946
chr1	205032947	205033355
chr1	205033356	205033472
chr1	205033490	205033513
chr1	205033514	205033777
chr1	205033778	205033861
chr1	205033862	205033993
chr1	205033994	205034033
chr1	205034034	205034560
chr1	205034561	205034752
chr1	205034760	205034790
chr1	205034791	205034826
chr1	205034827	205034931
chr1	205034932	205035206
chr1	205035207	205035317
chr1	205035318	205035804
chr1	205035805	205035854
chr1	205035855	205035919
chr1	205035920	205036152
chr1	205036153	205036209
chr1	205036228	205036383
chr1	205036384	205036496
chr1	205036497	205036675
chr1	205036676	205036830
chr1	205037046	205037383
chr1	205037384	205037512
chr1	205037513	205037534
chr1	205037535	205037603
chr1	205037604	205037646
chr1	205037647	205037750
chr1	205037751	205037859
chr1	205037860	205037952
chr1	205037953	205038272
chr1	205038273	205038373
chr1	205038374	205038461
chr1	205038462	205038640
chr1	205038641	205038777
chr1	205038778	205038833
chr1	205038834	205039118
chr1	205039119	205039523
chr1	205039524	205039899
chr1	205040114	205040348
chr1	205040368	205040393
chr1	205040394	205040897
chr1	205040898	205040934
chr1	205040935	205041027
chr1	205041028	205041073
chr1	205041074	205041151
chr1	205041152	205041264
chr1	205041265	205041320
chr1	205041321	205041700
chr1	205041701	205041999
chr1	205042000	205042139
chr1	205042147	205042222
chr1	205042223	205042329
chr1	205042330	205042399
chr1	205042406	205042427
chr1	205042428	205042638
chr1	205042639	205042695
chr1	205042696	205042761
chr1	205042762	205042865
chr1	205042866	205042891
chr1	205042892	205043250
chr1	205043251	205043858
chr1	205043879	205044006
chr1	205044007	205044203
chr1	205044204	205044253
chr1	205044254	205044386
chr1	205044387	205044524
chr1	205044525	205044945
chr1	205044946	205045536
chr1	205045537	205045623
chr1	205045624	205045926
chr1	205045927	205046251
chr1	205046260	205046290
chr1	205046291	205046461
chr1	205046462	205046492
chr1	205046493	205046908
chr1	205046909	205047002
chr1	205047003	205047084
chr1	205047085	205047317
chr1	205047318	205047363
chr1	205047364	205047461
chr1	205047462	205047727
chr1	205047863	205047973
chr1	205047987	205048357
chr1	205048358	205048694
chr1	205048705	205048854
chr1	205048855	205048887
chr1	205048888	205049022
chr1	205049023	205049121
chr1	205049122	205049142
chr1	205049155	205049244
chr1	205049245	205049289
chr1	205049290	205049422
chr1	205049423	205049700
chr1	205049701	205049729
chr1	205049730	205049820
chr1	205050013	205050113
chr1	205050128	205050164
chr1	205050165	205050289
chr1	205050297	205050681
chr1	205051176	205051516
chr1	205051517	205051601
chr1	205051622	205051723
chr1	205051724	205051782
chr1	205051783	205051810
chr1	205051811	205051974
chr1	205051975	205052463
chr1	205052475	205052582
chr1	205052583	205052856
chr1	205052857	205052887
chr1	205052888	205052939
chr1	205052940	205052985
chr1	205052986	205053190
chr1	205053191	205053220
chr1	205053221	205053502
chr1	205053503	205053525
chr1	205053526	205053789
chr1	205053790	205053829
chr1	205053830	205054175
chr1	205054176	205054636
chr1	205054637	205055032
chr1	205055056	205055144
chr1	205055145	205055166
chr1	205055167	205055389
chr1	205055603	205056162
chr1	205056163	205056349
chr1	205056562	205056706
chr1	205056707	205057005
chr1	205057006	205057039
chr1	205057040	205057072
chr1	205057073	205057171
chr1	205057172	205057653
chr1	205057654	205057698
chr1	205057699	205058195
chr1	205058196	205058424
chr1	205058425	205058485
chr1	205058486	205058923
chr1	205058924	205059042
chr1	205059236	205059330
chr1	205059331	205059471
chr1	205059472	205059699
chr1	205059700	205059877
chr1	205059878	205059943
chr1	205059944	205060081
chr1	205060082	205060404
chr1	205060405	205060660
chr1	205060661	205060892
chr1	205060893	205060937
chr1	205060938	205061093
chr1	205061094	205061335
chr1	205061336	205061637
chr1	205061638	205061677
chr1	205061678	205062363
chr1	205062538	205063062
chr1	205063063	205063172
chr1	205063173	205063368
chr1	205063369	205063702
chr1	205063703	205064044
chr1	205064045	205064099
chr1	205064120	205064218
chr1	205064219	205064289
chr1	205064290	205064796
chr1	205064797	205065007
chr1	205065008	205065096
chr1	205065272	205065449
chr1	205065450	205065692
chr1	205065693	205066019
chr1	205066020	205066052
chr1	205066053	205066144
chr1	205066145	205066182
chr1	205066183	205066989
chr1	205066990	205067012
chr1	205067013	205067747
chr1	205067884	205068164
chr1	205068165	205068452
chr1	205068453	205068758
chr1	205068759	205068874
chr1	205068875	205069077
chr1	205069078	205069247
chr1	205069248	205069373
chr1	205069374	205070024
chr1	205070129	205070715
chr1	205070716	205070806
chr1	205070816	205071261
chr1	205071262	205071468
chr1	205071469	205071556
chr1	205071557	205071657
chr1	205071658	205071716
chr1	205071717	205071897
chr1	205072032	205072211
chr1	205072212	205072263
chr1	205072264	205072303
chr1	205072342	205072486
chr1	205072487	205072686
chr1	205072687	205073055
chr1	205073056	205073088
chr1	205073089	205073200
chr1	205073220	205073346
chr1	205073427	205073561
chr1	205073562	205073640
chr1	205073641	205073746
chr1	205073956	205074156
chr1	205074157	205074197
chr1	205074198	205074537
chr1	205074538	205074572
chr1	205074573	205074824
chr1	205074825	205075141
chr1	205075153	205075636
chr1	205075637	205075715
chr1	205075716	205075748
chr1	205075749	205076302
chr1	205076303	205076401
chr1	205076402	205076849
chr1	205077165	205077281
chr1	205077282	205077360
chr1	205077361	205077907
chr1	205077908	205078140
chr1	205078148	205078226
chr1	205078227	205078280
chr1	205078281	205078655
chr1	205078656	205078932
chr1	205078933	205079211
chr1	205079212	205079251
chr1	205079252	205079967
chr1	205080182	205080508
chr1	205080509	205080854
chr1	205080855	205080933
chr1	205080934	205081396
chr1	205081436	205082026
chr1	205082027	205082150
chr1	205082151	205082190
chr1	205082191	205082512
chr1	205082513	205082630
chr1	205082631	205082837
chr1	205082917	205083119
chr1	205083120	205083179
chr1	205083180	205083271
chr1	205083272	205083338
chr1	205083339	205083579
chr1	205083580	205083713
chr1	205083714	205083766
chr1	205083773	205084281
chr1	205084299	205084679
chr1	205084680	205084826
chr1	205084827	205084904
chr1	205084905	205085008
chr1	205085009	205085060
chr1	205085061	205085160
chr1	205085161	205085544
chr1	205085545	205085723
chr1	205085893	205085931
chr1	205085932	205085974
chr1	205085975	205086042
chr1	205086043	205086204
chr1	205086205	205086419
chr1	205086699	205087041
chr1	205087221	205087265
chr1	205087266	205087515
chr1	205087652	205087691
chr1	205087701	205087740
chr1	205087741	205087920
chr1	205087921	205087970
chr1	205087971	205088158
chr1	205088159	205088296
chr1	205088297	205088434
chr1	205088435	205088513
chr1	205088514	205088605
chr1	205088606	205088747
chr1	205088748	205088798
chr1	205088799	205089025
chr1	205089026	205089429
chr1	205089430	205089505
chr1	205089506	205089820
chr1	205089821	205090042
chr1	205090043	205090355
chr1	205090356	205090461
chr1	205090462	205090555
chr1	205090556	205090720
chr1	205090721	205090870
chr1	205090871	205090908
chr1	205090909	205091248
chr1	205091249	205091424
chr1	205091425	205091608
chr1	205091609	205092547
chr1	205092761	205092893
chr1	205092894	205093089
chr1	205093090	205093365
chr1	205093406	205093545
chr1	205093546	205093737
chr1	205093776	205093902
chr1	205093903	205093925
chr1	205093926	205093993
chr1	205093994	205094092
chr1	205094112	205094234
chr1	205094235	205094575
[truncated: 21,115 more rows]
[truncated: 3 more columns]

## Sheet: TS5_4F_baitmap_for_CHiCAGO
Supplementary Table 5. Genomic coordinates for baited fragments in four-fragment analysis
Chromosome	4F bin start	4F bin end
chr1	63634954	63635568
chr1	63635569	63636316
chr1	63636317	63636725
chr1	63636726	63637152
chr1	63637153	63638096
chr1	63638097	63638832
chr1	63638833	63639183
chr1	63639184	63639774
chr1	63639775	63640346
chr1	63640347	63641046
chr1	63641047	63641384
chr1	63641385	63641921
chr1	63641922	63642452
chr1	63642453	63643304
chr1	63643305	63643702
chr1	63643703	63644089
chr1	63644090	63645047
chr1	63645048	63645834
chr1	63645835	63647016
chr1	63647017	63648419
chr1	63648420	63649084
chr1	63649085	63649573
chr1	63649574	63649941
chr1	63649942	63650327
chr1	63650328	63650639
chr1	63650640	63651240
chr1	63651241	63652186
chr1	63652187	63652937
chr1	63652938	63653876
chr1	63653877	63654352
chr1	63654353	63656017
chr1	63656018	63656549
chr1	63656550	63658596
chr1	63658597	63659174
chr1	63659175	63660301
chr1	63660302	63660702
chr1	63660703	63661464
chr1	63661465	63661935
chr1	63661936	63662735
chr1	63662736	63663709
chr1	63663710	63664688
chr1	63664689	63665807
chr1	63665808	63667268
chr1	63667269	63667839
chr1	63667840	63668436
chr1	63668437	63668975
chr1	63668976	63669975
chr1	63669976	63671674
chr1	63671675	63671778
chr1	63671779	63672027
chr1	63672028	63673164
chr1	63673165	63674446
chr1	63674447	63675171
chr1	63675172	63676046
chr1	63676047	63677015
chr1	63677016	63677510
chr1	63677511	63678428
chr1	63678429	63679381
chr1	63679382	63679830
chr1	63679831	63680867
chr1	63680868	63683095
chr1	63683096	63684203
chr1	63684204	63684952
chr1	63684953	63685691
chr1	63685692	63686031
chr1	63686032	63686663
chr1	63686664	63687153
chr1	63687154	63687556
chr1	63687557	63688792
chr1	63688793	63689621
chr1	63689622	63690127
chr1	63690128	63690965
chr1	63690966	63691619
chr1	63691620	63692655
chr1	63692656	63693722
chr1	63693723	63694289
chr1	63694290	63694928
chr1	63694929	63695479
chr1	63695480	63695921
chr1	63695922	63696635
chr1	63696636	63697756
chr1	63697757	63698119
chr1	63698120	63698769
chr1	63698770	63699665
chr1	63699666	63700463
chr1	63700464	63700982
chr1	63700983	63702116
chr1	63702117	63702788
chr1	63702789	63703250
chr1	63703251	63703613
chr1	63703614	63703946
chr1	63703947	63704790
chr1	63704791	63705607
chr1	63707950	63708781
chr1	63708782	63709996
chr1	63709997	63710785
chr1	63710786	63711570
chr1	63711571	63712853
chr1	63712854	63713308
chr1	63713309	63714024
chr1	63714025	63714660
chr1	63714661	63715941
chr1	63715942	63716656
chr1	63716657	63716942
chr1	63716943	63718144
chr1	63718145	63719254
chr1	63719255	63720077
chr1	63720078	63720932
chr1	63720933	63721757
chr1	63721758	63723194
chr1	63723195	63723499
chr1	63723500	63724102
chr1	63724103	63724671
chr1	63724672	63725728
chr1	63725729	63726829
chr1	63726830	63727742
chr1	63727743	63728233
chr1	150702193	150702876
chr1	150702877	150703639
chr1	150703640	150704308
chr1	150704309	150704691
chr1	150704692	150705147
chr1	150705148	150706108
chr1	150706109	150706740
chr1	150706741	150707653
chr1	150707654	150708471
chr1	150708472	150709164
chr1	150709165	150709562
chr1	150709563	150709878
chr1	150709879	150710950
chr1	150710951	150711180
chr1	150711181	150712884
chr1	150712885	150713229
chr1	150713230	150714038
chr1	150714039	150714340
chr1	150714341	150714683
chr1	150714684	150715186
chr1	150715187	150717374
chr1	150717375	150717717
chr1	150717718	150718088
chr1	150718089	150718491
chr1	150718492	150719026
chr1	150719027	150719648
chr1	150719649	150720168
chr1	150720169	150720360
chr1	150720361	150721120
chr1	150721121	150722188
chr1	150722189	150722990
chr1	150722991	150723787
chr1	150723788	150724285
chr1	150724286	150725568
chr1	150725569	150725970
chr1	150725971	150726225
chr1	150726226	150726652
chr1	150726653	150726966
chr1	150726967	150727247
chr1	150727248	150728126
chr1	150728127	150728654
chr1	150728655	150729912
chr1	150729913	150730575
chr1	150730576	150730763
chr1	150730764	150731583
chr1	150731584	150732183
chr1	150732184	150732912
chr1	150732913	150733269
chr1	150733270	150733644
chr1	150733645	150734905
chr1	150734906	150736738
chr1	150736739	150737175
chr1	150737176	150738488
chr1	150738489	150739271
chr1	150739272	150739481
chr1	150739482	150740611
chr1	150740612	150741055
chr1	150741056	150742639
chr1	150742640	150742966
chr1	150742967	150743772
chr1	150743773	150744668
chr1	150744669	150745328
chr1	150745654	150746136
chr1	150746137	150746432
chr1	150746433	150747064
chr1	150747065	150747326
chr1	150747327	150748218
chr1	150748219	150748697
chr1	150748698	150749344
chr1	150749345	150750004
chr1	150750005	150750784
chr1	150750785	150751210
chr1	150751211	150751852
chr1	150751853	150752240
chr1	150752522	150753190
chr1	150753191	150753675
chr1	150753676	150755506
chr1	150755507	150756579
chr1	150756580	150757354
chr1	150757355	150757575
chr1	150757576	150758081
chr1	150758082	150758970
chr1	150758971	150759545
chr1	150759546	150759899
chr1	150759900	150760900
chr1	150760901	150762129
chr1	150762130	150762885
chr1	150762886	150763320
chr1	150763321	150763947
chr1	150763948	150764731
chr1	150764732	150765253
chr1	150765254	150765641
chr1	150765642	150766102
chr1	150766103	150766440
chr1	150766441	150767288
chr1	150767289	150768020
chr1	150768021	150768465
chr1	150768466	150769558
chr1	150769559	150769783
chr1	150769784	150770293
chr1	150770294	150770542
chr1	150770543	150771255
chr1	150771256	150772122
chr1	150772123	150772464
chr1	150772465	150773056
chr1	150773057	150773631
chr1	150773632	150774252
chr1	150774253	150774957
chr1	150774958	150776137
chr1	150776138	150777234
chr1	150777235	150777894
chr1	150777895	150778457
chr1	150778458	150779814
chr1	150779815	150780606
chr1	150780607	150781175
chr1	150781176	150781587
chr1	150781588	150781714
chr1	150781715	150782074
chr1	150782075	150782427
chr1	150782428	150783521
chr1	150783522	150784299
chr1	150784300	150784686
chr1	150784687	150785365
chr1	150785366	150786224
chr1	150786225	150786649
chr1	150786650	150787269
chr1	150787270	150787673
chr1	150787674	150788111
chr1	150788112	150788543
chr1	150788544	150789218
chr1	150789219	150789967
chr1	150789968	150790583
chr1	150790584	150791604
chr1	150791605	150792216
chr1	150792217	150793043
chr1	150793044	150793651
chr1	150793652	150794385
chr1	150794386	150795305
chr1	150795306	150796051
chr1	150796345	150796620
chr1	150796621	150797574
chr1	150797575	150798235
chr1	150798236	150798493
chr1	150798494	150799577
chr1	150799578	150801026
chr1	150801027	150801794
chr1	150801795	150802330
chr1	150802331	150802772
chr1	150802773	150803791
chr1	150803792	150804801
chr1	150804802	150805957
chr1	150805958	150807031
chr1	150807032	150807693
chr1	150807694	150808873
chr1	150808874	150809211
chr1	150809212	150809611
chr1	150809612	150810543
chr1	150810544	150811182
chr1	150811183	150811650
chr1	150811651	150811887
chr1	150811888	150812667
chr1	150812668	150813487
chr1	150813488	150814395
chr1	150814396	150815307
chr1	150815308	150817523
chr1	150817524	150818073
chr1	150818368	150819018
chr1	150819019	150819684
chr1	150819685	150820038
chr1	150820039	150820717
chr1	150820718	150821245
chr1	150821246	150821868
chr1	150821869	150822639
chr1	150823042	150824148
chr1	150824149	150824605
chr1	150824606	150825532
chr1	150825533	150825886
chr1	150825887	150826364
chr1	150826365	150827108
chr1	150827109	150828027
chr1	150828028	150828707
chr1	150829190	150831336
chr1	150831337	150832261
chr1	150832262	150832529
chr1	150832530	150833007
chr1	150833008	150833757
chr1	150833758	150834061
chr1	150834062	150834752
chr1	150834753	150835304
chr1	150835305	150835615
chr1	150835616	150836080
chr1	150836081	150837460
chr1	150837461	150838039
chr1	150838040	150838696
chr1	150838697	150839457
chr1	150839458	150840206
chr1	150840207	150840706
chr1	150840707	150840978
chr1	150840979	150841169
chr1	150841170	150841427
chr1	150841428	150841903
chr1	150841904	150842508
chr1	150842509	150843839
chr1	150844335	150845348
chr1	150845349	150845754
chr1	150845755	150846749
chr1	150846750	150847063
chr1	150847064	150847367
chr1	150847368	150848167
chr1	150848168	150848834
chr1	150848835	150849514
chr1	150849515	150850123
chr1	150850124	150850830
chr1	150850831	150851443
chr1	150851444	150851875
chr1	150851876	150852130
chr1	150852131	150852501
chr1	150852502	150853107
chr1	150853108	150854031
chr1	150854032	150854669
chr1	150854670	150855083
chr1	150855084	150855681
chr1	150855682	150856094
chr1	150856095	150856579
chr1	150856580	150857079
chr1	150857080	150857809
chr1	150857810	150858407
chr1	150858408	150858889
chr1	150858890	150859562
chr1	150859563	150860355
chr1	150860356	150861075
chr1	150861076	150861479
chr1	150861480	150861865
chr1	150861866	150862389
chr1	150862390	150863926
chr1	150863927	150864600
chr1	150864601	150865460
chr1	150865461	150866523
chr1	150866524	150867457
chr1	150867458	150868057
chr1	150868058	150868762
chr1	150868763	150869074
chr1	150869075	150869637
chr1	150869638	150870036
chr1	150870037	150870909
chr1	150870910	150871226
chr1	150871227	150871692
chr1	150871693	150871954
chr1	150871955	150873366
chr1	150873367	150873757
chr1	150873758	150874046
chr1	150874047	150874527
chr1	150874528	150875512
chr1	150875513	150876184
chr1	150876185	150877089
chr1	150877090	150877714
chr1	150877715	150878242
chr1	150878243	150879105
chr1	150879106	150880210
chr1	150880211	150880581
chr1	150880582	150881201
chr1	150881202	150881624
chr1	150881625	150881943
chr1	150881944	150882668
chr1	150882669	150883211
chr1	150883662	150884146
chr1	150884147	150884472
chr1	150884473	150885307
chr1	150885308	150885842
chr1	150885843	150886167
chr1	150886168	150886636
chr1	150886637	150887008
chr1	150887009	150887222
chr1	150887223	150887641
chr1	150887642	150888040
chr1	150888041	150888394
chr1	150888395	150889004
chr1	150889005	150889521
chr1	150889522	150890187
chr1	150890387	150890989
chr1	150890990	150891127
chr1	150891128	150891629
chr1	150891630	150892351
chr1	150892352	150892681
chr1	150892682	150893312
chr1	150893313	150893940
chr1	150893941	150894143
chr1	150894144	150895194
chr1	150895195	150895767
chr1	150895768	150896110
chr1	150896111	150896336
chr1	150896337	150896778
chr1	150896779	150897396
chr1	150897397	150897675
chr1	150897676	150898222
chr1	150898223	150898942
chr1	150898943	150900146
chr1	150900147	150900596
chr1	150900597	150900969
chr1	150900970	150901917
chr1	150901918	150902525
chr1	150902526	150902924
chr1	150902925	150903511
chr1	150903512	150903837
chr1	150903838	150904573
chr1	150904574	150905638
chr1	150905639	150906363
chr1	150906364	150906740
chr1	150906741	150907265
chr1	150907266	150907849
chr1	150907850	150908299
chr1	150908300	150909097
chr1	150909098	150909948
chr1	150909949	150910647
chr1	150910648	150911036
chr1	150911037	150911419
chr1	150911420	150912014
chr1	150912015	150912954
chr1	150912955	150913384
chr1	150913385	150914001
chr1	150914002	150914393
chr1	150914693	150914994
chr1	150914995	150915671
chr1	150915672	150916141
chr1	150916142	150916696
chr1	150916697	150917064
chr1	150917065	150917794
chr1	150917795	150918175
chr1	150918176	150918893
chr1	150918894	150919381
chr1	150919382	150920201
chr1	150920202	150920984
chr1	150920985	150921638
chr1	150921639	150922485
chr1	150922486	150922806
chr1	150922807	150923107
chr1	150923108	150924094
chr1	150924095	150924543
chr1	150924544	150924731
chr1	150924732	150925282
chr1	150925283	150925912
chr1	150925913	150926355
chr1	150926356	150926749
chr1	150926750	150927178
chr1	150927179	150927830
chr1	150927831	150928661
chr1	150928662	150928988
chr1	150928989	150929242
chr1	150929243	150929754
chr1	150929755	150930438
chr1	150930439	150930963
chr1	150930964	150931518
chr1	150931519	150932323
chr1	150932324	150932725
chr1	150932726	150933236
chr1	150933237	150933527
chr1	150933528	150934119
chr1	150934120	150935164
chr1	150935165	150935833
chr1	150935834	150936325
chr1	150936326	150936634
chr1	150936635	150937055
chr1	150937056	150937573
chr1	150937574	150938030
chr1	150938031	150939111
chr1	150939112	150939591
chr1	150939592	150940837
chr1	150940838	150941683
chr1	150941684	150942093
chr1	150942094	150942902
chr1	150942903	150944474
chr1	150944475	150944951
chr1	150944952	150945430
chr1	150945431	150946128
chr1	150946129	150947088
chr1	150947089	150948248
chr1	150948249	150948519
chr1	150948520	150949904
chr1	150949905	150950562
chr1	150950857	150951217
chr1	150951218	150951469
chr1	150951470	150952129
chr1	150952130	150952633
chr1	150952634	150952931
chr1	150952932	150953292
chr1	150953293	150955027
chr1	150955028	150955679
chr1	150955680	150957043
chr1	150957044	150957551
chr1	150957552	150957880
chr1	150957881	150959339
chr1	150959340	150959742
chr1	154981953	154984852
chr1	154984853	154985601
chr1	154985602	154986387
chr1	154986388	154987121
chr1	154987122	154988066
chr1	154988067	154988480
chr1	154988481	154989150
chr1	154989151	154990309
chr1	154990310	154990994
chr1	154990995	154991471
chr1	154991472	154992013
chr1	154992014	154992838
chr1	154992839	154993080
chr1	154993081	154993401
chr1	154993402	154994070
chr1	154994071	154994580
chr1	154994581	154995608
chr1	205011345	205012055
chr1	205012056	205013114
chr1	205013115	205013866
chr1	205013867	205014302
chr1	205014303	205015098
chr1	205015099	205015993
chr1	205015994	205016143
chr1	205016144	205016923
chr1	205016924	205017823
chr1	205017824	205018228
chr1	205018229	205018665
chr1	205018666	205019850
chr1	205019851	205021131
chr1	205021132	205022285
chr1	205022286	205022989
chr1	205022990	205023341
chr1	205023342	205023787
chr1	205023788	205024166
chr1	205024380	205024852
chr1	205024853	205025753
chr1	205025754	205026525
chr1	205026526	205027634
chr1	205027635	205028508
chr1	205028509	205028642
chr1	205028643	205029105
chr1	205029106	205029496
chr1	205029497	205030225
chr1	205030226	205030689
chr1	205030690	205031535
chr1	205031536	205032946
chr1	205032947	205033513
chr1	205033514	205034033
chr1	205034034	205034790
chr1	205034791	205035317
chr1	205035318	205036152
chr1	205036153	205036496
chr1	205036497	205037045
chr1	205037046	205037603
chr1	205037604	205037952
chr1	205037953	205038640
chr1	205038641	205039523
chr1	205039524	205040113
chr1	205040114	205040897
chr1	205040898	205041151
chr1	205041152	205041999
chr1	205042000	205042329
chr1	205042330	205042638
chr1	205042639	205042891
chr1	205042892	205044006
chr1	205044007	205044524
chr1	205044525	205045926
chr1	205045927	205046461
chr1	205046462	205047084
chr1	205047085	205047727
chr1	205047728	205048357
chr1	205048358	205048887
chr1	205048888	205049154
chr1	205049155	205049700
chr1	205049701	205050012
chr1	205050013	205050289
chr1	205050290	205050963
chr1	205050964	205051601
chr1	205051602	205051810
chr1	205051811	205052582
chr1	205052583	205052985
chr1	205052986	205053525
chr1	205053526	205054636
chr1	205054637	205055144
chr1	205055145	205055602
chr1	205055603	205056428
chr1	205056429	205057005
chr1	205057006	205057653
chr1	205057654	205058485
chr1	205058486	205059219
chr1	205059220	205059699
chr1	205059700	205060404
chr1	205060405	205061093
chr1	205061094	205062363
chr1	205062364	205063062
chr1	205063063	205064044
chr1	205064045	205064289
chr1	205064290	205065271
chr1	205065272	205066052
chr1	205066053	205067012
chr1	205067013	205068452
chr1	205068453	205069247
chr1	205069248	205070065
chr1	205070066	205070806
chr1	205070807	205071556
chr1	205071557	205071930
chr1	205071931	205072303
chr1	205072304	205073055
chr1	205073056	205073346
chr1	205073347	205073746
chr1	205073747	205074197
chr1	205074198	205075141
chr1	205075142	205075748
chr1	205075749	205076984
chr1	205076985	205077281
chr1	205077282	205078147
chr1	205078148	205078932
chr1	205078933	205080102
chr1	205080103	205080508
chr1	205080509	205081435
chr1	205081436	205082512
chr1	205082513	205083119
chr1	205083120	205083579
chr1	205083580	205084281
chr1	205084282	205084904
chr1	205084905	205085544
chr1	205085545	205085931
chr1	205085932	205086419
chr1	205086420	205087175
chr1	205087176	205087651
chr1	205087652	205087920
chr1	205087921	205088434
chr1	205088435	205088798
chr1	205088799	205089820
chr1	205089821	205090555
chr1	205090556	205091248
chr1	205091249	205092580
chr1	205092581	205092893
chr1	205092894	205093545
chr1	205093546	205093925
chr1	205093926	205094234
chr1	205094235	205094954
chr1	205094955	205095510
chr1	205095511	205096277
chr1	205096278	205096582
[truncated: 6,408 more rows]

## Sheet: TS6_CHiCAGO_parameters
Supplementary Table 6. Parameter settings for CHiCAGO tool
[truncated: 23 more rows]

[truncated: 17 more sheets: TS7_gRNA_locations, TS8_finemapping_capture-HiC, TS9_finemapped_variant_VEP, TS10_VEP_summary, TS11_loop_distance_summary, TS12_CHiCAGO_score_summary, TS13_CCV_summary, TS14_melanocyte_specific_genes, TS15_melanoma_specific_genes, TS16_QTL_nominated_CCGs, TS17_CCG_summary_score, TS18_pathway_capC_QTL_protein, TS19_pathway_eQTL_protein, TS20_upstream_regulators, TS21_SOX4_SOX6_MDM4_CBL_qtlmpra, TS22_CRISPRi_validation, TS23_Candidate_Gene_Comparison]
